# Supplementary material for: Photoaffinity Ligand of Cystic Fibrosis Corrector VX-445 Identifies SCCPDH as an Off-Target
Source: ACS Chem Biol. 2025 Jun 20;20(7):1560–73. doi: 10.1021/acschembio.5c00157 (PMC12281486; doi:10.1021/acschembio.5c00157)
Supplement: Supplementary file 1 [file cb5c00157_si_001.xlsx]

## Sheet: Plate_Cells_HILICn_annotations_
Compound	Confidence	Prioritized Compound IDs	Prioritized Descriptions	Anova p-value <= 0.05 Ctr vs T1	Max fold change >= 2 Ctr vs T1	Anova p-value <= 0.05 Ctr vs T2	Max fold change >= 2 Ctr vs T2	Anova p-value <= 0.05 T1 vs T2	Max fold change >= 2 T1 vs T2	Prioritized ID Count	Prioritized Origins	Prioritized PathwayIDs	Prioritized PathwayNames	Prioritized SuperClasses	Prioritized Classes	Prioritized SubClasses	Prioritized PubChem Names	Prioritized PubChem Classes	Prioritized Isotope Similarity Scores	All Potential IDs	All Descriptions	Potential ID Count	Isotope Similarity	Theoretical Isotope Distribution	Neutral mass (Da)	m/z	Charge	Adducts	Formula	Retention time (min)	Chromatographic peak width (min)	Isotope Distribution	QC_09	QC_10	QC_11	QC_12	QC_13	QC_14	CTR_01	CTR_02	CTR_03	CTR_04	CTR_05	T1_01	T1_02	T1_03	T1_04	T1_05	T2_01
8.28_307.0839n	L1	HMDB0000125	GLUTATHIONE REDUCED							1	Endogenous|Food	map00270 // map00480 // map01100 // map01240 // map02010 // map04216 // map04918 // map04976 // map05208 // map05415	="Cysteine and methionine metabolism // Glutathione metabolism // Metabolic pathways // Biosynthesis of cofactors // ABC transporters // Ferroptosis // Thyroid hormone synthesis // Bile secretion // Chemical carcinogenesis - reactive oxygen species // Diabetic cardiomyopathy"	Organic acids and derivatives	Carboxylic acids and derivatives	Amino acids, peptides, and analogues			96.3052	HMDB0000125|HMDB0000125	Glutathione|GLUTATHIONE REDUCED	2	97.5827726736478 | 96.3051621703369	100 - 13.1 - 6.55 - 0.749 - 0.125	307.084	306.077	1	M-H2O-H, M-H, M+Na-2H, 2M-H	C10H17N3O6S	8.28492	0.359083	100 - 12.4 - 4.7 - 0.546 - 0.0137	1.93194e+06	1.92194e+06	1.90775e+06	1.92391e+06	1.91246e+06	1.9194e+06	1.98454e+06	1.6966e+06	1.74214e+06	2.42253e+06	2.21886e+06	1.65904e+06	1.67782e+06	1.80054e+06	2.29261e+06	1.91815e+06	1.72053e+06
2.14_219.1104n	L1	HMDB0000210	PANTOTHENATE					x		1	Food	map00410 // map00770 // map01100 // map01110 // map01240 // map04977	beta-Alanine metabolism // Pantothenate and CoA biosynthesis // Metabolic pathways // Biosynthesis of secondary metabolites // Biosynthesis of cofactors // Vitamin digestion and absorption	Organic oxygen compounds	Organooxygen compounds	Alcohols and polyols			90.1256	HMDB0000210|HMDB0012204|HMDB0000210	PANTOTHENATE|Zeatin|Pantothenic acid	3	90.1256431751053 | 88.8061883778954 | 90.1256431751053	100 - 10.5 - 1.52 - 0.121 | 100 - 12.8 - 0.967 | 100 - 10.5 - 1.52 - 0.121	219.11	218.103	1	M-H, 2M-H	C9H17NO5 | C10H13N5O | C9H17NO5	2.1414	0.3328	100 - 1.04 - 0.0145	132667	130643	128388	128292	130951	129388	134091	115980	129317	148425	125921	128303	123633	129341	132135	112953	126811
6.19_124.0065m/z	L1	HMDB0000251	TAURINE							1	Endogenous|Food	map00120 // map00430 // map00920 // map01100 // map02010 // map04080	Primary bile acid biosynthesis // Taurine and hypotaurine metabolism // Sulfur metabolism // Metabolic pathways // ABC transporters // Neuroactive ligand-receptor interaction	Organic acids and derivatives	Organic sulfonic acids and derivatives	Organosulfonic acids and derivatives			92.1819	HMDB0000251|HMDB0000251	TAURINE|Taurine	2	92.1819	100 - 3.52 - 5.18 - 0.145		124.007	1	M-H	C2H7NO3S	6.1922	0.407233	100 - 0.341	47452.4	47370.1	47071.8	48416.2	50465.6	50113.5	43406.2	39338.1	45223.2	55205.7	48456.2	47588.6	45501.6	49575	52676.9	47100	44344.3
5.57_167.0204m/z	L1	HMDB0000289	URIC ACID							1	Endogenous|Food	map00230 // map01100 // map01120 // map04976	Purine metabolism // Metabolic pathways // Microbial metabolism in diverse environments // Bile secretion	Organoheterocyclic compounds	Imidazopyrimidines	Purines and purine derivatives			92.8859	HMDB0000289|HMDB0000289	URIC ACID|Uric acid	2	92.8859	100 - 7.03 - 0.832		167.02	1	M-H	C5H4N4O3	5.56582	0.10515	100 - 0.188	1253.77	1218.05	1204.05	1183.64	1223.63	1207.55	1333.02	1637.12	2257.41	1038.3	1191.37	1288.93	1314.77	1396.01	1118.45	1166.9	1529.45
11.00_402.9951m/z	L1	HMDB0000295	URIDINE 5'-DIPHOSPHATE							1	Endogenous|Food	map00240 // map00908 // map01100 // map01240 // map04080	Pyrimidine metabolism // Zeatin biosynthesis // Metabolic pathways // Biosynthesis of cofactors // Neuroactive ligand-receptor interaction	Nucleosides, nucleotides, and analogues	Pyrimidine nucleotides	Pyrimidine ribonucleotides			95.3506	HMDB0000295|HMDB0060440|HMDB0000295	URIDINE 5'-DIPHOSPHATE|Benzoyl phosphate|Uridine 5'-diphosphate	3	95.3505751576002 | 97.7063255296698 | 95.3505751576002	100 - 11.1 - 3.03 - 0.289 | 100 - 7.84 - 1.29 | 100 - 11.1 - 3.03 - 0.289		402.995	1	M-H | 2M-H | M-H	C9H14N2O12P2 | C7H7O5P | C9H14N2O12P2	10.9998	2.30953	100 - 9.08	70179	74249.5	71297.5	72533.2	62315.6	70902.3	81442.9	85058	91222.9	58902.9	59996.7	125621	103495	116749	72261	66881.1	81313.5
9.97_662.1032m/z	L1	HMDB0000902	NAD							1	Endogenous	map00190 // map00730 // map00760 // map00983 // map01100 // map01240 // map04152 // map04211 // map04212 // map04925 // map04936 // map04977 // map05208	="Oxidative phosphorylation // Thiamine metabolism // Nicotinate and nicotinamide metabolism // Drug metabolism - other enzymes // Metabolic pathways // Biosynthesis of cofactors // AMPK signaling pathway // Longevity regulating pathway // Longevity regulating pathway - worm // Aldosterone synthesis and secretion // Alcoholic liver disease // Vitamin digestion and absorption // Chemical carcinoge…	Nucleosides, nucleotides, and analogues	(5'->5')-dinucleotides				96.3978	HMDB0000902|HMDB0000902	NAD|BETA-NICOTINAMIDE ADENINE DINUCLEOTIDE	2	96.3978	100 - 26.1 - 6.16 - 1.01 - 0.148		662.103	1	M-H	C21H27N7O14P2	9.97258	0.443433	100 - 23.7 - 4.96	632206	619082	620426	623948	621981	624996	629421	551028	491894	653524	601488	704362	659217	663710	630254	598495	558202
8.11_174.0878m/z	L1	HMDB0000904	L-CITRULLINE			x				1	Endogenous|Food	map00220 // map01100 // map01110 // map01230	Arginine biosynthesis // Metabolic pathways // Biosynthesis of secondary metabolites // Biosynthesis of amino acids	Organic acids and derivatives	Carboxylic acids and derivatives	Amino acids, peptides, and analogues			92.0449	HMDB0000904|HMDB0000904	L-CITRULLINE|Citrulline	2	92.0449	100 - 7.85 - 0.887		174.088	1	M-H	C6H13N3O3	8.10977	0.15365	100 - 0.0866	2371.72	2400.35	2432.75	2410.87	2282.21	2234.78	2431.32	2249.87	2666.78	2834.45	2146.61	2552.32	2645.39	2742.95	2186.85	2077.38	2200.65
8.10_383.1146m/z	L1	HMDB0000939	S-ADENOSYLHOMOCYSTEINE	x				x		1	Endogenous|Food	map00270 // map01100 // map01230 // map01240 // map05208	Cysteine and methionine metabolism // Metabolic pathways // Biosynthesis of amino acids // Biosynthesis of cofactors // Chemical carcinogenesis - reactive oxygen species	Organoheterocyclic compounds	Lactones	Gamma butyrolactones			89.4212	HMDB0000939|HMDB0034087|HMDB0034041|HMDB0033901|HMDB0029540|HMDB0000939	S-ADENOSYLHOMOCYSTEINE|Glyceollin II|Glyceollin III|Glyceollin I|Nobiletin|S-Adenosylhomocysteine	6	89.4211835726318 | 90.2969450184781 | 90.2969450184781 | 90.2969450184781 | 88.6619510298447 | 89.4211835726318	100 - 18.6 - 7.18 - 1.08 - 0.159 | 100 - 22 - 3.34 - 0.379 | 100 - 22 - 3.34 - 0.379 | 100 - 22 - 3.34 - 0.379 | 100 - 23.3 - 4.23 - 0.564 | 100 - 18.6 - 7.18 - 1.08 - 0.159		383.115	1	M-H | M+FA-H | M+FA-H | M+FA-H | M-H2O-H | M-H	C14H20N6O5S | C20H18O5 | C20H18O5 | C20H18O5 | C21H22O8 | C14H20N6O5S	8.101	0.15365	100 - 13.5	5075.71	5096.16	5219.61	5043.67	4571.77	4515.34	5179.48	6868.07	6384.57	4415.31	4586.5	4927.46	4132.9	4345.04	3659.92	3983.7	6353.59
6.99_108.0119m/z	L1	HMDB0000965	HYPOTAURINE					x		1	Endogenous	map00430 // map01100	Taurine and hypotaurine metabolism // Metabolic pathways	Organic acids and derivatives	Sulfinic acids and derivatives	Sulfinic acids			92.1547	HMDB0000965|HMDB0000965	HYPOTAURINE|Hypotaurine	2	92.1547	100 - 3.49 - 4.98 - 0.136		108.012	1	M-H	C2H7NO2S	6.98688	0.1883	100 - 0.0771	3960.96	3995.06	3955.42	3863.15	3906.18	3782.44	3660.89	3435.56	4293.76	4138.06	3506.38	4491.91	4123.17	4653.57	4302.35	3908.93	3682.74
4.69_189.0632n	L1	HMDB0001138	N-ACETYLGLUTAMATE							1	Endogenous	map00220 // map01100 // map01110 // map01210 // map01230	Arginine biosynthesis // Metabolic pathways // Biosynthesis of secondary metabolites // 2-Oxocarboxylic acid metabolism // Biosynthesis of amino acids	Organic acids and derivatives	Carboxylic acids and derivatives	Amino acids, peptides, and analogues			91.4294	HMDB0001138|HMDB0001138	N-ACETYLGLUTAMATE|N-Acetyl-L-glutamic acid	2	91.4294	100 - 8.25 - 1.33	189.063	188.056	1	M-H2O-H, M-H	C7H11NO5	4.68997	0.372217	100 - 0.188	92184.2	93141.8	96045.7	96780.3	98201.3	92953.2	73461.8	65840.5	82511.1	113654	91941.7	67141.4	64332.9	72734.3	88413.4	73163.2	74847.5
10.97_612.1531n	L1	HMDB0003337	GLUTATHIONE OXIDIZED	x	x			x		1	Endogenous|Food	map00480 // map01100 // map01240 // map04216 // map04918 // map05208 // map05415	Glutathione metabolism // Metabolic pathways // Biosynthesis of cofactors // Ferroptosis // Thyroid hormone synthesis // Chemical carcinogenesis - reactive oxygen species // Diabetic cardiomyopathy	Organic acids and derivatives	Carboxylic acids and derivatives	Amino acids, peptides, and analogues			90.5745	HMDB0003337|HMDB0003337	Oxidized glutathione|GLUTATHIONE OXIDIZED	2	90.5745	100 - 26.2 - 14.8 - 3.22 - 0.876 - 0.154	612.153	611.146	1	M-H, M+Na-2H	C20H32N6O12S2	10.9692	0.7344	100 - 22.6 - 7.68 - 1.35	188475	193832	195508	212430	223857	234885	187791	108724	137433	181826	149476	348744	279616	299993	324712	283239	184132
2.10_190.0539m/z	L1	HMDB0011745	N-ACETYLMETHIONINE							1	Endogenous			Organic acids and derivatives	Carboxylic acids and derivatives	Amino acids, peptides, and analogues			95.2487	HMDB0011745|HMDB0011745	N-ACETYLMETHIONINE|N-Acetyl-L-methionine	2	95.2487	100 - 9 - 5.5 - 0.434		190.054	1	M-H	C7H13NO3S	2.10198	0.21895	100 - 6.33 - 3.14	8819.2	8545.81	8224.18	8346.48	8617.9	8427.45	7467.02	6769.16	8634.52	10016.5	8721.48	6995.28	6684.45	7523.05	10362.4	8432.48	8378.32
4.01_208.0724m/z	L2	HMDB0000014	DEOXYCYTIDINE							1	Endogenous|Food	map00240 // map01100 // map02010	Pyrimidine metabolism // Metabolic pathways // ABC transporters	Nucleosides, nucleotides, and analogues	Pyrimidine nucleosides	Pyrimidine 2'-deoxyribonucleosides			93.5355	HMDB0060384|HMDB0000014|HMDB0000014	4-Acetamido-2-amino-6-nitrotoluene|Deoxycytidine|DEOXYCYTIDINE	3	93.8536834491252 | 93.5354840523538 | 93.5354840523538	100 - 11.1 - 1.17 | 100 - 11.1 - 1.39 - 0.108 | 100 - 11.1 - 1.39 - 0.108		208.072	1	M-H | M-H2O-H | M-H2O-H	C9H11N3O3 | C9H13N3O4 | C9H13N3O4	4.00683	0.28025	100 - 5.35	5193.11	5190.68	5119.12	5029.33	5039.74	5084.94	4836.08	5115.99	4691.22	4730.41	5209.18	5271.8	4822.91	4857.86	5016.03	5743.2	4800.79
2.93_134.0465m/z	L2	HMDB0000034	ADENINE							1	Endogenous|Food	map00230 // map00908 // map01100 // map01110	Purine metabolism // Zeatin biosynthesis // Metabolic pathways // Biosynthesis of secondary metabolites	Organoheterocyclic compounds	Imidazopyrimidines	Purines and purine derivatives			93.6195	HMDB0255155|HMDB0245265|HMDB0062251|HMDB0031219|HMDB0004816|HMDB0001310|HMDB0000271|HMDB0000161|HMDB0000056|HMDB0000034|HMDB0000034	N-Hydroxymethyl-N-methylformamide|2-Nitropropane|(alpha-D-mannosyl)7-beta-D-mannosyl-diacetylchitobiosyl-L-asparagine, isoform A (protein)|Ethyl carbamate|FAPy-adenine|D-Alanine|Sarcosine|L-Alanine|beta-Alanine|Adenine|ADENINE	11	96.5788839847184 | 96.5788839847184 | 96.5788839847184 | 96.5788839847184 | 93.384046480265 | 96.5788839847184 | 96.5788839847184 | 96.5788839847184 | 96.5788839847184 | 93.6194576268038 | 93.6194576268038	100 - 3.77 - 0.464 | 100 - 3.77 - 0.464 | 100 - 3.77 - 0.464 | 100 - 3.77 - 0.464 | 100 - 7.35 - 0.443 | 100 - 3.77 - 0.464 | 100 - 3.77 - 0.464 | 100 - 3.77 - 0.464 | 100 - 3.77 - 0.464 | 100 - 7.29 - 0.233 | 100 - 7.29 - 0.233		134.046	1	M+FA-H | M+FA-H | M+FA-H | M+FA-H | M-H2O-H | M+FA-H | M+FA-H | M+FA-H | M+FA-H | M-H | M-H	C3H7NO2 | C3H7NO2 | C3H7NO2 | C3H7NO2 | C5H7N5O | C3H7NO2 | C3H7NO2 | C3H7NO2 | C3H7NO2 | C5H5N5 | C5H5N5	2.92523	0.34155	100 - 0.665	21982.3	23545.2	24155.6	25898	27999.6	29551.5	10196.9	9648.12	8799.31	11194.8	11930.6	18227.8	9121.69	8506.42	17257	8222.11	10107.8
3.21_312.0952m/z	L2	HMDB0000050	ADENOSINE							1	Endogenous|Food	map00230 // map01100 // map02010 // map04022 // map04024 // map04071 // map04080 // map04270 // map04923 // map04924 // map05012 // map05032 // map05034	Purine metabolism // Metabolic pathways // ABC transporters // cGMP-PKG signaling pathway // cAMP signaling pathway // Sphingolipid signaling pathway // Neuroactive ligand-receptor interaction // Vascular smooth muscle contraction // Regulation of lipolysis in adipocytes // Renin secretion // Parkinson disease // Morphine addiction // Alcoholism	Nucleosides, nucleotides, and analogues	Purine nucleosides				97.839	HMDB0014723|HMDB0014638|HMDB0014340|HMDB0004207|HMDB0003869|HMDB0000830|HMDB0000085|HMDB0000050|HMDB0000050	Nizatidine|Zidovudine|Vidarabine|Glutamyllysine|epsilon-(gamma-Glutamyl)lysine|Neuraminic acid|Deoxyguanosine|Adenosine|ADENOSINE	9	86.6636792027216 | 97.8389628859406 | 97.8389628859406 | 97.1778258111195 | 97.1778258111195 | 97.187555157551 | 97.8389628859406 | 97.8389628859406 | 97.8389628859406	100 - 16.7 - 10.8 - 1.57 - 0.399 | 100 - 12.9 - 1.6 - 0.135 | 100 - 12.9 - 1.6 - 0.135 | 100 - 13.4 - 1.86 - 0.169 | 100 - 13.4 - 1.86 - 0.169 | 100 - 10.6 - 2.15 - 0.188 | 100 - 12.9 - 1.6 - 0.135 | 100 - 12.9 - 1.6 - 0.135 | 100 - 12.9 - 1.6 - 0.135		312.095	1	M-H2O-H | M+FA-H | M+FA-H | M+K-2H | M+K-2H | M+FA-H | M+FA-H | M+FA-H | M+FA-H	C12H21N5O2S2 | C10H13N5O4 | C10H13N5O4 | C11H21N3O5 | C11H21N3O5 | C9H17NO8 | C10H13N5O4 | C10H13N5O4 | C10H13N5O4	3.21425	0.451033	100 - 11.8 - 0.364	70513	71117.6	68375.6	67708.2	69514.4	67791.3	52486.4	97380	81731.3	16891.1	34692.3	122096	93275.2	93892.1	41171.8	55340.1	85501.4
6.97_131.0686n	L2	HMDB0000064	CREATINE							1	Endogenous|Food	map00260 // map00330 // map01100	Glycine, serine and threonine metabolism // Arginine and proline metabolism // Metabolic pathways	Organic acids and derivatives	Carboxylic acids and derivatives	Amino acids, peptides, and analogues			95.4674	HMDB0013222|HMDB0000064|HMDB0000064	Beta-Guanidinopropionic acid|Creatine|CREATINE	3	95.4674	100 - 5.6 - 0.542	131.069	130.061	1	M-H, 2M-H, M-H2O-H	C4H9N3O2	6.97373	0.442633	100 - 0.983 - 0.35	74874.1	75330.4	74643.3	75504.4	78703.1	77740.8	71109.4	62304.9	69046.3	81380.2	75670.5	71890	72237.5	77306.9	82688.1	73593.6	71315.6
7.96_302.1011m/z	L2	HMDB0000086	SN-GLYCERO-3-PHOSPHOCHOLINE							1	Endogenous|Food	map00564 // map00565 // map05231	Glycerophospholipid metabolism // Ether lipid metabolism // Choline metabolism in cancer	Lipids and lipid-like molecules	Glycerophospholipids	Glycerophosphocholines			99.525	HMDB0000086|HMDB0031787|HMDB0014643|HMDB0000982|HMDB0000086	SN-GLYCERO-3-PHOSPHOCHOLINE|Fenamiphos|Tolmetin|5-Methylcytidine|Glycerophosphocholine	5	99.5249887929963 | 90.1644708234601 | 93.0348456686046 | 96.9901750090108 | 99.5249887929963	100 - 9.48 - 1.63 - 0.126 | 100 - 15.6 - 6.27 - 0.816 - 0.105 | 100 - 16.9 - 1.95 - 0.17 | 100 - 12.3 - 1.72 - 0.15 | 100 - 9.48 - 1.63 - 0.126		302.101	1	M+FA-H | M-H | M+FA-H | M+FA-H | M+FA-H	C8H20NO6P | C13H22NO3PS | C15H15NO3 | C10H15N3O5 | C8H20NO6P	7.9602	0.2236	100 - 9.42 - 1.29	55658.9	54401.4	54660.3	54889.2	55963.8	55010.7	76406.2	57155.1	50628	64221.2	41253.7	65506	66181.5	68196.4	51685.5	47769.2	47851
8.29_191.0192m/z	L2	HMDB0000094	CITRATE	x						1	Endogenous|Food	map00020 // map00250 // map00630 // map00720 // map01053 // map01100 // map01110 // map01120 // map01200 // map01210 // map01230 // map01240 // map02020 // map04742 // map04922 // map05230	Citrate cycle (TCA cycle) // Alanine, aspartate and glutamate metabolism // Glyoxylate and dicarboxylate metabolism // Carbon fixation pathways in prokaryotes // Biosynthesis of siderophore group nonribosomal peptides // Metabolic pathways // Biosynthesis of secondary metabolites // Microbial metabolism in diverse environments // Carbon metabolism // 2-Oxocarboxylic acid metabolism // Biosynthesi…	Organic acids and derivatives	Carboxylic acids and derivatives	Tricarboxylic acids and derivatives			93.5298	HMDB0033966|HMDB0033717|HMDB0006511|HMDB0005971|HMDB0001874|HMDB0000663|HMDB0000639|HMDB0000208|HMDB0000193|HMDB0000094|HMDB0000094	Di-2-propenyl disulfide, 9CI|(1R,2R)-Isocitric acid|2,3-Diketo-L-gulonate|Diketogulonic acid|D-threo-Isocitric acid|Glucaric acid|Galactaric acid|Oxoglutaric acid|Isocitric acid|Citric acid|CITRATE	11	85.7185933147413 | 93.5297517459382 | 93.5297517459382 | 93.5297517459382 | 93.5297517459382 | 93.2841345204113 | 93.2841345204113 | 95.0715146473252 | 93.5297517459382 | 93.5297517459382 | 93.5297517459382	="100 - 8.21 - 9.33 - 0.675 - 0.268 | 100 - 6.85 - 1.64 - 0.101 | 100 - 6.85 - 1.64 - 0.101 | 100 - 6.85 - 1.64 - 0.101 | 100 - 6.85 - 1.64 - 0.101 | 100 - 6.91 - 1.85 - 0.116 | 100 - 6.91 - 1.85 - 0.116 | 100 - 5.67 - 1.16 | 100 - 6.85 - 1.64 - 0.101 | 100 - 6.85 - 1.64 - 0.101 | 100 - 6.85 - 1.64 - 0.101"		191.019	1	M+FA-H | M-H | M-H | M-H | M-H | M-H2O-H | M-H2O-H | M+FA-H | M-H | M-H | M-H	C6H10S2 | C6H8O7 | C6H8O7 | C6H8O7 | C6H8O7 | C6H10O8 | C6H10O8 | C5H6O5 | C6H8O7 | C6H8O7 | C6H8O7	8.29368	0.34595	100 - 1.56	20577.3	21083.5	13400.9	9108.7	7807.57	11202.5	16747.6	19433.5	24566.5	22630.6	13772.3	14149.9	10186.9	13978.4	12952.3	17200.6	14757.3
9.25_322.0447m/z	L2	HMDB0000095	CYTIDINE 5'-MONOPHOSPHATE							1	Endogenous|Food	map00240 // map01100	Pyrimidine metabolism // Metabolic pathways	Nucleosides, nucleotides, and analogues	Pyrimidine nucleotides	Pyrimidine ribonucleotides			96.4302	HMDB0256601|HMDB0240312|HMDB0011692|HMDB0005923|HMDB0000095|HMDB0000095|CYTIDINE 3'-MONOPHOSPHATE	Pirinixic acid|Cytidine 3'-monophosphate|Cytidine 2'-phosphate|N4-Acetylcytidine|Cytidine monophosphate|CYTIDINE 5'-MONOPHOSPHATE|HMDB0240312	7	66.7054789813085 | 96.4301823482469 | 96.4301823482469 | 94.8227878020703 | 96.4301823482469 | 96.4301823482469 | 96.4301823482469	100 - 17.3 - 38.3 - 6.41 - 2.13 - 0.293 | 100 - 11.3 - 2.23 - 0.203 | 100 - 11.3 - 2.23 - 0.203 | 100 - 13.4 - 2.06 - 0.196 | 100 - 11.3 - 2.23 - 0.203 | 100 - 11.3 - 2.23 - 0.203 | 100 - 11.3 - 2.23 - 0.203		322.045	1	M-H | M-H | M-H | M+K-2H | M-H | M-H | M-H	C14H14ClN3O2S | C9H14N3O8P | C9H14N3O8P | C11H15N3O6 | C9H14N3O8P | C9H14N3O8P | C9H14N3O8P	9.24877	0.3328	100 - 9.02 - 0.643	20223.7	20105.5	20967.9	21155.7	21652.3	21919.1	18702.9	25602.9	28374.2	13060.3	17206.9	29349.3	21912.5	25007.5	15791.3	16401.1	25315.3
10.04_222.0672n	L2	HMDB0000099	L-CYSTATHIONINE	x		x		x		1	Endogenous|Food	map00260 // map00270 // map01100 // map01110 // map01230 // map01240	Glycine, serine and threonine metabolism // Cysteine and methionine metabolism // Metabolic pathways // Biosynthesis of secondary metabolites // Biosynthesis of amino acids // Biosynthesis of cofactors	Organic acids and derivatives	Carboxylic acids and derivatives	Amino acids, peptides, and analogues			86.8686	HMDB0000099|HMDB0303077|HMDB0253637|HMDB0248461|HMDB0247906|HMDB0014641|HMDB0003075|HMDB0000455|HMDB0000099	L-CYSTATHIONINE|Cystathione|Isoflavone|anthracene-9-carboxylic acid|Acetamiprid|Phenindione|Flavone|Allocystathionine|L-Cystathionine	9	86.8686209444592 | 87.578861484142 | 85.6662256888656 | 85.6662256888656 | 67.8339339145085 | 85.6662256888656 | 85.6662256888656 | 87.578861484142 | 87.578861484142	="100 - 9.42 - 5.74 - 0.476 | 100 - 9.42 - 5.74 - 0.476 | 100 - 16.4 - 1.67 - 0.127 | 100 - 16.4 - 1.67 - 0.127 | 100 - 12.4 - 32.7 - 3.99 - 0.227 | 100 - 16.4 - 1.67 - 0.127 | 100 - 16.4 - 1.67 - 0.127 | 100 - 9.42 - 5.74 - 0.476 | 100 - 9.42 - 5.74 - 0.476"	222.067	221.06	1	M-H, 2M-H, M+Na-2H, M+K-2H	C7H14N2O4S | C7H14N2O4S | C15H10O2 | C15H10O2 | C10H11ClN4 | C15H10O2 | C15H10O2 | C7H14N2O4S | C7H14N2O4S	10.0426	0.460583	100 - 1.16 - 0.109	194262	193661	194983	197559	202768	201783	212852	180817	188616	221306	197824	271925	255483	272886	252941	207783	165319
8.20_214.0483m/z	L2	HMDB0000114	Glycerylphosphorylethanolamine					x		1	Endogenous	map00564 // map00565 // map01100	Glycerophospholipid metabolism // Ether lipid metabolism // Metabolic pathways	Lipids and lipid-like molecules	Glycerophospholipids	Glycerophosphoethanolamines			93.0325	HMDB0060389|HMDB0060366|HMDB0060244|HMDB0032388|HMDB0011723|HMDB0000821|HMDB0000114	4-Hydroxy-5-phenyltetrahydro-1,3-oxazin-2-one|3-Carbamoyl-2-phenylpropionaldehyde|Phosphodimethylethanolamine|Methyl n-acetylanthranilate|2-Methylhippuric acid|Phenylacetylglycine|Glycerylphosphorylethanolamine	7	88.8399779405625 | 88.8399779405625 | 94.4834511231831 | 88.8399779405625 | 88.8399779405625 | 88.8399779405625 | 93.0325054749248	100 - 11.4 - 1.21 | 100 - 11.4 - 1.21 | 100 - 4.98 - 0.922 | 100 - 11.4 - 1.21 | 100 - 11.4 - 1.21 | 100 - 11.4 - 1.21 | 100 - 6.16 - 1.39		214.048	1	M+Na-2H | M+Na-2H | M+FA-H | M+Na-2H | M+Na-2H | M+Na-2H | M-H	C10H11NO3 | C10H11NO3 | C4H12NO4P | C10H11NO3 | C10H11NO3 | C10H11NO3 | C5H14NO6P	8.19733	0.3332	100 - 0.0618	39240.6	38652	38325.6	39248.8	40365.7	40019.2	44742.3	37129.3	35994.9	40097.6	30410.2	51322	49368.9	49083.2	38750	36705.2	38268.5
8.30_172.0130n	L2	HMDB0000126	GLYCEROL 3-PHOSPHATE	x				x		1	Endogenous|Food	map00561 // map00564 // map01100 // map01110 // map02010 // map05231	Glycerolipid metabolism // Glycerophospholipid metabolism // Metabolic pathways // Biosynthesis of secondary metabolites // ABC transporters // Choline metabolism in cancer	Lipids and lipid-like molecules	Glycerophospholipids	Glycerophosphates			98.868	HMDB0252849|HMDB0002520|HMDB0000126|HMDB0000126|BETA-GLYCEROPHOSPHATE	Glycerophosphoric acid|beta-Glycerophosphoric acid|Glycerol 3-phosphate|GLYCEROL 3-PHOSPHATE|HMDB0002520	5	98.8811852326709 | 98.8811852326709 | 98.8811852326709 | 98.8680472673319 | 98.8680472673319	100 - 3.58 - 1.28	172.013	171.006	1	M-H, 2M-H	C3H9O6P	8.30243	0.630567	100 - 2.99 - 0.694	110103	109568	111999	110718	105578	103013	129416	103276	113322	126149	105849	79672.3	101137	89279.3	73397.2	70112.3	107974
8.35_193.0348m/z	L2	HMDB0000127	GLUCURONATE					x		1	Endogenous|Food	map00040 // map00053 // map00520 // map00562 // map01100 // map01240 // map01250	Pentose and glucuronate interconversions // Ascorbate and aldarate metabolism // Amino sugar and nucleotide sugar metabolism // Inositol phosphate metabolism // Metabolic pathways // Biosynthesis of cofactors // Biosynthesis of nucleotide sugars	Organic oxygen compounds	Organooxygen compounds	Carbohydrates and carbohydrate conjugates			92.1575	HMDB0302833|HMDB0059655|HMDB0011732|HMDB0011731|HMDB0011676|HMDB0006334|HMDB0003402|HMDB0003363|HMDB0002704|HMDB0002545|HMDB0001900|HMDB0000694|HMDB0000606|HMDB0000428|HMDB0000426|HMDB0000127|HMDB0000127	D-Arabinono-1,4-lactone|2-Hydroxyglutarate|2-Keto-L-gluconate|5-Keto-D-gluconate|D-Xylono-1,5-lactone|3-Dehydro-L-gulonate|Pectin|Pectic acid|Iduronic acid|Galacturonic acid|Ribonolactone|L-2-Hydroxyglutaric acid|D-2-Hydroxyglutaric acid|3-Hydroxyglutaric acid|Citramalic acid|D-Glucuronic acid|GLUCURONATE	17	93.6768998549386 | 93.6768998549386 | 92.1575430317134 | 92.1575430317134 | 93.6768998549386 | 92.1575430317134 | 92.1575430317134 | 92.1575430317134 | 92.1575430317134 | 92.1575430317134 | 93.6768998549386 | 93.6768998549386 | 93.6768998549386 | 93.6768998549386 | 93.6768998549386 | 92.1575430317134 | 92.1575430317134	="100 - 5.69 - 1.16 | 100 - 5.69 - 1.16 | 100 - 6.87 - 1.64 - 0.102 | 100 - 6.87 - 1.64 - 0.102 | 100 - 5.69 - 1.16 | 100 - 6.87 - 1.64 - 0.102 | 100 - 6.87 - 1.64 - 0.102 | 100 - 6.87 - 1.64 - 0.102 | 100 - 6.87 - 1.64 - 0.102 | 100 - 6.87 - 1.64 - 0.102 | 100 - 5.69 - 1.16 | 100 - 5.69 - 1.16 | 100 - 5.69 - 1.16 | 100 - 5.69 - 1.16 | 100 - 5.69 - 1.16 | 100 - 6.87 - 1.64 - 0.102 | 100 - 6.87 - …		193.035	1	M+FA-H | M+FA-H | M-H | M-H | M+FA-H | M-H | M-H | M-H | M-H | M-H | M+FA-H | M+FA-H | M+FA-H | M+FA-H | M+FA-H | M-H | M-H	C5H8O5 | C5H8O5 | C6H10O7 | C6H10O7 | C5H8O5 | C6H10O7 | C6H10O7 | C6H10O7 | C6H10O7 | C6H10O7 | C5H8O5 | C5H8O5 | C5H8O5 | C5H8O5 | C5H8O5 | C6H10O7 | C6H10O7	8.34622	0.0875833	100 - 0.0942	1352.9	1353.04	1307.78	1271.3	1440.42	1362.48	1168.26	921.015	1224.96	1566.6	1172.62	960.386	908.278	1009.75	1187.54	787.306	1149.48
5.24_282.0845m/z	L2	HMDB0000133	GUANOSINE							1	Endogenous|Food	map00230 // map01100 // map02010	Purine metabolism // Metabolic pathways // ABC transporters	Nucleosides, nucleotides, and analogues	Purine nucleosides				95.6727	HMDB0253405|HMDB0251210|HMDB0060278|HMDB0001195|HMDB0000468|HMDB0000238|HMDB0000133|HMDB0000133|8-Hydroxy-deoxyguanosine	Imazapyr|d-Threo biopterin|Fructoseglycine|Dyspropterin|Biopterin|Sepiapterin|Guanosine|GUANOSINE|HMDB0003333	9	93.7428980915802 | 97.2755140801555 | 98.1598261386959 | 97.2755140801555 | 97.2755140801555 | 97.2755140801555 | 95.6726986816111 | 95.6726986816111 | 95.6726986816111	100 - 15.4 - 1.73 - 0.145 | 100 - 11.8 - 1.26 | 100 - 9.46 - 1.84 - 0.145 | 100 - 11.8 - 1.26 | 100 - 11.8 - 1.26 | 100 - 11.8 - 1.26 | 100 - 13 - 1.81 - 0.162 | 100 - 13 - 1.81 - 0.162 | 100 - 13 - 1.81 - 0.162		282.084	1	M+Na-2H | M+FA-H | M+FA-H | M+FA-H | M+FA-H | M+FA-H | M-H | M-H | M-H	C13H15N3O3 | C9H11N5O3 | C8H15NO7 | C9H11N5O3 | C9H11N5O3 | C9H11N5O3 | C10H13N5O5 | C10H13N5O5 | C10H13N5O5	5.24172	0.17955	100 - 9.75 - 0.224	6655.08	6856.55	6716.03	6525.45	6528.51	6524.95	5719.07	10239.2	8436.65	2493.82	4030.89	12298	9440.97	8943.9	4119.57	5188.05	8465.76
4.70_115.0029m/z	L2	HMDB0000134	FUMARATE							1	Endogenous|Food	map00020 // map00190 // map00220 // map00250 // map00350 // map00360 // map00620 // map00643 // map00650 // map00720 // map00760 // map01100 // map01110 // map01120 // map01200 // map01220 // map02020 // map04922 // map05200 // map05211 // map05230	Citrate cycle (TCA cycle) // Oxidative phosphorylation // Arginine biosynthesis // Alanine, aspartate and glutamate metabolism // Tyrosine metabolism // Phenylalanine metabolism // Pyruvate metabolism // Styrene degradation // Butanoate metabolism // Carbon fixation pathways in prokaryotes // Nicotinate and nicotinamide metabolism // Metabolic pathways // Biosynthesis of secondary metabolites // …	Organic acids and derivatives	Carboxylic acids and derivatives	Dicarboxylic acids and derivatives			97.9934	HMDB0303107|HMDB0031518|HMDB0000176|HMDB0000156|HMDB0000134|HMDB0000134	Glyoxal|D-Malic acid|Maleic acid|Malic acid|Fumaric acid|FUMARATE	6	98.5803891357039 | 97.7436219281179 | 97.9933630070369 | 97.7436219281179 | 97.9933630070369 | 97.9933630070369	100 - 2.26 - 0.425 | 100 - 4.59 - 1.11 | 100 - 4.52 - 0.901 | 100 - 4.59 - 1.11 | 100 - 4.52 - 0.901 | 100 - 4.52 - 0.901		115.003	1	2M-H | M-H2O-H | M-H | M-H2O-H | M-H | M-H	C2H2O2 | C4H6O5 | C4H4O4 | C4H6O5 | C4H4O4 | C4H4O4	4.69872	0.192667	100 - 3.31	3565.16	3543.38	3737.04	3729.64	3822.54	3720.97	3667.98	3002.6	3438.42	4604.4	4261.22	2316.89	1897.42	1999.7	5033.64	3430.54	2920.36
1.78_82.9541m/z	L2	HMDB0000142	Formic acid							1	Endogenous|Food	map00440 // map00620 // map00625 // map00630 // map00680 // map00720 // map00910 // map01100 // map01120 // map01200 // map01220	Phosphonate and phosphinate metabolism // Pyruvate metabolism // Chloroalkane and chloroalkene degradation // Glyoxylate and dicarboxylate metabolism // Methane metabolism // Carbon fixation pathways in prokaryotes // Nitrogen metabolism // Metabolic pathways // Microbial metabolism in diverse environments // Carbon metabolism // Degradation of aromatic compounds	Organic acids and derivatives	Carboxylic acids and derivatives	Carboxylic acids			98.4321	HMDB0000142	Formic acid	1	98.4321	100 - 1.18 - 0.412		82.9541	1	M+K-2H	CH2O2	1.77793	0.153267	100	594.906	604.795	601.149	620.03	690.008	682.233	580.278	545.029	531.599	570.919	717.125	556.539	559.962	513.182	644.145	574.828	600.17
7.81_147.0524n	L2	HMDB0000148	L-GLUTAMIC ACID	x				x		1	Endogenous|Food	map00220 // map00250 // map00330 // map00332 // map00340 // map00430 // map00470 // map00480 // map00524 // map00630 // map00650 // map00660 // map00860 // map00910 // map00970 // map00997 // map00998 // map01100 // map01110 // map01120 // map01200 // map01210 // map01230 // map01240 // map02010 // map02020 // map04068 // map04072 // map04080 // map04216 // map04540 // map04713 // map04720 // map…	Arginine biosynthesis // Alanine, aspartate and glutamate metabolism // Arginine and proline metabolism // Carbapenem biosynthesis // Histidine metabolism // Taurine and hypotaurine metabolism // D-Amino acid metabolism // Glutathione metabolism // Neomycin, kanamycin and gentamicin biosynthesis // Glyoxylate and dicarboxylate metabolism // Butanoate metabolism // C5-Branched dibasic acid metabol…	Organic acids and derivatives	Carboxylic acids and derivatives	Amino acids, peptides, and analogues			93.7971	N-METHYLASPARTATE|HMDB0000148|HMDB0060475|HMDB0006556|HMDB0003339|HMDB0003011|HMDB0002931|HMDB0002393|HMDB0000148	HMDB0002393|L-GLUTAMIC ACID|DL-Glutamate|L-4-Hydroxyglutamate semialdehyde|D-Glutamic acid|O-Acetylserine|N-Acetylserine|N-Methyl-D-aspartic acid|L-Glutamic acid	9	93.7971	100 - 6.03 - 0.974	147.052	146.045	1	M-H, M+Na-2H, 2M-H, M-H2O-H	C5H9NO4	7.81132	0.482767	100 - 0.366	623722	627488	632332	632871	628106	620235	619941	521772	637777	968487	893033	266383	222901	286849	645535	502799	574806
3.04_135.0305m/z	L2	HMDB0000157	HYPOXANTHINE	x	x			x	x	1	Endogenous|Food	map00230 // map01100	Purine metabolism // Metabolic pathways	Organoheterocyclic compounds	Imidazopyrimidines	Purines and purine derivatives			95.2917	LACTATE|GLYCERALDEHYDE|HMDB0000157|HMDB0245425|HMDB0001882|HMDB0001311|HMDB0001051|HMDB0000943|HMDB0000700|HMDB0000613|HMDB0000190|HMDB0000157	HMDB0000190|HMDB0001051|HYPOXANTHINE|2,3,4-Trihydroxybutanoic acid|Dihydroxyacetone|D-Lactic acid|Glyceraldehyde|Threonic acid|Hydroxypropionic acid|Erythronic acid|L-Lactic acid|Hypoxanthine	12	98.2972041079261 | 98.2972041079261 | 95.2916603793737 | 96.7785280887908 | 98.2972041079261 | 98.2972041079261 | 98.2972041079261 | 96.7785280887908 | 98.2972041079261 | 96.7785280887908 | 98.2972041079261 | 95.2916603793737	100 - 3.43 - 0.658 | 100 - 3.43 - 0.658 | 100 - 6.95 - 0.415 | 100 - 4.61 - 1.11 | 100 - 3.43 - 0.658 | 100 - 3.43 - 0.658 | 100 - 3.43 - 0.658 | 100 - 4.61 - 1.11 | 100 - 3.43 - 0.658 | 100 - 4.61 - 1.11 | 100 - 3.43 - 0.658 | 100 - 6.95 - 0.415		135.03	1	M+FA-H | M+FA-H | M-H | M-H | M+FA-H | M+FA-H | M+FA-H | M-H | M+FA-H | M-H | M+FA-H | M-H	C3H6O3 | C3H6O3 | C5H4N4O | C4H8O5 | C3H6O3 | C3H6O3 | C3H6O3 | C4H8O5 | C3H6O3 | C4H8O5 | C3H6O3 | C5H4N4O	3.03908	0.337167	100 - 2.31	3107.08	3157	3064.39	3195.8	3367.79	3213.86	3363.86	5738.32	7304.41	701.491	1299.14	2170.1	17.3681	11.7711	3.24642	6.09614	10222.9
5.91_180.0661m/z	L2	HMDB0000158	L-TYROSINE							1	Endogenous|Food	map00130 // map00261 // map00350 // map00360 // map00400 // map00401 // map00460 // map00680 // map00730 // map00940 // map00950 // map00965 // map00966 // map00970 // map00997 // map00998 // map00999 // map01055 // map01059 // map01100 // map01110 // map01210 // map01230 // map01240 // map04728 // map04916 // map04917 // map04974 // map05012 // map05030 // map05031 // map05034 // map05230	Ubiquinone and other terpenoid-quinone biosynthesis // Monobactam biosynthesis // Tyrosine metabolism // Phenylalanine metabolism // Phenylalanine, tyrosine and tryptophan biosynthesis // Novobiocin biosynthesis // Cyanoamino acid metabolism // Methane metabolism // Thiamine metabolism // Phenylpropanoid biosynthesis // Isoquinoline alkaloid biosynthesis // Betalain biosynthesis // Glucosinolate …	Organic acids and derivatives	Carboxylic acids and derivatives	Amino acids, peptides, and analogues			89.7844	HMDB0000158|HMDB0304423|HMDB0250803|HMDB0010715|HMDB0003831|HMDB0002184|HMDB0001250|HMDB0001119|HMDB0000158	L-TYROSINE|N-benzylformamide|D-Tyrosine|2-Phenylacetamide|Beta-Tyrosine|L-Threo-3-Phenylserine|N-Acetylarylamine|4-Hydroxy-4-(3-pyridyl)-butanoic acid|L-Tyrosine	9	89.7843898713715 | 91.1761244289673 | 89.7843898713715 | 91.1761244289673 | 89.7843898713715 | 89.7843898713715 | 91.1761244289673 | 89.7843898713715 | 89.7843898713715	100 - 10.3 - 1.1 | 100 - 9.16 - 0.578 | 100 - 10.3 - 1.1 | 100 - 9.16 - 0.578 | 100 - 10.3 - 1.1 | 100 - 10.3 - 1.1 | 100 - 9.16 - 0.578 | 100 - 10.3 - 1.1 | 100 - 10.3 - 1.1		180.066	1	M-H | M+FA-H | M-H | M+FA-H | M-H | M-H | M+FA-H | M-H | M-H	C9H11NO3 | C8H9NO | C9H11NO3 | C8H9NO | C9H11NO3 | C9H11NO3 | C8H9NO | C9H11NO3 | C9H11NO3	5.91195	0.302233	100 - 0.054	27381.8	27813.6	27242.9	26355.4	26596.5	26609.9	28511.6	26677.7	33088.1	32444.7	28573.3	27243	26770.8	28128.6	28730.1	25699.5	28085.1
4.83_164.0711m/z	L2	HMDB0000159	L-PHENYLALANINE							1	Food	map00360 // map00400 // map00460 // map00470 // map00940 // map00960 // map00966 // map00970 // map00996 // map00997 // map00999 // map01100 // map01110 // map01210 // map01230 // map02010 // map04974 // map04978 // map05230	Phenylalanine metabolism // Phenylalanine, tyrosine and tryptophan biosynthesis // Cyanoamino acid metabolism // D-Amino acid metabolism // Phenylpropanoid biosynthesis // Tropane, piperidine and pyridine alkaloid biosynthesis // Glucosinolate biosynthesis // Aminoacyl-tRNA biosynthesis // Biosynthesis of various alkaloids // Biosynthesis of various other secondary metabolites // Biosynthesis of …	Organic acids and derivatives	Carboxylic acids and derivatives	Amino acids, peptides, and analogues			98.5187	HMDB0000159|HMDB0252029|HMDB0250791|HMDB0062407|HMDB0062402|HMDB0015652|HMDB0004992|HMDB0002832|HMDB0000819|HMDB0000159|HMDB0000068|EPINEPHRINE	L-PHENYLALANINE|Ethyl 3-aminobenzoate|D-Phenylalanine|5-(3-Pyridyl)-2-hydroxytetrahydrofuran|4-Hydroxy-1-(3-pyridinyl)-1-butanone|Levonordefrin|Benzocaine|Methylnoradrenaline|Normetanephrine|L-Phenylalanine|Epinephrine|HMDB0000068	12	98.5187213221598 | 98.5187213221598 | 98.5187213221598 | 98.5187213221598 | 98.5187213221598 | 98.2775153815381 | 98.5187213221598 | 98.2775153815381 | 98.2775153815381 | 98.5187213221598 | 98.2775153815381 | 98.2775153815381	100 - 10.3 - 0.888 | 100 - 10.3 - 0.888 | 100 - 10.3 - 0.888 | 100 - 10.3 - 0.888 | 100 - 10.3 - 0.888 | 100 - 10.4 - 1.1 | 100 - 10.3 - 0.888 | 100 - 10.4 - 1.1 | 100 - 10.4 - 1.1 | 100 - 10.3 - 0.888 | 100 - 10.4 - 1.1 | 100 - 10.4 - 1.1		164.071	1	M-H | M-H | M-H | M-H | M-H | M-H2O-H | M-H | M-H2O-H | M-H2O-H | M-H | M-H2O-H | M-H2O-H	C9H11NO2 | C9H11NO2 | C9H11NO2 | C9H11NO2 | C9H11NO2 | C9H13NO3 | C9H11NO2 | C9H13NO3 | C9H13NO3 | C9H11NO2 | C9H13NO3 | C9H13NO3	4.83447	0.394117	100 - 9.54	60112.1	59397.8	60390.7	60909.2	61926.1	61622.7	59788.5	57020.6	71227.4	63403.5	57334.2	57415.7	57710.8	60895.2	58622.7	51211.2	64245.2
7.96_132.0527n	L2	HMDB0000168	L-ASPARAGINE	x	x			x	x	1	Endogenous|Food|Synthetic	map00250 // map00460 // map00970 // map01100 // map01110 // map01230 // map04974 // map04978 // map05230	Alanine, aspartate and glutamate metabolism // Cyanoamino acid metabolism // Aminoacyl-tRNA biosynthesis // Metabolic pathways // Biosynthesis of secondary metabolites // Biosynthesis of amino acids // Protein digestion and absorption // Mineral absorption // Central carbon metabolism in cancer	Organic acids and derivatives	Carboxylic acids and derivatives	Amino acids, peptides, and analogues			94.4983	HMDB0000168|HMDB0255197|HMDB0251512|HMDB0033780|HMDB0012265|HMDB0011733|HMDB0000168|HMDB0000026	L-ASPARAGINE|N-NITROSO-N-METHYLURETHANE|DL-Asparagine|D-Asparagine|N-Carbamoylsarcosine|Glycyl-glycine|L-Asparagine|Ureidopropionic acid	8	94.4983	100 - 5.26 - 0.73	132.053	131.045	1	M-H2O-H, M-H	C4H8N2O3	7.95582	0.219217	100 - 0.162	5057.95	5099.97	5226.78	5151.53	5113.7	5087.72	5105.1	5294.11	6215.09	7201.69	7734.71	2250.25	2109.89	2333.2	3307.49	4052.04	7144.15
5.25_130.0865m/z	L2	HMDB0000172	L-ISOLEUCINE							1	Food	map00280 // map00290 // map00460 // map00960 // map00966 // map00970 // map01100 // map01110 // map01210 // map01230 // map02010 // map04974 // map04978 // map05131 // map05230	Valine, leucine and isoleucine degradation // Valine, leucine and isoleucine biosynthesis // Cyanoamino acid metabolism // Tropane, piperidine and pyridine alkaloid biosynthesis // Glucosinolate biosynthesis // Aminoacyl-tRNA biosynthesis // Metabolic pathways // Biosynthesis of secondary metabolites // 2-Oxocarboxylic acid metabolism // Biosynthesis of amino acids // ABC transporters // Protein …	Organic acids and derivatives	Carboxylic acids and derivatives	Amino acids, peptides, and analogues			98.3846	NORLEUCINE|L-LEUCINE|HMDB0000172|L-Alloisoleucine|HMDB0034301|HMDB0033923|HMDB0032538|HMDB0013773|HMDB0003640|HMDB0001901|HMDB0001645|HMDB0000687|HMDB0000557|HMDB0000172|Beta leucine	HMDB0001645|HMDB0000687|L-ISOLEUCINE|HMDB0000557|Piperidine|(Â±)-erythro-Isoleucine|Triethanolamine|D-Leucine|Beta-Leucine|Aminocaproic acid|L-Norleucine|L-Leucine|L-Alloisoleucine|L-Isoleucine|HMDB0003640	15	98.3845709963982 | 98.3845709963982 | 98.3845709963982 | 98.3845709963982 | 99.9270182062407 | 98.3845709963982 | 98.1377099911454 | 98.3845709963982 | 98.3845709963982 | 98.3845709963982 | 98.3845709963982 | 98.3845709963982 | 98.3845709963982 | 98.3845709963982 | 98.3845709963982	="100 - 7.08 - 0.626 | 100 - 7.08 - 0.626 | 100 - 7.08 - 0.626 | 100 - 7.08 - 0.626 | 100 - 5.9 - 0.144 | 100 - 7.08 - 0.626 | 100 - 7.14 - 0.836 | 100 - 7.08 - 0.626 | 100 - 7.08 - 0.626 | 100 - 7.08 - 0.626 | 100 - 7.08 - 0.626 | 100 - 7.08 - 0.626 | 100 - 7.08 - 0.626 | 100 - 7.08 - 0.626 | 100 - 7.08 - 0.626"		130.087	1	M-H | M-H | M-H | M-H | M+FA-H | M-H | M-H2O-H | M-H | M-H | M-H | M-H | M-H | M-H | M-H | M-H	C6H13NO2 | C6H13NO2 | C6H13NO2 | C6H13NO2 | C5H11N | C6H13NO2 | C6H15NO3 | C6H13NO2 | C6H13NO2 | C6H13NO2 | C6H13NO2 | C6H13NO2 | C6H13NO2 | C6H13NO2 | C6H13NO2	5.2461	0.306533	100 - 5.89 - 0.0801	12575.3	12634.7	12718.6	12823	13038.6	13309	12697.8	12170.3	15319.6	13481.4	11885	12365	12028.2	13285.5	12330.6	10410.2	14057.3
8.67_347.0399m/z	L2	HMDB0000175	INOSINIC ACID	x	x			x	x	1	Endogenous|Food	map00230 // map01100 // map01110 // map01240 // map01523 // map04742	Purine metabolism // Metabolic pathways // Biosynthesis of secondary metabolites // Biosynthesis of cofactors // Antifolate resistance // Taste transduction	Nucleosides, nucleotides, and analogues	Purine nucleotides	Purine ribonucleotides			95.7415	HMDB0000175|HMDB0303704|HMDB0036632|HMDB0030796|HMDB0029620|HMDB0012152|HMDB0005794|HMDB0001439|HMDB0000175	INOSINIC ACID|Pollenin A|6-Hydroxyluteolin|Morin|Tricetin|2-O-(6-Phospho-alpha-mannosyl)-D-glycerate|Quercetin|Phosphoribosyl formamidocarboxamide|Inosinic acid	9	95.7415244214181 | 92.3202511669696 | 92.3202511669696 | 92.3202511669696 | 92.3202511669696 | 97.2179622697737 | 92.3202511669696 | 95.4914918605368 | 95.7415244214181	100 - 12.7 - 2.39 - 0.236 | 100 - 16.6 - 2.73 - 0.301 | 100 - 16.6 - 2.73 - 0.301 | 100 - 16.6 - 2.73 - 0.301 | 100 - 16.6 - 2.73 - 0.301 | 100 - 10.4 - 2.95 - 0.269 | 100 - 16.6 - 2.73 - 0.301 | 100 - 12.8 - 2.61 - 0.263 | 100 - 12.7 - 2.39 - 0.236		347.04	1	M-H | M+FA-H | M+FA-H | M+FA-H | M+FA-H | M-H | M+FA-H | M-H2O-H | M-H	C10H13N4O8P | C15H10O7 | C15H10O7 | C15H10O7 | C15H10O7 | C9H17O12P | C15H10O7 | C10H15N4O9P | C10H13N4O8P	8.67465	0.2715	100 - 10 - 0.41	20819.2	20246.3	20683.4	21135.6	21293.4	21603.1	38044.4	34343.7	37019.2	11751.6	10202.7	11661	9968.91	10755.7	6193.46	6343.13	37170
1.78_115.0029m/z	L2	HMDB0000176	MALEIC ACID							1	Endogenous|Food	map00350 // map00650 // map00760 // map01100 // map01120	Tyrosine metabolism // Butanoate metabolism // Nicotinate and nicotinamide metabolism // Metabolic pathways // Microbial metabolism in diverse environments	Organic acids and derivatives	Carboxylic acids and derivatives	Dicarboxylic acids and derivatives			95.179	HMDB0000176|HMDB0303107|HMDB0031518|HMDB0000176|HMDB0000156|HMDB0000134	MALEIC ACID|Glyoxal|D-Malic acid|Maleic acid|Malic acid|Fumaric acid	6	95.1790416316988 | 97.7172096950772 | 94.9364729942098 | 95.1790416316988 | 94.9364729942098 | 95.1790416316988	100 - 4.52 - 0.901 | 100 - 2.26 - 0.425 | 100 - 4.59 - 1.11 | 100 - 4.52 - 0.901 | 100 - 4.59 - 1.11 | 100 - 4.52 - 0.901		115.003	1	M-H | 2M-H | M-H2O-H | M-H | M-H2O-H | M-H	C4H4O4 | C2H2O2 | C4H6O5 | C4H4O4 | C4H6O5 | C4H4O4	1.77793	0.183917	100 - 0.343	1549.59	1544.35	1520.47	1585.01	1621.93	1597.96	1423.36	1181.54	1160.63	2072.69	1402.09	1151.2	1318.15	819.537	1363.59	1721.52	1222.32
9.11_154.0615m/z	L2	HMDB0000177	L-HISTIDINE							1	Food	map00340 // map00404 // map00410 // map00470 // map00970 // map01100 // map01110 // map01230 // map02010 // map04974 // map05230	Histidine metabolism // Staurosporine biosynthesis // beta-Alanine metabolism // D-Amino acid metabolism // Aminoacyl-tRNA biosynthesis // Metabolic pathways // Biosynthesis of secondary metabolites // Biosynthesis of amino acids // ABC transporters // Protein digestion and absorption // Central carbon metabolism in cancer	Organic acids and derivatives	Carboxylic acids and derivatives	Amino acids, peptides, and analogues			92.8759	HMDB0000177|HMDB0250763|HMDB0004225|HMDB0000177	L-HISTIDINE|D-Histidine|2-Oxoarginine|L-Histidine	4	92.8759082705611 | 92.8759082705611 | 92.6440865655357 | 92.8759082705611	100 - 7.77 - 0.675 | 100 - 7.77 - 0.675 | 100 - 7.83 - 0.886 | 100 - 7.77 - 0.675		154.062	1	M-H | M-H | M-H2O-H | M-H	C6H9N3O2 | C6H9N3O2 | C6H11N3O3 | C6H9N3O2	9.11302	0.565167	100 - 0.715	42882.6	43253.8	42745.1	42896.8	42444.8	43074.8	42422.3	40415.3	53548.2	45832.9	40746.3	43482	42434.3	45790.8	42473.3	37654.1	44814.3
9.35_145.0975m/z	L2	HMDB0000182	L-LYSINE							1	Food	map00300 // map00310 // map00470 // map00780 // map00960 // map00970 // map00997 // map01100 // map01110 // map01120 // map01210 // map01230 // map02010 // map04974	Lysine biosynthesis // Lysine degradation // D-Amino acid metabolism // Biotin metabolism // Tropane, piperidine and pyridine alkaloid biosynthesis // Aminoacyl-tRNA biosynthesis // Biosynthesis of various other secondary metabolites // Metabolic pathways // Biosynthesis of secondary metabolites // Microbial metabolism in diverse environments // 2-Oxocarboxylic acid metabolism // Biosynthesis of …	Organic acids and derivatives	Carboxylic acids and derivatives	Amino acids, peptides, and analogues			92.8189	HMDB0000182|HMDB0247913|HMDB0012115|HMDB0012114|HMDB0003405|HMDB0002134|HMDB0001888|HMDB0001106|HMDB0000182	L-LYSINE|Acetone oxime|(3S,5S)-3,5-Diaminohexanoate|(3S)-3,6-Diaminohexanoate|D-Lysine|Aminoacetone|N,N-Dimethylformamide|3-Aminopropionaldehyde|L-Lysine	9	92.8188548111017 | 96.5004105759065 | 92.8188548111017 | 92.8188548111017 | 92.8188548111017 | 96.5004105759065 | 96.5004105759065 | 96.5004105759065 | 92.8188548111017	100 - 7.46 - 0.653 | 100 - 3.73 - 0.257 | 100 - 7.46 - 0.653 | 100 - 7.46 - 0.653 | 100 - 7.46 - 0.653 | 100 - 3.73 - 0.257 | 100 - 3.73 - 0.257 | 100 - 3.73 - 0.257 | 100 - 7.46 - 0.653		145.098	1	M-H | 2M-H | M-H | M-H | M-H | 2M-H | 2M-H | 2M-H | M-H	C6H14N2O2 | C3H7NO | C6H14N2O2 | C6H14N2O2 | C6H14N2O2 | C3H7NO | C3H7NO | C3H7NO | C6H14N2O2	9.34948	0.302317	100 - 0.346	15715.1	15501.3	15633	16144.8	16674.7	16677.2	16215.9	16162.3	19934	15817.3	14711.6	17401.4	16880.3	17522.4	15164.3	13166.1	16251.6
7.86_104.0350m/z	L2	HMDB0000187	L-SERINE	x				x		1	Endogenous|Food	map00260 // map00261 // map00270 // map00460 // map00470 // map00564 // map00600 // map00630 // map00680 // map00920 // map00970 // map00997 // map00998 // map01100 // map01110 // map01120 // map01200 // map01230 // map01240 // map01502 // map02010 // map04071 // map04974 // map04978 // map05230	Glycine, serine and threonine metabolism // Monobactam biosynthesis // Cysteine and methionine metabolism // Cyanoamino acid metabolism // D-Amino acid metabolism // Glycerophospholipid metabolism // Sphingolipid metabolism // Glyoxylate and dicarboxylate metabolism // Methane metabolism // Sulfur metabolism // Aminoacyl-tRNA biosynthesis // Biosynthesis of various other secondary metabolites // …	Organic acids and derivatives	Carboxylic acids and derivatives	Amino acids, peptides, and analogues			97.5794	HMDB0000187|HMDB0248308|HMDB0031645|HMDB0003656|HMDB0003406|HMDB0001122|HMDB0000187	L-SERINE|2-Aminoacetaldehyde|Acetamide|Acetaldehyde oxime|D-Serine|N-Methylformamide|L-Serine	7	97.579428068291 | 99.1200386722587 | 99.1200386722587 | 99.1200386722587 | 97.579428068291 | 99.1200386722587 | 97.579428068291	100 - 3.8 - 0.671 | 100 - 2.62 - 0.228 | 100 - 2.62 - 0.228 | 100 - 2.62 - 0.228 | 100 - 3.8 - 0.671 | 100 - 2.62 - 0.228 | 100 - 3.8 - 0.671		104.035	1	M-H | M+FA-H | M+FA-H | M+FA-H | M-H | M+FA-H | M-H	C3H7NO3 | C2H5NO | C2H5NO | C2H5NO | C3H7NO3 | C2H5NO | C3H7NO3	7.85512	0.258367	100 - 1.95	5019.32	5143.23	5139.67	5267.78	5436.7	5412.42	4282.58	3368.14	3519.34	5151.19	5423.71	7992.02	7919.21	8241.68	6458.86	6200.55	4339.37
8.44_132.0295m/z	L2	HMDB0000191	L-ASPARTIC ACID							1	Endogenous|Food	map00220 // map00250 // map00260 // map00261 // map00270 // map00300 // map00340 // map00410 // map00460 // map00470 // map00710 // map00760 // map00770 // map00970 // map00997 // map00999 // map01100 // map01110 // map01120 // map01200 // map01210 // map01230 // map01240 // map02010 // map02020 // map02030 // map04080 // map04974 // map05230	Arginine biosynthesis // Alanine, aspartate and glutamate metabolism // Glycine, serine and threonine metabolism // Monobactam biosynthesis // Cysteine and methionine metabolism // Lysine biosynthesis // Histidine metabolism // beta-Alanine metabolism // Cyanoamino acid metabolism // D-Amino acid metabolism // Carbon fixation in photosynthetic organisms // Nicotinate and nicotinamide metabolism /…	Organic acids and derivatives	Carboxylic acids and derivatives	Amino acids, peptides, and analogues			94.5963	HMDB0000191|HMDB0245282|HMDB0011753|HMDB0006483|HMDB0003609|HMDB0000191	L-ASPARTIC ACID|2-Oxazolidinone|Iminodiacetic acid|D-Aspartic acid|2-Aminoacrylic acid|L-Aspartic acid	6	94.5963203035389 | 96.0824145531145 | 94.5963203035389 | 94.5963203035389 | 96.0824145531145 | 94.5963203035389	100 - 4.92 - 0.919 | 100 - 3.74 - 0.463 | 100 - 4.92 - 0.919 | 100 - 4.92 - 0.919 | 100 - 3.74 - 0.463 | 100 - 4.92 - 0.919		132.029	1	M-H | M+FA-H | M-H | M-H | M+FA-H | M-H	C4H7NO4 | C3H5NO2 | C4H7NO4 | C4H7NO4 | C3H5NO2 | C4H7NO4	8.44257	0.275867	100 - 0.124	17899.7	18330.3	19747.3	19956.6	18493.4	19176.2	21771.7	15713.8	17098.4	28427.5	23789.7	13279.4	11932.9	14791	29279.5	19293.6	16705.8
4.30_267.0736m/z	L2	HMDB0000195	INOSINE		x				x	1	Endogenous|Food	map00230 // map01100 // map02010	Purine metabolism // Metabolic pathways // ABC transporters	Nucleosides, nucleotides, and analogues	Purine nucleosides				93.9228	HMDB0000195|HMDB0251405|HMDB0014987|HMDB0013713|HMDB0010325|HMDB0000425|HMDB0000195	INOSINE|Dimethylpropiothetin|Methylphenobarbital|N-Acetyltryptophan|Ethyl glucuronide|3-Deoxy-D-glycero-D-galacto-2-nonulosonic acid|Inosine	7	93.9227933593217 | 94.2040444849746 | 92.0283486842184 | 92.0283486842184 | 96.8826690594567 | 95.3678358418541 | 93.9227933593217	100 - 12.6 - 1.76 - 0.155 | 100 - 6.4 - 5.1 - 0.282 | 100 - 15.1 - 1.67 - 0.139 | 100 - 15.1 - 1.67 - 0.139 | 100 - 9.08 - 1.8 - 0.139 | 100 - 10.3 - 2.32 - 0.202 | 100 - 12.6 - 1.76 - 0.155		267.074	1	M-H | 2M-H | M+Na-2H | M+Na-2H | M+FA-H | M-H | M-H	C10H12N4O5 | C5H10O2S | C13H14N2O3 | C13H14N2O3 | C8H14O7 | C9H16O9 | C10H12N4O5	4.30023	0.337183	100 - 7.56	15942.5	16146.3	15795.6	16339.6	16591.8	16024.3	23168.8	28646.6	27602.7	6678.8	7302.35	12128.5	7895.28	8406.64	4331.08	4906.39	27508.1
8.32_180.0580n	L2	HMDB0000211	MYOINOSITOL							1	Endogenous|Food	map00052 // map00053 // map00521 // map00562 // map01100 // map01110 // map01120 // map01250 // map02010 // map04070	Galactose metabolism // Ascorbate and aldarate metabolism // Streptomycin biosynthesis // Inositol phosphate metabolism // Metabolic pathways // Biosynthesis of secondary metabolites // Microbial metabolism in diverse environments // Biosynthesis of nucleotide sugars // ABC transporters // Phosphatidylinositol signaling system	Organic oxygen compounds	Organooxygen compounds	Alcohols and polyols			99.3644	HMDB0000211|METHIONINE SULFOXIMINE|HMDB0304632|HMDB0250793|HMDB0250761|HMDB0246950|HMDB0242761|HMDB0240209|HMDB0062138|HMDB0033704|HMDB0029430|HMDB0012326|HMDB0006088|HMDB0003449|HMDB0003418|HMDB0003345|HMDB0002825|HMDB0001889|HMDB0001860|HMDB0001266|HMDB0001151|HMDB0000660|HMDB0000211|HMDB0000169|HMDB0000143|HMDB0000122	MYOINOSITOL|HMDB0029430|Glucose|D-Psicose|D-Gulose|(3R,4R,5R)-1,3,4,5,6-Pentahydroxyhexan-2-one|(2R,4S,5S)-1,2,4,5,6-Pentahydroxyhexan-3-one|D-chiro-Inositol|muco-Inositol|L-Galactose|Methionine sulfoximine|L-Gulose|scyllo-Inositol|beta-D-Galactose|D-Tagatose|alpha-D-Glucose|Theobromine|Theophylline|Paraxanthine|L-Sorbose|Allose|D-Fructose|myo-Inositol|D-Mannose|D-Galactose|D-Glucose	26	99.3644202834011 | 88.5828261188739 | 99.3644202834011 | 99.3644202834011 | 99.3644202834011 | 99.3644202834011 | 99.3644202834011 | 99.3644202834011 | 99.3644202834011 | 99.3644202834011 | 96.016072642469 | 99.3644202834011 | 99.3644202834011 | 99.3644202834011 | 99.3644202834011 | 99.3644202834011 | 97.8547790794225 | 97.8547790794225 | 97.8547790794225 | 99.3644202834011 | 99.3644202834011 | 9…	="100 - 6.86 - 1.43 | 100 - 7.19 - 5.36 - 0.337 | 100 - 6.86 - 1.43 | 100 - 6.86 - 1.43 | 100 - 6.86 - 1.43 | 100 - 6.86 - 1.43 | 100 - 6.86 - 1.43 | 100 - 6.86 - 1.43 | 100 - 6.86 - 1.43 | 100 - 6.86 - 1.43 | 100 - 7.19 - 5.36 - 0.337 | 100 - 6.86 - 1.43 | 100 - 6.86 - 1.43 | 100 - 6.86 - 1.43 | 100 - 6.86 - 1.43 | 100 - 6.86 - 1.43 | 100 - 9.2 - 0.791 | 100 - 9.2 - 0.791 | 100 - 9.2 - 0.791 | 1…	180.058	225.061	1	M-H, M-H2O-H, M+K-2H, M+FA-H	C6H12O6 | C5H12N2O3S | C6H12O6 | C6H12O6 | C6H12O6 | C6H12O6 | C6H12O6 | C6H12O6 | C6H12O6 | C6H12O6 | C5H12N2O3S | C6H12O6 | C6H12O6 | C6H12O6 | C6H12O6 | C6H12O6 | C7H8N4O2 | C7H8N4O2 | C7H8N4O2 | C6H12O6 | C6H12O6 | C6H12O6 | C6H12O6 | C6H12O6 | C6H12O6 | C6H12O6	8.31995	0.30215	100 - 7.46 - 1.46	596124	590099	588182	604412	626807	626991	590625	507398	570215	661042	600694	659323	618332	648836	626816	540731	557195
9.13_131.0818m/z	L2	HMDB0000214	L-ORNITHINE					x		1	Endogenous|Food	map00220 // map00330 // map00470 // map00480 // map00997 // map00998 // map01100 // map01110 // map01210 // map01230 // map02010	Arginine biosynthesis // Arginine and proline metabolism // D-Amino acid metabolism // Glutathione metabolism // Biosynthesis of various other secondary metabolites // Biosynthesis of various antibiotics // Metabolic pathways // Biosynthesis of secondary metabolites // 2-Oxocarboxylic acid metabolism // Biosynthesis of amino acids // ABC transporters	Organic acids and derivatives	Carboxylic acids and derivatives	Amino acids, peptides, and analogues			97.668	HMDB0000214|HMDB0014730|HMDB0003374|HMDB0000214	L-ORNITHINE|Piperazine|D-Ornithine|Ornithine	4	97.6680236618105 | 99.2023603969474 | 97.6680236618105 | 97.6680236618105	100 - 6.35 - 0.582 | 100 - 5.17 - 0.109 | 100 - 6.35 - 0.582 | 100 - 6.35 - 0.582		131.082	1	M-H | M+FA-H | M-H | M-H	C5H12N2O2 | C4H10N2 | C5H12N2O2 | C5H12N2O2	9.13053	0.192683	100 - 4.44	3398.38	3470.47	3424.57	3428.89	3561.88	3573.76	2902.05	2703.37	3644.11	3820.41	3479.86	3947.95	3674.28	4020.06	4181.91	3596.71	3040.09
8.34_309.1072n	L2	HMDB0000230	N-ACETYLNEURAMINATE							1	Endogenous|Food			Organic oxygen compounds	Organooxygen compounds	Carbohydrates and carbohydrate conjugates			88.2131	HMDB0000230|HMDB0000773|HMDB0000230	N-ACETYLNEURAMINATE|N-Acetyl-a-neuraminic acid|N-Acetylneuraminic acid	3	88.2131	100 - 12.8 - 2.61 - 0.264	309.107	346.056	1	M-H, M+K-2H	C11H19NO9	8.34185	0.4598	100 - 0.84 - 1.22	424249	429379	442776	453989	436390	439842	352177	504668	491408	121442	183373	925867	646767	700007	254904	323886	526491
2.60_168.0660m/z	L2	HMDB0000239	PYRIDOXINE							1	Endogenous|Food	map00750 // map01100 // map01120 // map01240	Vitamin B6 metabolism // Metabolic pathways // Microbial metabolism in diverse environments // Biosynthesis of cofactors	Organoheterocyclic compounds	Pyridines and derivatives	Pyridoxines			93.4241	HMDB0000239|HMDB0255842|HMDB0029300|HMDB0012150|HMDB0001537|HMDB0000239|HMDB0000216	PYRIDOXINE|O-Anisidine|p-Anisidine|2-Keto-6-acetamidocaproate|6-Hydroxydopamine|Pyridoxine|Norepinephrine	7	93.4240739304126 | 94.8768294013968 | 94.8768294013968 | 93.1939456219808 | 93.4240739304126 | 93.4240739304126 | 93.4240739304126	100 - 9.26 - 0.998 | 100 - 8.08 - 0.49 | 100 - 8.08 - 0.49 | 100 - 9.32 - 1.21 | 100 - 9.26 - 0.998 | 100 - 9.26 - 0.998 | 100 - 9.26 - 0.998		168.066	1	M-H | M+FA-H | M+FA-H | M-H2O-H | M-H | M-H | M-H	C8H11NO3 | C7H9NO | C7H9NO | C8H13NO4 | C8H11NO3 | C8H11NO3 | C8H11NO3	2.60118	0.516717	100 - 3.01	11403.8	11013.8	11000.1	10613.8	10653.3	11110.8	12528.7	12293.9	15900.4	10351	10173.1	9212.58	10659.8	10571.9	10126.6	9159.42	13074.8
1.93_118.0258n	L2	HMDB0000254	SUCCINIC ACID	x	x			x	x	1	Endogenous|Food	map00020 // map00190 // map00250 // map00310 // map00350 // map00360 // map00361 // map00620 // map00630 // map00640 // map00650 // map00720 // map00760 // map00920 // map01100 // map01110 // map01120 // map01200 // map01220 // map02020 // map04024 // map04727 // map04922 // map05230	Citrate cycle (TCA cycle) // Oxidative phosphorylation // Alanine, aspartate and glutamate metabolism // Lysine degradation // Tyrosine metabolism // Phenylalanine metabolism // Chlorocyclohexane and chlorobenzene degradation // Pyruvate metabolism // Glyoxylate and dicarboxylate metabolism // Propanoate metabolism // Butanoate metabolism // Carbon fixation pathways in prokaryotes // Nicotinate a…	Organic acids and derivatives	Carboxylic acids and derivatives	Dicarboxylic acids and derivatives			99.616	HMDB0000254|HMDB0000254|HMDB0000202	SUCCINIC ACID|Succinic acid|Methylmalonic acid	3	99.616	100 - 4.55 - 0.902	118.026	117.019	1	M-H2O-H, M-H	C4H6O4	1.9312	0.3109	100 - 4.35 - 0.691	113741	113642	111870	113764	117953	118692	63845.1	64898.7	66293.7	70445.6	67685.2	204608	189788	209001	257103	207961	64178.3
9.88_275.1251m/z	L2	HMDB0000279	Saccharopine					x		1	Endogenous|Food	map00300 // map00310 // map01100 // map01110 // map01230	Lysine biosynthesis // Lysine degradation // Metabolic pathways // Biosynthesis of secondary metabolites // Biosynthesis of amino acids	Organic acids and derivatives	Carboxylic acids and derivatives	Amino acids, peptides, and analogues			96.5427	HMDB0000279	Saccharopine	1	96.5427	100 - 13.1 - 2.02 - 0.19		275.125	1	M-H	C11H20N2O6	9.87622	0.276267	100 - 11 - 0.319	13245	13509.3	13655.2	13881.3	13723.5	13978.5	16107.7	13409	15236.6	13996.4	12278.3	19310.2	17222.8	20786.8	16262	12832.2	13074.2
8.43_324.0359n	L2	HMDB0000288	URIDINE-5-MONOPHOSPHATE							1	Endogenous|Food	map00240 // map01100 // map01240	Pyrimidine metabolism // Metabolic pathways // Biosynthesis of cofactors	Nucleosides, nucleotides, and analogues	Pyrimidine nucleotides	Pyrimidine ribonucleotides			98.1203	HMDB0000288|HMDB0060282|HMDB0011641|HMDB0001271|HMDB0000288	URIDINE-5-MONOPHOSPHATE|Uridine 3'-monophosphate|Uridine 2'-phosphate|Pseudouridine 5'-phosphate|Uridine 5'-monophosphate	5	98.1203	100 - 11 - 2.4 - 0.218	324.036	323.029	1	M-H, 2M-H	C9H13N2O9P	8.42942	0.36345	100 - 9.87 - 1.57	114985	116885	120881	120226	117149	117124	89375.6	157746	156761	47175.4	72166.5	214952	153861	161794	68180.6	88258.7	149490
3.41_151.0254m/z	L2	HMDB0000292	XANTHINE	x						1	Endogenous|Food	map00230 // map00232 // map01100 // map01110 // map01120	Purine metabolism // Caffeine metabolism // Metabolic pathways // Biosynthesis of secondary metabolites // Microbial metabolism in diverse environments	Organoheterocyclic compounds	Imidazopyrimidines	Purines and purine derivatives			93.0889	HMDB0000292|HMDB0001182|HMDB0000786|HMDB0000292|HMDB0000139|HMDB0000115	XANTHINE|6,8-Dihydroxypurine|Oxypurinol|Xanthine|Glyceric acid|Glycolic acid	6	93.0889302177552 | 93.0889302177552 | 93.0889302177552 | 93.0889302177552 | 96.0193050703423 | 97.3020352591671	100 - 6.99 - 0.623 | 100 - 6.99 - 0.623 | 100 - 6.99 - 0.623 | 100 - 6.99 - 0.623 | 100 - 3.47 - 0.864 | 100 - 2.32 - 0.632		151.025	1	M-H | M-H | M-H | M-H | M+FA-H | 2M-H	C5H4N4O2 | C5H4N4O2 | C5H4N4O2 | C5H4N4O2 | C3H6O4 | C2H4O3	3.40692	0.345933	100 - 0.178	7755.42	7731.99	7884.14	7764.26	8193.89	7538.61	8141.08	8121.62	10798.6	8532.6	8223.27	6395.04	6795.24	6960.89	7929.11	6601.9	9236.38
1.98_137.0349m/z	L2	HMDB0000301	UROCANATE				x	x		1	Endogenous|Food	map00340 // map01100	Histidine metabolism // Metabolic pathways	Organoheterocyclic compounds	Azoles	Imidazoles			92.623	HMDB0000301|HMDB0253418|HMDB0246529|HMDB0002320|HMDB0001014|HMDB0000301	UROCANATE|2-Hydroxy-3-(1H-imidazol-5-yl)propanoic acid|4-Nitroaniline|Imidazolelactic acid|4-Imidazolone-5-propionic acid|Urocanic acid	6	92.6229749314859 | 92.3910761612551 | 92.6229749314859 | 92.3910761612551 | 92.3910761612551 | 92.6229749314859	100 - 7.37 - 0.646 | 100 - 7.43 - 0.856 | 100 - 7.37 - 0.646 | 100 - 7.43 - 0.856 | 100 - 7.43 - 0.856 | 100 - 7.37 - 0.646		137.035	1	M-H | M-H2O-H | M-H | M-H2O-H | M-H2O-H | M-H	C6H6N2O2 | C6H8N2O3 | C6H6N2O2 | C6H8N2O3 | C6H8N2O3 | C6H6N2O2	1.97937	0.289017	100 - 0.0431	6812.72	6730.88	6672.02	6865.21	6882.69	6977.95	5870.27	3148.63	3485.17	11417	28158	4277.68	7946.5	5039.89	6150.53	8434.77	4000.43
2.68_161.0449m/z	L2	HMDB0000355	3-HYDROXYMETHYLGLUTARATE	x		x		x		1	Endogenous|Food			Lipids and lipid-like molecules	Fatty Acyls	Fatty acids and conjugates			95.9395	HMDB0304632|HMDB0250793|HMDB0250761|HMDB0246950|HMDB0245963|HMDB0242761|HMDB0240209|HMDB0062138|HMDB0059758|HMDB0041561|HMDB0033704|HMDB0032873|HMDB0012326|HMDB0012233|HMDB0006088|HMDB0003449|HMDB0003418|HMDB0003345|HMDB0001865|HMDB0001266|HMDB0001151|HMDB0000720|HMDB0000660|HMDB0000640|HMDB0000355|HMDB0000345|HMDB0000321|HMDB0000310|HMDB0000211|HMDB0000169|HMDB0000143|HMDB0000122|HMDB0000019|HMD…	Glucose|D-Psicose|D-Gulose|(3R,4R,5R)-1,3,4,5,6-Pentahydroxyhexan-2-one|3-Oxopentanoic acid|(2R,4S,5S)-1,2,4,5,6-Pentahydroxyhexan-3-one|D-chiro-Inositol|muco-Inositol|2-Hydroxy-2-ethylsuccinic acid|D-1,5-Anhydrofructose|L-Galactose|Diethyl dicarbonate|L-Gulose|Glutarate semialdehyde|scyllo-Inositol|beta-D-Galactose|D-Tagatose|alpha-D-Glucose|2-Oxovaleric acid|L-Sorbose|Allose|Levulinic acid|D-Fr…	34	95.6996493113641 | 95.6996493113641 | 95.6996493113641 | 95.6996493113641 | 97.4361443320388 | 95.6996493113641 | 95.6996493113641 | 95.6996493113641 | 95.9395280922432 | 95.9395280922432 | 95.6996493113641 | 95.9395280922432 | 95.6996493113641 | 97.4361443320388 | 95.6996493113641 | 95.6996493113641 | 95.6996493113641 | 95.6996493113641 | 97.4361443320388 | 95.6996493113641 | 95.6996493113641 | …	="100 - 6.86 - 1.43 | 100 - 6.86 - 1.43 | 100 - 6.86 - 1.43 | 100 - 6.86 - 1.43 | 100 - 5.61 - 0.745 | 100 - 6.86 - 1.43 | 100 - 6.86 - 1.43 | 100 - 6.86 - 1.43 | 100 - 6.79 - 1.22 | 100 - 6.79 - 1.22 | 100 - 6.86 - 1.43 | 100 - 6.79 - 1.22 | 100 - 6.86 - 1.43 | 100 - 5.61 - 0.745 | 100 - 6.86 - 1.43 | 100 - 6.86 - 1.43 | 100 - 6.86 - 1.43 | 100 - 6.86 - 1.43 | 100 - 5.61 - 0.745 | 100 - 6.86 - 1…		161.045	1	M-H2O-H | M-H2O-H | M-H2O-H | M-H2O-H | M+FA-H | M-H2O-H | M-H2O-H | M-H2O-H | M-H | M-H | M-H2O-H | M-H | M-H2O-H | M+FA-H | M-H2O-H | M-H2O-H | M-H2O-H | M-H2O-H | M+FA-H | M-H2O-H | M-H2O-H | M+FA-H | M-H2O-H | M-H | M-H | M-H | M-H | M+FA-H | M-H2O-H | M-H2O-H | M-H2O-H | M-H2O-H | M+FA-H | M-H	C6H12O6 | C6H12O6 | C6H12O6 | C6H12O6 | C5H8O3 | C6H12O6 | C6H12O6 | C6H12O6 | C6H10O5 | C6H10O5 | C6H12O6 | C6H10O5 | C6H12O6 | C5H8O3 | C6H12O6 | C6H12O6 | C6H12O6 | C6H12O6 | C5H8O3 | C6H12O6 | C6H12O6 | C5H8O3 | C6H12O6 | C6H10O5 | C6H10O5 | C6H10O5 | C6H10O5 | C5H8O3 | C6H12O6 | C6H12O6 | C6H12O6 | C6H12O6 | C5H8O3 | C6H10O5	2.67563	0.232083	100 - 3.63	8898.88	8923.01	8504.21	8819.44	8812.61	8880.52	7675.69	7501.24	7760.48	7712.91	7496.15	9780.78	9796.86	10381.7	9728.69	9002.38	6296.83
3.57_157.0360m/z	L2	HMDB0000462	ALLANTOIN							1	Endogenous|Food			Organoheterocyclic compounds	Azoles	Imidazoles			94.0713	HMDB0001209|HMDB0000462|HMDB0000462	Allantoic acid|Allantoin|ALLANTOIN	3	93.833740247026 | 94.0713167470542 | 94.0713167470542	100 - 6.03 - 0.978 | 100 - 5.97 - 0.769 | 100 - 5.97 - 0.769		157.036	1	M-H2O-H | M-H | M-H	C4H8N4O4 | C4H6N4O3 | C4H6N4O3	3.56895	0.328417	100 - 0.411	9885.5	9813.33	10065.7	10194.5	10561.7	10115.6	10607.7	11373.5	15333.6	9178.78	8742.51	9231.33	9512.73	10049.9	8922.38	7734.21	11897.5
9.13_173.1038m/z	L2	HMDB0000517	L-ARGININE					x		1	Endogenous|Food	map00220 // map00261 // map00330 // map00331 // map00470 // map00970 // map00998 // map01100 // map01110 // map01230 // map02010 // map04150 // map04974 // map05014 // map05022 // map05142 // map05146 // map05230	="Arginine biosynthesis // Monobactam biosynthesis // Arginine and proline metabolism // Clavulanic acid biosynthesis // D-Amino acid metabolism // Aminoacyl-tRNA biosynthesis // Biosynthesis of various antibiotics // Metabolic pathways // Biosynthesis of secondary metabolites // Biosynthesis of amino acids // ABC transporters // mTOR signaling pathway // Protein digestion and absorption // Amyot…	Organic acids and derivatives	Carboxylic acids and derivatives	Amino acids, peptides, and analogues			92.6337	HMDB0000517|HMDB0251511|HMDB0003416|HMDB0000517	L-ARGININE|DL-Arginine|D-Arginine|L-Arginine	4	92.6337	100 - 8.19 - 0.708		173.104	1	M-H	C6H14N4O2	9.13053	0.275883	100 - 0.875	20268.6	20411.8	20487.2	20530.3	21119.6	21242.8	17520.1	16337.1	21767.3	23072	20641.3	23679.8	21605.6	23892.2	24627.7	21591	17938.7
1.29_243.1601m/z	L2	HMDB0000529	5Z-Dodecenoic acid							1	Endogenous|Food			Lipids and lipid-like molecules	Fatty Acyls	Fatty acids and conjugates			96.8671	HMDB0302743|HMDB0041799|HMDB0041264|HMDB0034160|HMDB0000529	(+)-Neomenthyl acetate|2,4-Toluenediamine|(Â±)-Menthyl acetate|(Â±)-Citronellyl acetate|5Z-Dodecenoic acid	5	96.8670937812158 | 97.4461386822879 | 96.8670937812158 | 96.8670937812158 | 96.8670937812158	100 - 13.3 - 1.23 | 100 - 8.42 - 0.312 | 100 - 13.3 - 1.23 | 100 - 13.3 - 1.23 | 100 - 13.3 - 1.23		243.16	1	M+FA-H | 2M-H | M+FA-H | M+FA-H | M+FA-H	C12H22O2 | C7H10N2 | C12H22O2 | C12H22O2 | C12H22O2	1.2875	0.1445	100 - 10.9	3720.78	3831.7	3544.27	3690.63	3799.58	3919.16	3333.84	3394.24	3528.15	3848.27	3583.24	3752.82	3226.65	3007.96	3769.86	5309.04	3753.29
12.83_505.9888m/z	L2	HMDB0000538	ADENOSINE TRIPHOSPHATE							1	Endogenous	map00190 // map00195 // map00230 // map00908 // map00998 // map01100 // map01110 // map01240 // map03070 // map04020 // map04066 // map04080 // map04142 // map04217 // map04611 // map04621 // map04714 // map04721 // map04742 // map04750 // map04911 // map04917 // map04924 // map04930 // map05012 // map05022 // map05133 // map05410 // map05415	="Oxidative phosphorylation // Photosynthesis // Purine metabolism // Zeatin biosynthesis // Biosynthesis of various antibiotics // Metabolic pathways // Biosynthesis of secondary metabolites // Biosynthesis of cofactors // Bacterial secretion system // Calcium signaling pathway // HIF-1 signaling pathway // Neuroactive ligand-receptor interaction // Lysosome // Necroptosis // Platelet activation…	Nucleosides, nucleotides, and analogues	Purine nucleotides	Purine ribonucleotides			95.9358	HMDB0059593|HMDB0001440|HMDB0000538|HMDB0000538	2-hydroxy-dATP|dGTP|Adenosine triphosphate|ADENOSINE TRIPHOSPHATE	4	95.9358	100 - 13.3 - 3.5 - 0.386		505.989	1	M-H	C10H16N5O13P3	12.8255	4.5546	100 - 12.4	108056	126156	107467	101804	60915.4	88702.3	155255	147255	150278	250562	179251	125384	136892	153246	152705	128073	109371
7.74_146.0692n	L2	HMDB0000641	L-GLUTAMINE	x	x			x	x	1	Endogenous|Food	map00220 // map00230 // map00240 // map00250 // map00470 // map00630 // map00750 // map00910 // map00970 // map01100 // map01120 // map01230 // map01240 // map02010 // map02020 // map04724 // map04727 // map04964 // map04974 // map04978 // map05230	Arginine biosynthesis // Purine metabolism // Pyrimidine metabolism // Alanine, aspartate and glutamate metabolism // D-Amino acid metabolism // Glyoxylate and dicarboxylate metabolism // Vitamin B6 metabolism // Nitrogen metabolism // Aminoacyl-tRNA biosynthesis // Metabolic pathways // Microbial metabolism in diverse environments // Biosynthesis of amino acids // Biosynthesis of cofactors // AB…	Organic acids and derivatives	Carboxylic acids and derivatives	Amino acids, peptides, and analogues			98.4295	HMDB0000641|HMDB0304156|HMDB0003423|HMDB0002031|HMDB0000641	L-GLUTAMINE|3-ureido-isobutyrate|D-Glutamine|Ureidoisobutyric acid|L-Glutamine	5	98.4295	100 - 6.37 - 0.789	146.069	145.061	1	2M-H, M-H, M-H2O-H	C5H10N2O3	7.73688	0.390133	100 - 5.02 - 0.456	118910	118790	120032	120704	122365	122068	95329.8	67870.2	117205	260660	219839	12162.9	6608.14	11173.1	115681	68958.5	105612
10.76_425.0811m/z	L2	HMDB0000656	Cysteineglutathione disulfide	x	x			x	x	1	Endogenous	map00270 // map01100	Cysteine and methionine metabolism // Metabolic pathways	Organic acids and derivatives	Carboxylic acids and derivatives	Amino acids, peptides, and analogues			85.4606	HMDB0000656	Cysteineglutathione disulfide	1	85.4606	100 - 17.7 - 12.2 - 1.89 - 0.555		425.081	1	M-H	C13H22N4O8S2	10.758	0.223917	100 - 13.1	9837.41	9691.26	10980.7	11963.6	13172.9	13455.5	14845.3	12314.7	13711.6	11988.9	11813.2	8102.07	2087.23	2109.11	9063.89	1240.66	13603.8
1.74_131.0342m/z	L2	HMDB0000661	GLUTARATE					x		1	Endogenous|Food	map00071 // map00310 // map01100 // map01120	Fatty acid degradation // Lysine degradation // Metabolic pathways // Microbial metabolism in diverse environments	Organic acids and derivatives	Carboxylic acids and derivatives	Dicarboxylic acids and derivatives			97.9303	HMDB0258537|HMDB0250675|HMDB0245045|HMDB0033977|HMDB0031209|HMDB0029942|HMDB0029941|HMDB0012325|HMDB0010720|HMDB0006855|HMDB0006833|HMDB0003407|HMDB0003371|HMDB0001844|HMDB0001644|HMDB0000751|HMDB0000661|HMDB0000646|HMDB0000622|HMDB0000621|HMDB0000576|HMDB0000549|HMDB0000283|HMDB0000098|HMDB0000661|ETHYLMALONIC ACID	Succinaldehyde|Cyclopropanecarboxylic acid|2-Butyne-1,4-diol|Methyl acrylate|Ethenyl acetate|D-Arabinose|D-Apiose|Arabinofuranose|But-2-enoic acid|(S)-2-Acetolactate|2-Acetolactate|Diacetyl|L-Ribulose|Methylsuccinic acid|D-Xylulose|L-Xylulose|Glutaric acid|L-Arabinose|Ethylmalonic acid|D-Ribulose|Monoethyl malonic acid|gamma-Butyrolactone|D-Ribose|D-Xylose|GLUTARATE|HMDB0000622	26	99.4657149847966 | 99.4657149847966 | 99.4657149847966 | 99.4657149847966 | 99.4657149847966 | 97.6828005755523 | 97.6828005755523 | 97.6828005755523 | 99.4657149847966 | 97.9302569477665 | 97.9302569477665 | 99.4657149847966 | 97.6828005755523 | 97.9302569477665 | 97.6828005755523 | 97.6828005755523 | 97.9302569477665 | 97.6828005755523 | 97.9302569477665 | 97.6828005755523 | 97.9302569477665 | …	="100 - 4.47 - 0.488 | 100 - 4.47 - 0.488 | 100 - 4.47 - 0.488 | 100 - 4.47 - 0.488 | 100 - 4.47 - 0.488 | 100 - 5.71 - 1.16 | 100 - 5.71 - 1.16 | 100 - 5.71 - 1.16 | 100 - 4.47 - 0.488 | 100 - 5.65 - 0.952 | 100 - 5.65 - 0.952 | 100 - 4.47 - 0.488 | 100 - 5.71 - 1.16 | 100 - 5.65 - 0.952 | 100 - 5.71 - 1.16 | 100 - 5.71 - 1.16 | 100 - 5.65 - 0.952 | 100 - 5.71 - 1.16 | 100 - 5.65 - 0.952 | 100 -…		131.034	1	M+FA-H | M+FA-H | M+FA-H | M+FA-H | M+FA-H | M-H2O-H | M-H2O-H | M-H2O-H | M+FA-H | M-H | M-H | M+FA-H | M-H2O-H | M-H | M-H2O-H | M-H2O-H | M-H | M-H2O-H | M-H | M-H2O-H | M-H | M+FA-H | M-H2O-H | M-H2O-H | M-H | M-H	C4H6O2 | C4H6O2 | C4H6O2 | C4H6O2 | C4H6O2 | C5H10O5 | C5H10O5 | C5H10O5 | C4H6O2 | C5H8O4 | C5H8O4 | C4H6O2 | C5H10O5 | C5H8O4 | C5H10O5 | C5H10O5 | C5H8O4 | C5H10O5 | C5H8O4 | C5H10O5 | C5H8O4 | C4H6O2 | C5H10O5 | C5H10O5 | C5H8O4 | C5H8O4	1.73853	0.192683	100 - 4.3 - 0.0938	6966.79	7094.83	6760.32	6926.76	7344.83	7400.03	5159.06	5074	5582.42	6628.24	5842.51	6328.16	6241.45	5818.44	7645.38	7029.25	5340.4
1.94_178.0503m/z	L2	HMDB0000714	HIPPURATE							1	Endogenous|Food	map01100	Metabolic pathways	Benzenoids	Benzene and substituted derivatives	Benzoic acids and derivatives			92.6062	HMDB0061918|HMDB0060486|HMDB0038750|HMDB0032390|HMDB0029757|HMDB0012884|HMDB0004094|HMDB0000992|HMDB0000714|HMDB0000609|HMDB0000181|HMDB0000714	1,3-Dihydro-(2H)-indol-2-one|Mandelonitrile|N-Hydroxy-L-tyrosine|2-Methyl-4,5-benzoxazole|4-Hydroxybenzeneacetonitrile|Adrenochrome|Indoxyl|3-Succinoylpyridine|Hippuric acid|DL-Dopa|L-Dopa|HIPPURATE	12	94.0417395113932 | 94.0417395113932 | 92.3798790540294 | 94.0417395113932 | 94.0417395113932 | 92.606165798223 | 94.0417395113932 | 92.606165798223 | 92.606165798223 | 92.3798790540294 | 92.3798790540294 | 92.606165798223	100 - 9.14 - 0.575 | 100 - 9.14 - 0.575 | 100 - 10.4 - 1.31 | 100 - 9.14 - 0.575 | 100 - 9.14 - 0.575 | 100 - 10.3 - 1.1 | 100 - 9.14 - 0.575 | 100 - 10.3 - 1.1 | 100 - 10.3 - 1.1 | 100 - 10.4 - 1.31 | 100 - 10.4 - 1.31 | 100 - 10.3 - 1.1		178.05	1	M+FA-H | M+FA-H | M-H2O-H | M+FA-H | M+FA-H | M-H | M+FA-H | M-H | M-H | M-H2O-H | M-H2O-H | M-H	C8H7NO | C8H7NO | C9H11NO4 | C8H7NO | C8H7NO | C9H9NO3 | C8H7NO | C9H9NO3 | C9H9NO3 | C9H11NO4 | C9H11NO4 | C9H9NO3	1.94433	0.13575	100 - 3.17	1834.87	1733.84	1643.39	1613.42	1700.88	1757.39	1669.05	2040.09	3155.04	1174.99	1209.3	1607.18	1554.54	1616.63	1319.92	1166.24	2117.21
1.59_146.0572n	L2	HMDB0000752	METHYLGLUTARIC ACID							1	Endogenous|Food			Lipids and lipid-like molecules	Fatty Acyls	Fatty acids and conjugates			96.5758	HMDB0000752|HMDB0304068|HMDB0006900|HMDB0000858|HMDB0000752|HMDB0000448|HMDB0000422	METHYLGLUTARIC ACID|2-dehydropantoate|(S)-2-Aceto-2-hydroxybutanoic acid|Monomethyl glutaric acid|Methylglutaric acid|Adipic acid|2-Methylglutaric acid	7	96.5758	100 - 6.76 - 1.02	146.057	145.05	1	M-H, M-H2O-H	C6H10O4	1.58965	0.402867	100 - 4.08	6721.76	6597.46	6459.57	6471.31	6832.57	6854.99	5469.86	5700.87	6254.24	8484.23	5872.84	5625.12	5644.39	4650.22	5502.34	5576.81	6463.09
2.10_181.0501m/z	L2	HMDB0000755	HYDROXYPHENYLLACTATE							1	Endogenous			Phenylpropanoids and polyketides	Phenylpropanoic acids				95.8803	PHENYLACETATE|HMDB0000755|HMDB0245150|HMDB0240266|HMDB0041485|HMDB0040733|HMDB0029686|HMDB0029646|HMDB0029635|HMDB0015400|HMDB0004061|HMDB0003767|HMDB0002340|HMDB0000755|HMDB0000423|HMDB0000209|HMDB0000118	HMDB0000209|HYDROXYPHENYLLACTATE|2-Hydroxyacetophenone|Methyl vanillate|Benzyl formate|Phenyl acetate|4-Methoxybenzaldehyde|2',6'-Dihydroxy-4'-methoxyacetophenone|4-Methylbenzoic acid|Hydralazine|3-Methoxy-4-hydroxyphenylglycolaldehyde|4-Hydroxyphenylacetaldehyde|2-Methylbenzoic acid|Hydroxyphenyllactic acid|3,4-Dihydroxyhydrocinnamic acid|Phenylacetic acid|Homovanillic acid	17	97.365284884841 | 95.8803463415929 | 97.365284884841 | 95.8803463415929 | 97.365284884841 | 97.365284884841 | 97.365284884841 | 95.8803463415929 | 97.365284884841 | 96.394728100305 | 95.8803463415929 | 97.365284884841 | 97.365284884841 | 95.8803463415929 | 95.8803463415929 | 97.365284884841 | 95.8803463415929	="100 - 8.82 - 0.753 | 100 - 10 - 1.27 | 100 - 8.82 - 0.753 | 100 - 10 - 1.27 | 100 - 8.82 - 0.753 | 100 - 8.82 - 0.753 | 100 - 8.82 - 0.753 | 100 - 10 - 1.27 | 100 - 8.82 - 0.753 | 100 - 10.2 - 0.471 | 100 - 10 - 1.27 | 100 - 8.82 - 0.753 | 100 - 8.82 - 0.753 | 100 - 10 - 1.27 | 100 - 10 - 1.27 | 100 - 8.82 - 0.753 | 100 - 10 - 1.27"		181.05	1	M+FA-H | M-H | M+FA-H | M-H | M+FA-H | M+FA-H | M+FA-H | M-H | M+FA-H | M+Na-2H | M-H | M+FA-H | M+FA-H | M-H | M-H | M+FA-H | M-H	C8H8O2 | C9H10O4 | C8H8O2 | C9H10O4 | C8H8O2 | C8H8O2 | C8H8O2 | C9H10O4 | C8H8O2 | C8H8N4 | C9H10O4 | C8H8O2 | C8H8O2 | C9H10O4 | C9H10O4 | C8H8O2 | C9H10O4	2.0976	0.32405	100 - 6.69	5190.86	5056.99	4788.58	4933.08	4894.93	4830.7	4782.56	4870.82	5784.38	4934.05	3767.84	6299.88	6338.28	6085.84	4430.19	3751.87	4591.75
2.79_130.0501m/z	L2	HMDB0000766	N-ACETYLALANINE					x		1	Endogenous			Organic acids and derivatives	Carboxylic acids and derivatives	Amino acids, peptides, and analogues			97.9378	HMDB0000766|HMDB0240251|HMDB0061880|HMDB0060460|HMDB0060427|HMDB0059659|HMDB0006272|HMDB0002113|HMDB0002104|HMDB0002039|HMDB0001149|HMDB0000783|HMDB0000766|HMDB0000725	N-ACETYLALANINE|cis-4-Hydroxyproline|N-Acetyl-beta-alanine|cis-4-Hydroxy-D-proline|Acetone cyanohydrin|Trans-3-hydroxy-L-proline|5-Amino-2-oxopentanoic acid|3-Hydroxy-L-proline|L-Glutamic gamma-semialdehyde|2-Pyrrolidinone|5-Aminolevulinic acid|Propionylglycine|N-Acetyl-L-alanine|4-Hydroxyproline	14	97.9378280323274 | 97.9378280323274 | 97.9378280323274 | 97.9378280323274 | 99.4749650570917 | 97.9378280323274 | 97.9378280323274 | 97.9378280323274 | 97.9378280323274 | 99.4749650570917 | 97.9378280323274 | 97.9378280323274 | 97.9378280323274 | 97.9378280323274	="100 - 5.99 - 0.766 | 100 - 5.99 - 0.766 | 100 - 5.99 - 0.766 | 100 - 5.99 - 0.766 | 100 - 4.81 - 0.297 | 100 - 5.99 - 0.766 | 100 - 5.99 - 0.766 | 100 - 5.99 - 0.766 | 100 - 5.99 - 0.766 | 100 - 4.81 - 0.297 | 100 - 5.99 - 0.766 | 100 - 5.99 - 0.766 | 100 - 5.99 - 0.766 | 100 - 5.99 - 0.766"		130.05	1	M-H | M-H | M-H | M-H | M+FA-H | M-H | M-H | M-H | M-H | M+FA-H | M-H | M-H | M-H | M-H	C5H9NO3 | C5H9NO3 | C5H9NO3 | C5H9NO3 | C4H7NO | C5H9NO3 | C5H9NO3 | C5H9NO3 | C5H9NO3 | C4H7NO | C5H9NO3 | C5H9NO3 | C5H9NO3 | C5H9NO3	2.7851	0.232083	100 - 4.53 - 0.0233	12433.4	12559.3	12458.6	12767.5	13240.2	12849	11420.4	10466.9	13199	14518.5	12339.4	10130.4	10556.3	11254.2	12914.3	11288.8	13030.3
1.39_187.0971m/z	L2	HMDB0000784	AZELAIC ACID							1	Endogenous|Food			Lipids and lipid-like molecules	Fatty Acyls	Fatty acids and conjugates			97.8049	HMDB0040215|HMDB0038036|HMDB0031352|HMDB0015145|HMDB0013903|HMDB0013902|HMDB0013897|HMDB0000784|HMDB0000392|HMDB0000784	cis-3-Hexenyl acetate|2-Propenyl 3-methylbutanoate|Cyclohexyl acetate|Edrophonium|(3Z)-2-Propylpent-3-enoic acid|2-ene-Valproic acid|4-ene-Valproic acid|Azelaic acid|2-Octenoic acid|AZELAIC ACID	10	99.3193435891364 | 99.3193435891364 | 99.3193435891364 | 97.0615947599515 | 99.3193435891364 | 99.3193435891364 | 99.3193435891364 | 97.8049094116593 | 99.3193435891364 | 97.8049094116593	100 - 8.89 - 0.759 | 100 - 8.89 - 0.759 | 100 - 8.89 - 0.759 | 100 - 11.4 - 0.796 | 100 - 8.89 - 0.759 | 100 - 8.89 - 0.759 | 100 - 8.89 - 0.759 | 100 - 10.1 - 1.28 | 100 - 8.89 - 0.759 | 100 - 10.1 - 1.28		187.097	1	M+FA-H | M+FA-H | M+FA-H | M+Na-2H | M+FA-H | M+FA-H | M+FA-H | M-H | M+FA-H | M-H	C8H14O2 | C8H14O2 | C8H14O2 | C10H16NO+ | C8H14O2 | C8H14O2 | C8H14O2 | C9H16O4 | C8H14O2 | C9H16O4	1.38822	0.223333	100 - 8.7 - 0.208	18051.2	17951	17222.1	17337.1	18320.4	18291.2	14673.5	13617.9	14788.4	20906.2	14490.7	17176.5	11656.7	8513.14	13981.3	18841.5	16950
5.00_175.0474n	L2	HMDB0000812	N-ACETYLASPARTIC ACID							1	Endogenous	map00250 // map01100	Alanine, aspartate and glutamate metabolism // Metabolic pathways	Organic acids and derivatives	Carboxylic acids and derivatives	Amino acids, peptides, and analogues			92.6395	HMDB0000812|HMDB0060273|HMDB0003470|HMDB0000812	N-ACETYLASPARTIC ACID|2-Amino-3-oxoadipate|N-Formyl-L-glutamic acid|N-Acetyl-L-aspartic acid	4	92.6395	100 - 7.15 - 1.25	175.047	174.04	1	M-H, 2M-H, M-H2O-H, M+Na-2H	C6H9NO5	5.00087	0.36345	100 - 0.417	382555	381182	391990	388907	385553	378928	390913	353684	397767	430394	384009	364267	361379	376052	370993	332525	361587
5.62_175.0354m/z	L2	HMDB0000828	Ureidosuccinic acid	x	x			x	x	1	Endogenous|Food	map00240 // map00250 // map01100 // map01240	Pyrimidine metabolism // Alanine, aspartate and glutamate metabolism // Metabolic pathways // Biosynthesis of cofactors	Organic acids and derivatives	Carboxylic acids and derivatives	Amino acids, peptides, and analogues			96.8298	HMDB0029402|HMDB0000828	L-2-Amino-3-(oxalylamino)propanoic acid|Ureidosuccinic acid	2	96.8298	100 - 6.42 - 1.2		175.035	1	M-H	C5H8N2O5	5.61837	0.118233	100 - 4.21	2863.6	2853.81	2815.26	2975.41	2935.72	2961.45	3063.26	3100.33	3445.41	3822.31	3527.67	497.274	428.609	575.729	2212.64	1776.26	2988.12
1.35_174.0885n	L2	HMDB0000893	SUBERIC ACID							1	Endogenous|Food			Lipids and lipid-like molecules	Fatty Acyls	Fatty acids and conjugates			97.2957	HMDB0000893|HMDB0060684|HMDB0041606|HMDB0000893	SUBERIC ACID|2-Propylglutaric acid|Dimethyl adipate|Suberic acid	4	97.2956884238822 | 97.2660413481628 | 97.2660413481628 | 97.2660413481628	100 - 8.97 - 1.18	174.089	173.081	1	M-H2O-H, 2M-H, M-H, M+FA-H	C8H14O4	1.35318	0.516717	100 - 7.13	13157	13100.1	12634	12807.3	13349.4	13071.6	11315	11002.5	12079.8	16356.2	12627.1	12213.5	11621.8	9872.7	12832.7	12902.7	13377.3
4.81_203.0822m/z	L2	HMDB0000929	L-TRYPTOPHAN							1	Food	map00260 // map00380 // map00400 // map00404 // map00901 // map00966 // map00970 // map00996 // map00997 // map01100 // map01110 // map01210 // map01230 // map01240 // map04361 // map04726 // map04974 // map04978 // map05143 // map05230	Glycine, serine and threonine metabolism // Tryptophan metabolism // Phenylalanine, tyrosine and tryptophan biosynthesis // Staurosporine biosynthesis // Indole alkaloid biosynthesis // Glucosinolate biosynthesis // Aminoacyl-tRNA biosynthesis // Biosynthesis of various alkaloids // Biosynthesis of various other secondary metabolites // Metabolic pathways // Biosynthesis of secondary metabolites …	Organoheterocyclic compounds	Indoles and derivatives	Indolyl carboxylic acids and derivatives			97.421	HMDB0000929|HMDB0255591|HMDB0253375|HMDB0244231|HMDB0060533|HMDB0030396|HMDB0014892|HMDB0013609|HMDB0000929	L-TRYPTOPHAN|Nicotyrine|Idazoxan|1,5-Naphthalenediamine|Nirvanol|(Â±)-Tryptophan|Ethotoin|D-Tryptophan|L-Tryptophan	9	97.420972483662 | 98.9224905018194 | 97.420972483662 | 98.9224905018194 | 97.420972483662 | 97.420972483662 | 97.420972483662 | 97.420972483662 | 97.420972483662	100 - 12.8 - 1.17 | 100 - 11.7 - 0.62 | 100 - 12.8 - 1.17 | 100 - 11.7 - 0.62 | 100 - 12.8 - 1.17 | 100 - 12.8 - 1.17 | 100 - 12.8 - 1.17 | 100 - 12.8 - 1.17 | 100 - 12.8 - 1.17		203.082	1	M-H | M+FA-H | M-H | M+FA-H | M-H | M-H | M-H | M-H | M-H	C11H12N2O2 | C10H10N2 | C11H12N2O2 | C10H10N2 | C11H12N2O2 | C11H12N2O2 | C11H12N2O2 | C11H12N2O2 | C11H12N2O2	4.81257	0.2715	100 - 11.1	15187.8	14792.3	15377.5	15150.8	15207.5	15070.4	15435	15256.2	19094.9	16435.8	15377.9	14226.5	14636.1	15224.4	15959.4	13692.9	15995.2
11.41_579.0280m/z	L2	HMDB0000935	URIDINE DIPHOSPHATE GLUCURONIC ACID							1	Endogenous|Food	map00040 // map00053 // map00520 // map00541 // map01100 // map01240 // map01250	Pentose and glucuronate interconversions // Ascorbate and aldarate metabolism // Amino sugar and nucleotide sugar metabolism // O-Antigen nucleotide sugar biosynthesis // Metabolic pathways // Biosynthesis of cofactors // Biosynthesis of nucleotide sugars	Organoheterocyclic compounds	Lactones	Gamma butyrolactones			96.0469	HMDB0000935|HMDB0012304|HMDB0012302|HMDB0000935	URIDINE DIPHOSPHATE GLUCURONIC ACID|UDP-L-iduronate|UDP-D-galacturonic acid|Uridine diphosphate glucuronic acid	4	96.0469	100 - 17.9 - 5.21 - 0.741 - 0.123		579.028	1	M-H	C15H22N2O18P2	11.4085	0.373817	100 - 16 - 3.02	74887.5	74882.2	76442.8	76762.7	76481.2	78094.5	81210.6	76292	74026.8	88900.8	83787.3	82824.4	75285.7	79497	78017.8	66604.1	73824.8
5.63_302.0994m/z	L2	HMDB0000982	5-Methylcytidine							1	Endogenous			Nucleosides, nucleotides, and analogues	Pyrimidine nucleosides				95.3341	HMDB0031787|HMDB0000982|HMDB0000086	Fenamiphos|5-Methylcytidine|Glycerophosphocholine	3	88.6249843509187 | 95.3341450780179 | 97.8256789370482	100 - 15.6 - 6.27 - 0.816 - 0.105 | 100 - 12.3 - 1.72 - 0.15 | 100 - 9.48 - 1.63 - 0.126		302.099	1	M-H | M+FA-H | M+FA-H	C13H22NO3PS | C10H15N3O5 | C8H20NO6P	5.62712	0.131367	100 - 8.73 - 0.0878	7400.06	7518.59	7291.78	7508.12	7521.08	7547.78	6821.79	5813.2	2731.83	7975.07	7379.37	8027.16	7927.45	8304.04	7563.37	7613.5	6177.67
11.40_604.0712m/z	L2	HMDB0001163	GUANOSINE DIPHOSPHATE MANNOSE					x		1	Endogenous|Food	map00051 // map00053 // map00510 // map00520 // map00541 // map01100 // map01110 // map01240 // map01250	Fructose and mannose metabolism // Ascorbate and aldarate metabolism // N-Glycan biosynthesis // Amino sugar and nucleotide sugar metabolism // O-Antigen nucleotide sugar biosynthesis // Metabolic pathways // Biosynthesis of secondary metabolites // Biosynthesis of cofactors // Biosynthesis of nucleotide sugars	Nucleosides, nucleotides, and analogues	Purine nucleotides	Purine nucleotide sugars			96.6519	HMDB0012276|HMDB0003351|HMDB0001178|HMDB0001163|HMDB0001163|GUANOSINE 5'-DIPHOSPHOGLUCOSE	Phosphoribosyl-AMP|GDP-glucose|Adenosine diphosphate ribose|Guanosine diphosphate mannose|GUANOSINE DIPHOSPHATE MANNOSE|HMDB0003351	6	97.2518237144497 | 96.6518654938103 | 97.2518237144497 | 96.6518654938103 | 96.6518654938103 | 96.6518654938103	100 - 18.8 - 4.56 - 0.636 | 100 - 20 - 5.2 - 0.772 - 0.118 | 100 - 18.8 - 4.56 - 0.636 | 100 - 20 - 5.2 - 0.772 - 0.118 | 100 - 20 - 5.2 - 0.772 - 0.118 | 100 - 20 - 5.2 - 0.772 - 0.118		604.071	1	M+FA-H | M-H | M+FA-H | M-H | M-H | M-H	C15H23N5O14P2 | C16H25N5O16P2 | C15H23N5O14P2 | C16H25N5O16P2 | C16H25N5O16P2 | C16H25N5O16P2	11.3954	0.2727	100 - 17.4 - 5.93	38588.4	38541.1	38852.8	38489.2	39450.9	40189.6	40480.7	36443.8	34952.5	41826.8	35520.7	51141.2	46146.9	48308.1	38289	36637.3	35960.4
10.28_613.1412m/z	L2	HMDB0001176	Cytidine 5'-monophosphate-N-acetylneuraminic acid							1	Endogenous	map00520 // map00541 // map01100 // map01250	Amino sugar and nucleotide sugar metabolism // O-Antigen nucleotide sugar biosynthesis // Metabolic pathways // Biosynthesis of nucleotide sugars	Nucleosides, nucleotides, and analogues	Pyrimidine nucleotides	Pyrimidine nucleotide sugars			95.7625	HMDB0001176	Cytidine 5'-monophosphate-N-acetylneuraminic acid	1	95.7625	100 - 24.1 - 6.06 - 0.994 - 0.152		613.141	1	M-H	C20H31N4O16P	10.2799	0.193067	100 - 21.5 - 4.24	39138.8	39224.8	39877.8	38375	38478.9	37834.5	43786.4	41704.7	40719.2	51903	50996.5	41462.5	36881.1	43186.5	49506	39983.9	46413.7
9.97_540.0542m/z	L2	HMDB0001178	Adenosine diphosphate ribose					x		1	Endogenous	map00230 // map01100	Purine metabolism // Metabolic pathways	Nucleosides, nucleotides, and analogues	Purine nucleotides	Purine nucleotide sugars			95.4985	HMDB0012276|HMDB0001178	Phosphoribosyl-AMP|Adenosine diphosphate ribose	2	95.4985	100 - 18.8 - 4.56 - 0.636		540.054	1	M-H2O-H	C15H23N5O14P2	9.97258	0.280283	100 - 15.8 - 2.62	61855.7	60178.1	59966.9	60016.4	60829	60827.4	61341.5	52993.8	47595.2	63593.3	57951	68757.2	64418.6	64982.2	60822.3	58728.8	54899.3
7.46_321.0496m/z	L2	HMDB0001227	THYMIDINE 5'-MONOPHOSPHATE							1	Endogenous|Food	map00240 // map01100 // map01523	Pyrimidine metabolism // Metabolic pathways // Antifolate resistance	Nucleosides, nucleotides, and analogues	Pyrimidine nucleotides	Pyrimidine deoxyribonucleotides			93.4226	HMDB0001227|HMDB0001227	THYMIDINE 5'-MONOPHOSPHATE|5-Thymidylic acid	2	93.4226	100 - 12 - 2.31 - 0.219		321.05	1	M-H	C10H15N2O8P	7.46455	0.15765	100 - 7.02	4858.11	4842.04	5422.59	5076.72	4351.84	4435.29	4912.54	5292.56	5126.29	4408.4	4014.13	6367.92	5197.77	5707.76	4554.32	4050.79	5287.44
9.28_362.0510m/z	L2	HMDB0001397	GUANOSINE 5'-MONOPHOSPHATE							1	Endogenous	map00230 // map01100 // map01523 // map04022 // map04740 // map04742 // map04744	Purine metabolism // Metabolic pathways // Antifolate resistance // cGMP-PKG signaling pathway // Olfactory transduction // Taste transduction // Phototransduction	Nucleosides, nucleotides, and analogues	Purine nucleotides	Purine ribonucleotides			96.5223	HMDB0240587|HMDB0062502|HMDB0059639|HMDB0011670|HMDB0001397|HMDB0000833|HMDB0001397	Guanosine 3'-monophosphate|NeuNGc|Cyclic pyranopterin monophosphate|8-Oxo-dGMP|Guanosine monophosphate|N-Glycolylneuraminic acid|GUANOSINE 5'-MONOPHOSPHATE	7	96.5222951207686 | 96.3756770122684 | 96.5222951207686 | 96.5222951207686 | 96.5222951207686 | 96.3756770122684 | 96.5222951207686	100 - 13.1 - 2.44 - 0.245 | 100 - 12.9 - 2.82 - 0.291 | 100 - 13.1 - 2.44 - 0.245 | 100 - 13.1 - 2.44 - 0.245 | 100 - 13.1 - 2.44 - 0.245 | 100 - 12.9 - 2.82 - 0.291 | 100 - 13.1 - 2.44 - 0.245		362.051	1	M-H | M+K-2H | M-H | M-H | M-H | M+K-2H | M-H	C10H14N5O8P | C11H19NO10 | C10H14N5O8P | C10H14N5O8P | C10H14N5O8P | C11H19NO10 | C10H14N5O8P	9.27942	0.3899	100 - 10.6 - 1.17	59090.2	58945.2	60559.8	61523.6	61831.4	61499.1	50986.9	73726.6	71465.6	22724.7	34366.2	117381	85506.1	89404.2	37795.7	46975.2	71592
9.85_259.0225m/z	L2	HMDB0001401	GLUCOSE 6-PHOSPHATE							1	Endogenous	map00500 // map00521 // map00524 // map00562 // map00998 // map01100 // map01110 // map02020 // map02060 // map04911 // map04917 // map04918 // map04931 // map04973 // map05111 // map05230 // map05415	Starch and sucrose metabolism // Streptomycin biosynthesis // Neomycin, kanamycin and gentamicin biosynthesis // Inositol phosphate metabolism // Biosynthesis of various antibiotics // Metabolic pathways // Biosynthesis of secondary metabolites // Two-component system // Phosphotransferase system (PTS) // Insulin secretion // Prolactin signaling pathway // Thyroid hormone synthesis // Insulin res…	Organic oxygen compounds	Organooxygen compounds	Carbohydrates and carbohydrate conjugates			97.9487	HMDB0304312|HMDB0255722|HMDB0251055|HMDB0249121|HMDB0246205|HMDB0060393|HMDB0059654|HMDB0010325|HMDB0006873|HMDB0006814|HMDB0006800|HMDB0006797|HMDB0006330|HMDB0003971|HMDB0003498|HMDB0002985|HMDB0001586|HMDB0001401|HMDB0001351|HMDB0001313|HMDB0001213|HMDB0001078|HMDB0001076|HMDB0001031|HMDB0000994|HMDB0000645|HMDB0000213|HMDB0000124|HMDB0001401|GLUCOSE 1-PHOSPHATE|GALACTOSE 1-PHOSPHATE	D-mannose 6-phosphate|Norathyriol|1,3,5,8-Tetrahydroxyxanthone|beta-D-Glucose 1-phosphate|[(2R,3R,4S,5S)-3,4,5,6-Tetrahydroxyoxan-2-yl]methyl dihydrogen phosphate|5-Deoxyribose-1-phosphate|Deoxyribose 5-monophosphate|Ethyl glucuronide|D-Tagatose 6-phosphate|D-myo-Inositol 3-phosphate|Beta-D-Fructose 2-phosphate|Sorbose 1-phosphate|D-Mannose 1-phosphate|Beta-D-Fructose 6-phosphate|beta-D-Glucose 6…	31	97.9487250744684 | 91.5610403167322 | 91.5610403167322 | 97.9487250744684 | 97.9487250744684 | 99.3314431895276 | 99.3314431895276 | 96.3156586446345 | 97.9487250744684 | 97.9487250744684 | 97.9487250744684 | 97.9487250744684 | 97.9487250744684 | 97.9487250744684 | 97.9487250744684 | 97.9487250744684 | 97.9487250744684 | 97.9487250744684 | 99.3314431895276 | 97.9487250744684 | 99.3314431895276 | …	="100 - 6.98 - 2.06 - 0.132 | 100 - 14.4 - 2.19 - 0.216 | 100 - 14.4 - 2.19 - 0.216 | 100 - 6.98 - 2.06 - 0.132 | 100 - 6.98 - 2.06 - 0.132 | 100 - 5.8 - 1.58 | 100 - 5.8 - 1.58 | 100 - 9.08 - 1.8 - 0.139 | 100 - 6.98 - 2.06 - 0.132 | 100 - 6.98 - 2.06 - 0.132 | 100 - 6.98 - 2.06 - 0.132 | 100 - 6.98 - 2.06 - 0.132 | 100 - 6.98 - 2.06 - 0.132 | 100 - 6.98 - 2.06 - 0.132 | 100 - 6.98 - 2.06 - 0.13…		259.023	1	M-H | M-H | M-H | M-H | M-H | M+FA-H | M+FA-H | M+K-2H | M-H | M-H | M-H | M-H | M-H | M-H | M-H | M-H | M-H | M-H | M+FA-H | M-H | M+FA-H | M-H | M-H | M+FA-H | M-H | M-H | M-H | M-H | M-H | M-H | M-H	C6H13O9P | C13H8O6 | C13H8O6 | C6H13O9P | C6H13O9P | C5H11O7P | C5H11O7P | C8H14O7 | C6H13O9P | C6H13O9P | C6H13O9P | C6H13O9P | C6H13O9P | C6H13O9P | C6H13O9P | C6H13O9P | C6H13O9P | C6H13O9P | C5H11O7P | C6H13O9P | C5H11O7P | C6H13O9P | C6H13O9P | C5H11O7P | C6H13O9P | C6H13O9P | C6H13O9P | C6H13O9P | C6H13O9P | C6H13O9P | C6H13O9P	9.85432	0.28085	100 - 5.94 - 0.995	22741.6	23879.7	23890.4	24263	24377.4	24859	18678.7	39721.4	48079.1	14280.7	23265.7	22088.7	16577.6	24544.8	11484.2	9704.93	24493.1
7.84_168.9901m/z	L2	HMDB0001473	DIHYDROXYACETONE PHOSPHATE	x	x				x	1	Endogenous|Food	map00010 // map00040 // map00051 // map00052 // map00561 // map00562 // map00564 // map00640 // map00680 // map00710 // map00760 // map01100 // map01110 // map01120 // map01200 // map01230	="Glycolysis / Gluconeogenesis // Pentose and glucuronate interconversions // Fructose and mannose metabolism // Galactose metabolism // Glycerolipid metabolism // Inositol phosphate metabolism // Glycerophospholipid metabolism // Propanoate metabolism // Methane metabolism // Carbon fixation in photosynthetic organisms // Nicotinate and nicotinamide metabolism // Metabolic pathways // Biosynthes…	Organic oxygen compounds	Organooxygen compounds	Carbohydrates and carbohydrate conjugates			96.7643	HMDB0256485|HMDB0029713|HMDB0006855|HMDB0006833|HMDB0001844|HMDB0001473|HMDB0001112|HMDB0000661|HMDB0000622|HMDB0000576|HMDB0001473	phosphonoacetaldehyde|Thiazole|(S)-2-Acetolactate|2-Acetolactate|Methylsuccinic acid|Dihydroxyacetone phosphate|Glyceraldehyde 3-phosphate|Glutaric acid|Ethylmalonic acid|Monoethyl malonic acid|DIHYDROXYACETONE PHOSPHATE	11	98.283940293227 | 92.8880748981267 | 95.1555357542884 | 95.1555357542884 | 95.1555357542884 | 96.764304300171 | 96.764304300171 | 95.1555357542884 | 95.1555357542884 | 95.1555357542884 | 96.764304300171	100 - 2.37 - 0.838 | 100 - 4.45 - 4.6 - 0.165 | 100 - 5.65 - 0.952 | 100 - 5.65 - 0.952 | 100 - 5.65 - 0.952 | 100 - 3.55 - 1.28 | 100 - 3.55 - 1.28 | 100 - 5.65 - 0.952 | 100 - 5.65 - 0.952 | 100 - 5.65 - 0.952 | 100 - 3.55 - 1.28		168.99	1	M+FA-H | 2M-H | M+K-2H | M+K-2H | M+K-2H | M-H | M-H | M+K-2H | M+K-2H | M+K-2H | M-H	C2H5O4P | C3H3NS | C5H8O4 | C5H8O4 | C5H8O4 | C3H7O6P | C3H7O6P | C5H8O4 | C5H8O4 | C5H8O4 | C3H7O6P	7.83758	0.4565	100 - 1.44	12261.3	12300.1	13925.5	13539.8	12021.4	11597.2	12865.7	12801	23421.5	30979.3	22710	8366.93	1867.12	2027.98	12449.8	3409.66	4063.38
9.15_210.0282m/z	L2	HMDB0001511	PHOSPHOCREATINE		x				x	1	Endogenous	map00330 // map01100	Arginine and proline metabolism // Metabolic pathways	Organic acids and derivatives	Carboxylic acids and derivatives	Amino acids, peptides, and analogues			93.6563	HMDB0001511|HMDB0041820|HMDB0014732|HMDB0004225|HMDB0001511	PHOSPHOCREATINE|8-Oxoguanine|Amiloride|2-Oxoarginine|Phosphocreatine	5	93.6562989065425 | 92.7027549102682 | 69.1032136123037 | 92.0900817133984 | 93.6562989065425	100 - 5.73 - 1.17 | 100 - 7.35 - 0.648 | 100 - 9.18 - 32.5 - 2.96 - 0.188 | 100 - 7.83 - 0.886 | 100 - 5.73 - 1.17		210.028	1	M-H | M+FA-H | M-H2O-H | M+K-2H | M-H	C4H10N3O5P | C5H3N5O2 | C6H8ClN7O | C6H11N3O3 | C4H10N3O5P	9.14805	0.1883	100 - 0.113	3181.25	3157.67	3389.37	3483.48	3699.72	3810.18	2554.14	1391.74	1723.99	12187.3	6645.27	660.974	1186.67	1340.38	2647.21	2477.46	1644.03
2.25_166.0503m/z	L2	HMDB0001545	PYRIDOXAL							1	Endogenous|Food	map00750 // map01100 // map01120 // map01240 // map04977	Vitamin B6 metabolism // Metabolic pathways // Microbial metabolism in diverse environments // Biosynthesis of cofactors // Vitamin digestion and absorption	Organoheterocyclic compounds	Pyridines and derivatives	Pyridine carboxaldehydes			95.7282	HMDB0001545|HMDB0244973|HMDB0060374|HMDB0004461|HMDB0004290|HMDB0001921|HMDB0001545	PYRIDOXAL|4-Hydroxyphenylglycine|3-Methoxyanthranilate|Benzamide|Isopyridoxal|1,1-Dimethylbiguanide|Pyridoxal	7	95.7282334275616 | 95.7282334275616 | 95.7282334275616 | 97.2169202054233 | 95.7282334275616 | 99.128708775 | 95.7282334275616	100 - 9.24 - 0.996 | 100 - 9.24 - 0.996 | 100 - 9.24 - 0.996 | 100 - 8.05 - 0.488 | 100 - 9.24 - 0.996 | 100 - 6.28 - 0.17 | 100 - 9.24 - 0.996		166.05	1	M-H | M-H | M-H | M+FA-H | M-H | M+K-2H | M-H	C8H9NO3 | C8H9NO3 | C8H9NO3 | C7H7NO | C8H9NO3 | C4H11N5 | C8H9NO3	2.24648	0.411617	100 - 5.52	5000.87	5135.12	5589.4	5940.43	6504.73	6679.92	6175.49	4973.31	4688.11	4283.8	5296.18	6113.24	5712.9	5487.74	5659.86	4613.9	5366.58
8.79_230.0190n	L2	HMDB0001548	D-RIBOSE 5-PHOSPHATE							1	Endogenous|Food			Organic oxygen compounds	Organooxygen compounds	Carbohydrates and carbohydrate conjugates			96.6697	HMDB0304827|HMDB0250995|HMDB0012195|HMDB0011734|HMDB0001548|HMDB0001489|HMDB0000868|HMDB0000618|HMDB0001548	Pancrelipase|Demeton-S-methyl|beta-L-Arabinose 1-phosphate|D-Arabinose 5-phosphate|D-Ribose 5-phosphate|Ribose 1-phosphate|Xylulose 5-phosphate|D-Ribulose 5-phosphate|D-RIBOSE 5-PHOSPHATE	9	94.3118722145177 | 87.1268492302057 | 96.6696760693539 | 96.6696760693539 | 96.6696760693539 | 96.6696760693539 | 96.6696760693539 | 96.6696760693539 | 96.6696760693539	100 - 8.94 - 1.38 | 100 - 8.38 - 9.96 - 0.743 - 0.328 | 100 - 5.84 - 1.79 | 100 - 5.84 - 1.79 | 100 - 5.84 - 1.79 | 100 - 5.84 - 1.79 | 100 - 5.84 - 1.79 | 100 - 5.84 - 1.79 | 100 - 5.84 - 1.79	230.019	229.012	1	M-H, M-H2O-H	C8H8Na2O5 | C6H15O3PS2 | C5H11O8P | C5H11O8P | C5H11O8P | C5H11O8P | C5H11O8P | C5H11O8P | C5H11O8P	8.7885	0.37695	100 - 4.04	16047.7	15990.9	16577.5	16770.1	16769.8	16920.2	9123.77	14322.5	18098	15066.2	13315.3	18774.8	17184.1	14915.9	16337.9	11764.8	15309.8
2.25_205.0136m/z	L2	HMDB0001866	3,4-Dihydroxymandelic acid	x		x		x		1	Endogenous|Food	map00350 // map01100	Tyrosine metabolism // Metabolic pathways	Benzenoids	Phenols	Benzenediols			92.7485	HMDB0001866	3,4-Dihydroxymandelic acid	1	92.7485	100 - 8.94 - 1.38		205.014	1	M+Na-2H	C8H8O5	2.24648	0.341567	100 - 0.992 - 1.32	84106.5	84421.7	85534.9	88952.5	93536.9	95948.3	63196	74085.1	74684.6	72701	81812.6	106643	118120	111558	126365	133912	89407
2.97_162.0224m/z	L2	HMDB0001890	ACETYLCYSTEINE							1	Endogenous|Food			Organic acids and derivatives	Carboxylic acids and derivatives	Amino acids, peptides, and analogues			94.9148	HOMOCYSTEINE THIOLACTONE|HMDB0259104|HMDB0255048|HMDB0002287|HMDB0001890|HMDB0001890	HMDB0002287|tiopronin|N-Acetyl-D-cysteine|Homocysteine thiolactone|Acetylcysteine|ACETYLCYSTEINE	6	94.4576528245291 | 94.9147673566091 | 94.9147673566091 | 94.4576528245291 | 94.9147673566091 | 94.9147673566091	100 - 5.61 - 4.85 - 0.23 | 100 - 6.79 - 5.33 - 0.316 | 100 - 6.79 - 5.33 - 0.316 | 100 - 5.61 - 4.85 - 0.23 | 100 - 6.79 - 5.33 - 0.316 | 100 - 6.79 - 5.33 - 0.316		162.022	1	M+FA-H | M-H | M-H | M+FA-H | M-H | M-H	C4H7NOS | C5H9NO3S | C5H9NO3S | C4H7NOS | C5H9NO3S | C5H9NO3S	2.9734	0.223317	100 - 6.72	1195.03	1237.75	1527.22	1607.18	1914.35	1920.19	1599.93	1472.36	1543.6	1637.78	2122.33	1616.3	1504.69	1543.17	1712.32	1014.21	1757.96
1.75_129.0186m/z	L2	HMDB0002092	ITACONATE							1	Endogenous|Food	map00660 // map01100	C5-Branched dibasic acid metabolism // Metabolic pathways	Lipids and lipid-like molecules	Fatty Acyls	Fatty acids and conjugates			95.0385	HMDB0002092|HMDB0302833|HMDB0094691|HMDB0060365|HMDB0059655|HMDB0032330|HMDB0013233|HMDB0011676|HMDB0002092|HMDB0001900|HMDB0000749|HMDB0000694|HMDB0000634|HMDB0000620|HMDB0000606|HMDB0000428|HMDB0000426	ITACONATE|D-Arabinono-1,4-lactone|Furanone A|2,5-Dioxopentanoate|2-Hydroxyglutarate|4-Hydroxy-2-butenoic acid gamma-lactone|Gamma-delta-Dioxovaleric acid|D-Xylono-1,5-lactone|Itaconic acid|Ribonolactone|Mesaconic acid|L-2-Hydroxyglutaric acid|Citraconic acid|Glutaconic acid|D-2-Hydroxyglutaric acid|3-Hydroxyglutaric acid|Citramalic acid	17	95.0384904898501 | 94.798299072223 | 96.5287034442457 | 95.0384904898501 | 94.798299072223 | 96.5287034442457 | 95.0384904898501 | 94.798299072223 | 95.0384904898501 | 94.798299072223 | 95.0384904898501 | 94.798299072223 | 95.0384904898501 | 95.0384904898501 | 94.798299072223 | 94.798299072223 | 94.798299072223	="100 - 5.63 - 0.951 | 100 - 5.69 - 1.16 | 100 - 4.45 - 0.487 | 100 - 5.63 - 0.951 | 100 - 5.69 - 1.16 | 100 - 4.45 - 0.487 | 100 - 5.63 - 0.951 | 100 - 5.69 - 1.16 | 100 - 5.63 - 0.951 | 100 - 5.69 - 1.16 | 100 - 5.63 - 0.951 | 100 - 5.69 - 1.16 | 100 - 5.63 - 0.951 | 100 - 5.63 - 0.951 | 100 - 5.69 - 1.16 | 100 - 5.69 - 1.16 | 100 - 5.69 - 1.16"		129.019	1	M-H | M-H2O-H | M+FA-H | M-H | M-H2O-H | M+FA-H | M-H | M-H2O-H | M-H | M-H2O-H | M-H | M-H2O-H | M-H | M-H | M-H2O-H | M-H2O-H | M-H2O-H	C5H6O4 | C5H8O5 | C4H4O2 | C5H6O4 | C5H8O5 | C4H4O2 | C5H6O4 | C5H8O5 | C5H6O4 | C5H8O5 | C5H6O4 | C5H8O5 | C5H6O4 | C5H6O4 | C5H8O5 | C5H8O5 | C5H8O5	1.75167	0.258367	100 - 1.29	2123.12	2141.29	2120.64	2161.23	2246.09	2291.48	1939.05	1836.41	1736.2	2085.68	1992.41	1660.3	1865.24	1644.69	1901.32	1981.29	2012.86
5.90_399.0965m/z	L2	HMDB0002336	Biflorin							1	Food			Organic oxygen compounds	Organooxygen compounds	Carbohydrates and carbohydrate conjugates			96.5664	HMDB0240477|HMDB0040690|HMDB0034854|HMDB0003164|HMDB0002336	5-Caffeoylquinic acid|5Z-Caffeoylquinic acid|Flumioxazin|Chlorogenic acid|Biflorin	5	96.5664090183475 | 96.5664090183475 | 93.9719824320462 | 96.5664090183475 | 96.5664090183475	100 - 17.9 - 3.35 - 0.408 | 100 - 17.9 - 3.35 - 0.408 | 100 - 21.6 - 3.04 - 0.322 | 100 - 17.9 - 3.35 - 0.408 | 100 - 17.9 - 3.35 - 0.408		399.096	1	M+FA-H	C16H18O9 | C16H18O9 | C19H15FN2O4 | C16H18O9 | C16H18O9	5.9032	0.0875833	100 - 17.4	2118.19	2237.49	2158.75	1702.67	1441.3	1388.49	2606.97	2123.16	3973.02	4288.54	1726.39	2552.09	2025.69	2654.35	2520.89	1390.54	1782.82
8.31_167.9965m/z	L2	HMDB0002757	CYSTEATE	x		x				1	Endogenous	map00270 // map00430 // map01100 // map04080	Cysteine and methionine metabolism // Taurine and hypotaurine metabolism // Metabolic pathways // Neuroactive ligand-receptor interaction	Organic acids and derivatives	Carboxylic acids and derivatives	Amino acids, peptides, and analogues			91.1584	HMDB0303991|HMDB0002757|HMDB0002757	(R)-cysteate|Cysteic acid|CYSTEATE	3	91.1584	100 - 4.68 - 5.63 - 0.224		167.997	1	M-H	C3H7NO5S	8.31118	0.131367	100 - 0.767	2238.75	2222.15	2197.61	2371.27	2430.07	2352.61	1688.6	1490.03	1679.69	1763.57	1296.03	1473.62	1380.2	1405.4	980.945	1059.96	1221.19
1.28_106.0406m/z	L2	HMDB0002894	5-Methylcytosine				x			1	Endogenous|Food	map00240 // map01100	Pyrimidine metabolism // Metabolic pathways	Organoheterocyclic compounds	Diazines	Pyrimidines and pyrimidine derivatives			97.9493	HMDB0002894	5-Methylcytosine	1	97.9493	100 - 6.62 - 0.394		106.041	1	M-H2O-H	C5H7N3O	1.28312	0.0437833	100 - 4.71 - 0.113	229.84	209.908	348.132	211.213	253.212	335.534	216.05	201.098	162.751	110.093	69.9831	208.827	110.251	92.2355	472.886	238.063	329.694
5.26_147.0524n	L2	HMDB0002931	N-ACETYLSERINE	x				x		1	Endogenous|Food			Organic acids and derivatives	Carboxylic acids and derivatives	Amino acids, peptides, and analogues			93.5858	HMDB0002931|HMDB0060475|HMDB0006556|HMDB0003339|HMDB0003011|HMDB0002931|HMDB0002393|HMDB0000148	N-ACETYLSERINE|DL-Glutamate|L-4-Hydroxyglutamate semialdehyde|D-Glutamic acid|O-Acetylserine|N-Acetylserine|N-Methyl-D-aspartic acid|L-Glutamic acid	8	93.5857859360094 | 93.6848199681875 | 93.6848199681875 | 93.6848199681875 | 93.6848199681875 | 93.6848199681875 | 93.6848199681875 | 93.6848199681875	100 - 6.03 - 0.974	147.052	128.035	1	M-H, M-H2O-H	C5H9NO4	5.26362	0.3766	100 - 0.245	80669.9	80864.7	82445.2	80270.7	80841	81115.8	83043.5	80929.2	107589	94169.8	81505.1	69428.8	71150.5	74454.7	71375.9	65476.6	86170.8
7.34_173.0925m/z	L2	HMDB0003357	N2-Acetylornithine							1	Endogenous|Food	map00220 // map01100 // map01110 // map01210 // map01230	Arginine biosynthesis // Metabolic pathways // Biosynthesis of secondary metabolites // 2-Oxocarboxylic acid metabolism // Biosynthesis of amino acids	Organic acids and derivatives	Carboxylic acids and derivatives	Amino acids, peptides, and analogues			96.5781	HMDB0034365|HMDB0028854|HMDB0003357	L-Theanine|Glycylvaline|N2-Acetylornithine	3	96.5781	100 - 8.58 - 0.942		173.093	1	M-H	C7H14N2O3	7.33757	0.201433	100 - 5.74 - 0.0342	4896.42	4789.51	5257.69	4897.93	3993.25	4006.29	4932.62	4884.66	6113.15	4808.92	3707.93	5313.45	5414.38	5789.23	4029.16	3713.28	4136.62
5.61_87.0312n	L2	HMDB0003609	2-Aminoacrylic acid	x				x		1	Food	map00270 // map01100	Cysteine and methionine metabolism // Metabolic pathways	Organic acids and derivatives	Carboxylic acids and derivatives	Amino acids, peptides, and analogues			98.8123	HMDB0245282|HMDB0003609	2-Oxazolidinone|2-Aminoacrylic acid	2	98.8123	100 - 3.74 - 0.463	87.0312	132.029	1	M+FA-H, 2M-H	C3H5NO2	5.61398	0.113867	100 - 2.97	2916.38	2812	2805.36	2843.58	2982.61	2975.98	2776.88	2642.55	3018.33	3581.11	3082.28	1608.6	1636.88	1690.98	2346.47	2438.53	3008.13
4.97_130.0865m/z	L2	HMDB0003640	Beta leucine							1	Endogenous			Organic acids and derivatives	Carboxylic acids and derivatives	Amino acids, peptides, and analogues			98.1729	NORLEUCINE|L-LEUCINE|L-ISOLEUCINE|L-Alloisoleucine|HMDB0034301|HMDB0033923|HMDB0032538|HMDB0013773|HMDB0003640|HMDB0001901|HMDB0001645|HMDB0000687|HMDB0000557|HMDB0000172|HMDB0003640|Aminocaproic acid	HMDB0001645|HMDB0000687|HMDB0000172|HMDB0000557|Piperidine|(Â±)-erythro-Isoleucine|Triethanolamine|D-Leucine|Beta-Leucine|Aminocaproic acid|L-Norleucine|L-Leucine|L-Alloisoleucine|L-Isoleucine|Beta leucine|HMDB0001901	16	98.172907634536 | 98.172907634536 | 98.172907634536 | 98.172907634536 | 99.7120364423301 | 98.172907634536 | 97.9265777230284 | 98.172907634536 | 98.172907634536 | 98.172907634536 | 98.172907634536 | 98.172907634536 | 98.172907634536 | 98.172907634536 | 98.172907634536 | 98.172907634536	="100 - 7.08 - 0.626 | 100 - 7.08 - 0.626 | 100 - 7.08 - 0.626 | 100 - 7.08 - 0.626 | 100 - 5.9 - 0.144 | 100 - 7.08 - 0.626 | 100 - 7.14 - 0.836 | 100 - 7.08 - 0.626 | 100 - 7.08 - 0.626 | 100 - 7.08 - 0.626 | 100 - 7.08 - 0.626 | 100 - 7.08 - 0.626 | 100 - 7.08 - 0.626 | 100 - 7.08 - 0.626 | 100 - 7.08 - 0.626 | 100 - 7.08 - 0.626"		130.087	1	M-H | M-H | M-H | M-H | M+FA-H | M-H | M-H2O-H | M-H | M-H | M-H | M-H | M-H | M-H | M-H | M-H | M-H	C6H13NO2 | C6H13NO2 | C6H13NO2 | C6H13NO2 | C5H11N | C6H13NO2 | C6H15NO3 | C6H13NO2 | C6H13NO2 | C6H13NO2 | C6H13NO2 | C6H13NO2 | C6H13NO2 | C6H13NO2 | C6H13NO2 | C6H13NO2	4.96583	0.297783	100 - 5.74	10473.6	10461.1	10525.6	10509.3	10773	11036.7	10088.7	9633.08	12524.1	10927	9777.95	9938.3	9806.23	10595.1	10049.7	8550.2	11390
7.34_304.0788m/z	L2	HMDB0003950	7-Methylinosine							1	Endogenous			Lipids and lipid-like molecules	Fatty Acyls	Fatty acyl thioesters			97.5785	HMDB0003950	7-Methylinosine	1	97.5785	100 - 13.7 - 1.9 - 0.175		304.079	1	M+Na-2H	C11H15N4O5+	7.33757	0.1664	100 - 14.5	4388.25	4210.35	4030.69	3769.17	3356.03	3510.1	4838.09	4435.59	6942.95	6153.94	4182.61	4967.81	4360.41	4540.92	3975.28	3398.37	3218.35
1.20_473.2828m/z	L2	HMDB0004649	Demethylphylloquinone							1	Endogenous|Food	map00130 // map01100 // map01110 // map01240	Ubiquinone and other terpenoid-quinone biosynthesis // Metabolic pathways // Biosynthesis of secondary metabolites // Biosynthesis of cofactors	Lipids and lipid-like molecules	Prenol lipids	Quinone and hydroquinone lipids			91.431	HMDB0004649	Demethylphylloquinone	1	91.431	100 - 33 - 5.69 - 0.679		473.283	1	M+K-2H	C30H44O2	1.19992	0.175167	100 - 27.5	6682.85	6012.43	5820.89	5757.61	5613.45	6115.39	7161.87	5635.49	5307.72	5789.73	6878.35	7758	7269.02	6104.84	6312.45	8320.14	6417.38
10.04_319.0370m/z	L2	HMDB0006032	Imidazoleacetic acid ribotide	x		x		x		1	Endogenous	map00340	Histidine metabolism	Nucleosides, nucleotides, and analogues	Purine nucleosides				94.1235	HMDB0036620|HMDB0006032	5,7-Dimethoxyflavone|Imidazoleacetic acid ribotide	2	88.9912285511001 | 94.1234694225919	100 - 18.7 - 2.47 - 0.245 | 100 - 12.1 - 2.52 - 0.245		319.037	1	M+K-2H | M-H2O-H	C17H14O4 | C10H15N2O9P	10.0383	0.346717	100 - 6.66 - 3.69	32766.2	32248	35038.1	35217.6	32251.2	30464.4	41328.7	36228.8	36861.9	41044.3	38893.7	51446	52029.7	53312.6	51320.2	45349	30682.2
1.69_742.5412m/z	L2	HMDB0007940	PC(15:0/18:2(9Z,12Z))	x		x				1	Endogenous|Food			Lipids and lipid-like molecules	Glycerophospholipids	Glycerophosphocholines			89.2884	HMDB0008843|HMDB0007940	PE(14:0/22:2(13Z,16Z))|PC(15:0/18:2(9Z,12Z))	2	89.2884	100 - 45.9 - 11.9 - 2.26 - 0.342		742.541	1	M-H	C41H78NO8P	1.69037	0.2277	100 - 43.3	22569	22439	23259.8	22340.9	21534.1	20720.8	13387.5	23250.5	15703.8	17768.8	9569.61	28790.7	23055.8	28219.6	24746.8	31804.6	25506.2
1.70_716.5253m/z	L2	HMDB0008927	PE(16:0/18:1(9Z))	x						1	Endogenous|Food			Lipids and lipid-like molecules	Glycerophospholipids	Glycerophosphoethanolamines			92.265	HMDB0008927|HMDB0007936	PE(16:0/18:1(9Z))|PC(15:0/16:1(9Z))	2	92.265	100 - 43.7 - 11 - 2.01 - 0.296		716.525	1	M-H	C39H76NO8P	1.69912	0.367833	100 - 40.7 - 4.17	24485.9	23673.4	24664.5	23397.3	23427.8	21762.1	15708	25743.3	16214.8	23307.9	11580.5	30198.7	21975.3	28631.8	26197.5	32797	25791
2.78_835.5365m/z	L2	HMDB0009783	PI(16:0/18:1(9Z))					x		1	Endogenous|Food			Lipids and lipid-like molecules	Glycerophospholipids	Glycerophosphoinositols			92.6515	HMDB0009783	PI(16:0/18:1(9Z))	1	92.6515	100 - 47.9 - 13.9 - 3 - 0.525		835.537	1	M-H	C43H81O13P	2.78073	0.411633	100 - 44.5 - 8.65 - 0.00811	103416	100339	101860	99065.4	99117.1	94332.3	112153	95770.7	61951.6	104640	113368	74550.6	93330.2	85251.5	101335	119954	129297
2.69_861.5519m/z	L2	HMDB0009809	PI(18:0/18:2(9Z,12Z))	x		x				1	Endogenous|Food			Lipids and lipid-like molecules	Glycerophospholipids	Glycerophosphoinositols			86.3264	HMDB0009809	PI(18:0/18:2(9Z,12Z))	1	86.3264	100 - 50.1 - 15 - 3.31 - 0.592		861.552	1	M-H	C45H83O13P	2.69315	0.3722	100 - 45.9	91742.8	91888.2	91458.3	85588.3	88703.2	89252.4	77526.9	74545.3	45753.7	72555.1	85291.9	87593.3	108511	101211	99867.2	139079	111756
1.33_188.0159n	L2	HMDB0011635	p-Cresol sulfate							1	Endogenous			Organic acids and derivatives	Organic sulfuric acids and derivatives	Arylsulfates			90.0733	HMDB0011635	p-Cresol sulfate	1	90.0733	100 - 8.62 - 5.67 - 0.431	188.016	375.025	1	M-H, 2M-H	C7H8O4S	1.3269	0.162017	100 - 14.5	13639.7	14345.1	14307.6	14047.7	15701.2	16337.4	2643.03	3440.59	4414.12	1966.81	2091.25	2208.31	2547.12	2514.78	2019.69	2438.3	3328.74
10.08_333.0594m/z	L2	HMDB0011649	Glycerophosphoinositol	x				x		1	Endogenous|Food			Lipids and lipid-like molecules	Glycerophospholipids	Glycerophosphoinositols			98.8476	HMDB0304071|HMDB0258642|HMDB0252694|HMDB0240464|HMDB0060420|HMDB0032707|HMDB0030847|HMDB0011649|HMDB0005810|HMDB0000788	2-hydroxyisoflavanone naringenin|Swerchirin|Gentiacaulein|4-Methylumbelliferone glucuronide|7-Hydroxymethyl-12-methylbenz[a]anthracene sulfate|Dalbergioidin|Aromadendrin|Glycerophosphoinositol|Eriodictyol|Orotidine	10	93.8683948523083 | 93.8683948523083 | 93.8683948523083 | 92.1640961596692 | 84.8126224375271 | 93.8683948523083 | 93.8683948523083 | 98.8476179615837 | 93.8683948523083 | 97.85839172172	="100 - 16.6 - 2.52 - 0.266 | 100 - 16.6 - 2.52 - 0.266 | 100 - 16.6 - 2.52 - 0.266 | 100 - 17.8 - 3.35 - 0.408 | 100 - 22.8 - 7.81 - 1.35 - 0.193 | 100 - 16.6 - 2.52 - 0.266 | 100 - 16.6 - 2.52 - 0.266 | 100 - 10.4 - 2.75 - 0.247 | 100 - 16.6 - 2.52 - 0.266 | 100 - 12 - 2.3 - 0.218"		333.059	1	M+FA-H | M+FA-H | M+FA-H | M-H2O-H | M-H2O-H | M+FA-H | M+FA-H | M-H | M+FA-H | M+FA-H	C15H12O6 | C15H12O6 | C15H12O6 | C16H16O9 | C20H16O4S | C15H12O6 | C15H12O6 | C9H19O11P | C15H12O6 | C10H12N2O8	10.0821	0.219317	100 - 9.92 - 2.14	135324	133507	135792	136104	137105	137372	154438	126433	121186	153840	125852	117631	114658	114510	112946	105524	138562
8.32_203.0669m/z	L2	HMDB0011667	gamma-Glutamylglycine							1	Endogenous			Organic acids and derivatives	Carboxylic acids and derivatives	Amino acids, peptides, and analogues			97.1927	HMDB0011667	gamma-Glutamylglycine	1	97.1927	100 - 8.63 - 1.36		203.067	1	M-H	C7H12N2O5	8.31995	0.179533	100 - 6.71 - 0.188	23370.3	23122.9	21655.1	22867.6	23209.3	23492.2	24748.8	17696.6	21795.7	33702.4	27849.2	18769.5	21572.2	21852.5	30013.1	24269.4	19460.6
7.39_302.0729m/z	L2	HMDB0012143	2-Amino-4-oxo-4-alpha-hydroxy-6-(erythro-1',2',3'-trihydroxypropyl)-5,6,7,8-tetrahydroxypterin							1	Endogenous			Organoheterocyclic compounds	Pteridines and derivatives	Pterins and derivatives			92.2859	HMDB0014436|HMDB0012143	Chlorambucil|2-Amino-4-oxo-4-alpha-hydroxy-6-(erythro-1',2',3'-trihydroxypropyl)-5,6,7,8-tetrahydroxypterin	2	51.6763201272215 | 92.2859051306226	100 - 15.8 - 65.5 - 10.2 - 11.2 - 1.69 - 0.165 | 100 - 12 - 2.31 - 0.22		302.073	1	M-H | M-H2O-H	C14H19Cl2NO2 | C9H15N5O8	7.39012	0.153267	100 - 5.73	6091.78	5891.63	5911.77	5742	4888.31	4833.07	6223.28	5175.08	4125.49	5990.57	4939.06	6097.01	5664.22	5742.29	5230.83	4521.29	5461.03
4.30_270.0647m/z	L2	HMDB0012266	N-Succinyl-2-amino-6-ketopimelate							1	Endogenous	map00300 // map01100 // map01120 // map01230	Lysine biosynthesis // Metabolic pathways // Microbial metabolism in diverse environments // Biosynthesis of amino acids	Organic acids and derivatives	Carboxylic acids and derivatives	Amino acids, peptides, and analogues			86.6808	HMDB0012266	N-Succinyl-2-amino-6-ketopimelate	1	86.6808	100 - 12.7 - 2.39 - 0.235		270.065	1	M-H2O-H	C11H15NO8	4.30462	0.345933	100	17393.4	17462.5	17357.1	17947.3	18395.1	17216.5	15834.6	16479.6	15649.2	15802.6	17694.2	16061.2	16392.1	16038.9	16992.1	18212.8	16605.9
1.77_747.5677m/z	L2	HMDB0013464	SM(d18:0/16:1(9Z))			x				1	Endogenous|Food			Lipids and lipid-like molecules	Sphingolipids	Phosphosphingolipids			90.4266	HMDB0013464	SM(d18:0/16:1(9Z))	1	90.4266	100 - 44 - 10.7 - 1.87 - 0.258		747.568	1	M+FA-H	C39H79N2O6P	1.76918	0.170783	100 - 39.8 - 2.1	18512.4	17466.2	18129.8	16878.7	17804.3	16354.1	12296.2	20527.9	16667.1	18724.8	11999.9	23671.9	17890.2	22267.2	17441.1	24145.2	18519.7
4.81_274.0890m/z	L2	HMDB0015126	Oxaprozin							1									90.3538	HMDB0015126	Oxaprozin	1	90.3538	100 - 20.1 - 2.53 - 0.239		274.089	1	M-H2O-H	C18H15NO3	4.8082	0.267133	100 - 11	16262.7	15522.7	17425.6	16665.7	16232	15690.5	16649	16308.2	14316.3	15332.7	18228	16764.2	17281.1	16398.7	18441.6	20705.1	16010.5
9.04_307.1149m/z	L2	HMDB0029437	Nopalinic acid			x				1	Endogenous|Food			Organic acids and derivatives	Carboxylic acids and derivatives	Amino acids, peptides, and analogues			98.64	HMDB0029437|HMDB0014507	Nopalinic acid|Clozapine	2	98.6399561021442 | 69.0899039943235	100 - 12 - 1.89 - 0.169 | 100 - 21.1 - 34.1 - 6.89 - 0.686		307.115	1	M+FA-H | M-H2O-H	C10H18N2O6 | C18H19ClN4	9.04295	0.22345	100 - 11.4 - 1.07	29396.7	29430.9	29697.6	29672	29310.3	29285.5	29313.6	26215.5	25527.9	30531.3	27043.8	31191.8	29438.4	31446.4	29195	26153	30552.4
1.48_112.0523n	L2	HMDB0029581	2E,4E-2,4-Hexadienoic acid	x				x		1	Endogenous|Food			Lipids and lipid-like molecules	Fatty Acyls	Fatty acids and conjugates			95.4838	HMDB0256823|HMDB0244161|HMDB0031344|HMDB0029581|HMDB0001164|HMDB0029581	Propenylacrylic Acid|1,3-Cyclohexanedione|1,2-Cyclohexanedione|(2E,4E)-2,4-Hexadienoic acid|trans-1,2-Dihydrobenzene-1,2-diol|2E,4E-2,4-Hexadienoic acid	6	95.4838	100 - 6.66 - 0.598	112.052	93.0345	1	M-H2O-H, M+FA-H	C6H8O2	1.48455	0.2277	100 - 2.41	1689.22	1769.95	1723.02	1760.45	1860.69	1876.76	2054.11	1623.24	1866.96	1727.97	1585.29	1680.52	1381.18	1145.65	1450.27	1422.16	1564.87
1.77_244.0871m/z	L2	HMDB0030354	Arenaine							1	Endogenous|Food			Organoheterocyclic compounds	Diazines	Pyrimidines and pyrimidine derivatives			88.6044	HMDB0254448|HMDB0030354	Mepanipyrim|Arenaine	2	86.4254216683405 | 88.604353127925	100 - 16.4 - 1.26 | 100 - 13.2 - 1.01		244.087	1	M+Na-2H | M+K-2H	C14H13N3 | C11H17N3O	1.76918	0.32405	100 - 0.422 - 1.25	38162.2	37885.7	36769.1	36719.1	38173.5	37922.6	34533.8	37051.1	36689.5	38018.9	39434.8	41285.5	38043.7	34921.8	47681	38685.1	35345.2
1.26_497.0265m/z	L2	HMDB0030568	Trisjuglone							1	Endogenous|Food			Phenylpropanoids and polyketides	Flavonoids	Flavonoid glycosides			83.3959	HMDB0030568|HMDB0001915	Trisjuglone|Alendronic acid	2	83.3958553527253 | 88.02881283711	100 - 32.9 - 7.1 - 1.15 - 0.152 | 100 - 5.11 - 1.54		497.027	1	M-H2O-H | 2M-H	C30H12O9 | C4H13NO7P2	1.26122	0.236467	100 - 17.9	13769.7	14541.8	13798.8	14958.9	16353.5	17415.7	8631.69	8752.28	7776.48	8351.57	8936.67	8352.12	8260.85	8526.03	9295.4	9539.31	8895.2
4.85_359.0556m/z	L2	HMDB0030589	O-Methylsterigmatocystin							1	Endogenous|Food	map00254 // map01100 // map01110	Aflatoxin biosynthesis // Metabolic pathways // Biosynthesis of secondary metabolites	Phenylpropanoids and polyketides	Sterigmatocystins				90.9084	HMDB0060627|HMDB0030589	Malaoxon|O-Methylsterigmatocystin	2	92.9942940734213 | 90.9083572151986	100 - 12.1 - 6.63 - 0.707 - 0.131 | 100 - 20.9 - 3.31 - 0.388		359.056	1	M+FA-H | M+Na-2H	C10H19O7PS | C19H14O6	4.8476	0.2277	100 - 13.2 - 0.11	19802.4	19456.3	20501.2	18899.3	18002.4	18539.7	19250	19978.1	16997	20365.8	20444.8	20431.2	21018.3	20083.9	20564.6	22581.4	18003.2
4.90_296.0735m/z	L2	HMDB0030697	Sarmentosin	x	x			x	x	1	Endogenous|Food			Lipids and lipid-like molecules	Fatty Acyls	Fatty acyl glycosides			90.92	HMDB0060561|HMDB0030697	Albendazole sulfone|Sarmentosin	2	85.3991811838205 | 90.9200209463735	100 - 15.2 - 6.42 - 0.823 - 0.115 | 100 - 12.7 - 2.18 - 0.209		296.074	1	M-H | M+Na-2H	C12H15N3O4S | C11H17NO7	4.90453	0.131367	100 - 4.66	2334.76	2248.84	2235.96	2360.63	2181.47	2097.39	3308.27	6523.31	6383.51	995.669	816.86	551.668	461.966	438.999	454.349	384.671	3296.43
7.72_487.1784m/z	L2	HMDB0034120	Lusitanicoside	x	x			x	x	1	Food			Organic oxygen compounds	Organooxygen compounds	Carbohydrates and carbohydrate conjugates			90.5615	HMDB0034120	Lusitanicoside	1	90.5615	100 - 23.4 - 4.68 - 0.668		487.178	1	M+FA-H	C21H30O10	7.72373	0.1055	100 - 15.2 - 1.42	7383.76	6913.02	7072.16	6231.68	5503.07	5650.36	6615.99	3663.08	12893.5	5505.27	7131.18	337.438	366.737	369.685	2000.77	3610.37	3277.52
8.32_393.0724m/z	L2	HMDB0034213	Kievitone	x						1	Food			Phenylpropanoids and polyketides	Isoflavonoids	Isoflavans			91.4709	HMDB0034213	Kievitone	1	91.4709	100 - 22.1 - 3.56 - 0.427		393.072	1	M+K-2H	C20H20O6	8.32433	0.162033	100 - 12 - 3.26 - 0.0331	64851.6	64842.6	66693.8	69022.4	61919.5	61910	46697.5	45098.7	52815	72303.9	56250.5	89502.6	78436.9	87911.9	76179.3	67192.5	51681.9
1.18_485.0691m/z	L2	HMDB0034360	Myricitrin	x						1	Food			Phenylpropanoids and polyketides	Flavonoids	Flavonoid glycosides			95.1987	HMDB0302732|HMDB0302151|HMDB0037362|HMDB0034360|HMDB0034271|HMDB0030775	6-Hydroxyluteolin 7-glucoside|Quercetin 7-glucoside|Isoquercitrin|Myricitrin|Hypericin|Quercetin 3-galactoside	6	95.1987280369524 | 95.1987280369524 | 95.1987280369524 | 95.1987280369524 | 89.3530270419453 | 95.1987280369524	100 - 23.4 - 5.08 - 0.762 - 0.102 | 100 - 23.4 - 5.08 - 0.762 - 0.102 | 100 - 23.4 - 5.08 - 0.762 - 0.102 | 100 - 23.4 - 5.08 - 0.762 - 0.102 | 100 - 32.9 - 6.89 - 1.08 - 0.138 | 100 - 23.4 - 5.08 - 0.762 - 0.102		485.069	1	M+Na-2H | M+Na-2H | M+Na-2H | M+Na-2H | M-H2O-H | M+Na-2H	C21H20O12 | C21H20O12 | C21H20O12 | C21H20O12 | C30H16O8 | C21H20O12	1.1824	0.17955	100 - 19.5 - 6.56	12564.4	12233.3	12239.6	12823.2	12381.2	12690.8	12238.4	9556.28	12800.6	11107.6	13415.6	8729.32	7736.19	9604.07	6730.34	11630	10521.7
7.26_192.0332m/z	L2	HMDB0059611	Thiomorpholine 3-carboxylate							1									93.289	HMDB0059611	Thiomorpholine 3-carboxylate	1	93.289	100 - 6.75 - 5.13 - 0.3		192.033	1	M+FA-H	C5H9NO2S	7.26312	0.175533	100 - 4.65	1829.78	1745.53	1898.36	1733.64	1338.12	1386.01	1858.82	1514.31	2134	1978.44	1353.66	1669.48	1226.97	1787.64	1337.94	1254.32	1561.01
7.44_112.0396m/z	L2	HMDB0059659	Trans-3-hydroxy-L-proline							1									95.7939	TRANS-4-HYDROXYPROLINE|CIS-4-HYDROXYPROLINE|HMDB0252816|HMDB0240251|HMDB0061880|HMDB0060460|HMDB0059659|HMDB0006875|HMDB0006272|HMDB0002113|HMDB0002104|HMDB0001301|HMDB0001149|HMDB0000783|HMDB0000766|HMDB0000725	HMDB0000725|HMDB0060460|Glutarimide|cis-4-Hydroxyproline|N-Acetyl-beta-alanine|cis-4-Hydroxy-D-proline|Trans-3-hydroxy-L-proline|1-Pyrroline-2-carboxylic acid|5-Amino-2-oxopentanoic acid|3-Hydroxy-L-proline|L-Glutamic gamma-semialdehyde|1-Pyrroline-5-carboxylic acid|5-Aminolevulinic acid|Propionylglycine|N-Acetyl-L-alanine|4-Hydroxyproline	16	95.7938624769201 | 95.7938624769201 | 96.0369550097057 | 95.7938624769201 | 95.7938624769201 | 95.7938624769201 | 95.7938624769201 | 96.0369550097057 | 95.7938624769201 | 95.7938624769201 | 95.7938624769201 | 96.0369550097057 | 95.7938624769201 | 95.7938624769201 | 95.7938624769201 | 95.7938624769201	="100 - 5.99 - 0.766 | 100 - 5.99 - 0.766 | 100 - 5.93 - 0.557 | 100 - 5.99 - 0.766 | 100 - 5.99 - 0.766 | 100 - 5.99 - 0.766 | 100 - 5.99 - 0.766 | 100 - 5.93 - 0.557 | 100 - 5.99 - 0.766 | 100 - 5.99 - 0.766 | 100 - 5.99 - 0.766 | 100 - 5.93 - 0.557 | 100 - 5.99 - 0.766 | 100 - 5.99 - 0.766 | 100 - 5.99 - 0.766 | 100 - 5.99 - 0.766"		112.04	1	M-H2O-H | M-H2O-H | M-H | M-H2O-H | M-H2O-H | M-H2O-H | M-H2O-H | M-H | M-H2O-H | M-H2O-H | M-H2O-H | M-H | M-H2O-H | M-H2O-H | M-H2O-H | M-H2O-H	C5H9NO3 | C5H9NO3 | C5H7NO2 | C5H9NO3 | C5H9NO3 | C5H9NO3 | C5H9NO3 | C5H7NO2 | C5H9NO3 | C5H9NO3 | C5H9NO3 | C5H7NO2 | C5H9NO3 | C5H9NO3 | C5H9NO3 | C5H9NO3	7.43828	0.166417	100 - 2.27	394.69	351.737	133.861	46.6348	17.5368	18.4112	746.147	770.476	1123.88	1025.3	609.576	419.161	1696.52	2266.13	411.842	801.64	832.603
8.28_635.1434m/z	L2	HMDB0060343	2-(S-Glutathionyl)acetyl glutathione							1									84.0594	HMDB0060343|HMDB0002937|HMDB0001941	2-(S-Glutathionyl)acetyl glutathione|Tamarixetin|Brompheniramine	3	84.0594078115862 | 96.1592378011216 | 51.0969677709241	100 - 28.5 - 15.6 - 3.61 - 0.981 - 0.182 | 100 - 17.7 - 2.92 - 0.332 | 100 - 18.3 - 98.8 - 17.8 - 1.53		635.143	1	M-H2O-H | 2M-H | 2M-H	C22H34N6O13S2 | C16H14O7 | C16H19BrN2	8.27617	0.179533	100 - 21.1 - 4.03	27288	28452.5	29712.3	29047.5	25204.6	26261.7	29927.5	28013.3	26447.1	32793.6	36058.1	25832.4	27928.7	27423.2	36344.9	38066.9	26574.8
10.07_341.0189m/z	L2	HMDB0060397	5-Fluorouridine monophosphate	x		x		x		1	Endogenous	map00983	Drug metabolism - other enzymes	Nucleosides, nucleotides, and analogues	Pyrimidine nucleotides	Pyrimidine ribonucleotides			92.0123	HMDB0060397	5-Fluorouridine monophosphate	1	92.0123	100 - 10.9 - 2.39 - 0.218		341.019	1	M-H	C9H12FN2O9P	10.0733	0.214933	100 - 4.49	4048.2	4137.23	4625.67	4382.15	4034.86	3801.95	5730.58	5108.34	5355.13	5403.42	5575.74	6587.95	6633.45	6918.52	7142.68	6949.85	4433.23
11.14_176.9597m/z	L2	HMDB0060459	cis-4-Carboxymethylenebut-2-en-4-olide	x						1									93.551	HMDB0060459	cis-4-Carboxymethylenebut-2-en-4-olide	1	93.551	100 - 6.69 - 1.01		176.96	1	M+K-2H	C6H4O4	11.1363	0.206117	100 - 0.753	2347.1	2249.95	2337.17	2298.77	2436.75	2286.34	3149.15	2473.8	2729.24	2680.16	2466.9	2294.9	2350.65	1853.82	1948.02	2552.54	2017.18
5.61_160.0245m/z	L2	HMDB0060495	N-Formyl-L-aspartate							1									95.4023	HMDB0060495	N-Formyl-L-aspartate	1	95.4023	100 - 6.04 - 1.18		160.024	1	M-H	C5H7NO5	5.6096	0.0788167	100 - 2.29	1197.11	1208.07	1030.38	1082.74	1172.35	1192.73	202.184	180.697	124.591	227.466	223.763	185.557	205.76	204.616	167.735	272.636	223.429
8.61_261.0728m/z	L2	HMDB0061112	3-Carboxy-4-methyl-5-propyl-2-furanpropionic acid							1	Food			Lipids and lipid-like molecules	Fatty Acyls	Fatty acids and conjugates			94.0743	HMDB0061112	3-Carboxy-4-methyl-5-propyl-2-furanpropionic acid	1	94.0743	100 - 13.4 - 1.85 - 0.168		261.073	1	M+Na-2H	C12H16O5	8.61333	0.3942	100 - 8.44 - 0.0887	14056.1	13906.5	13559.2	14146.6	14438.5	14733.9	13790.6	11662.2	13280.6	19700.5	18034.7	11914.4	10795.6	11269.2	16594.4	13077.5	12708.2
4.82_571.2896m/z	L2	HMDB0061695	LysoPI(16:0/0:0)	x	x			x	x	1	Endogenous|Food			Lipids and lipid-like molecules	Glycerophospholipids	Glycerophosphoinositols			91.594	HMDB0061695|HMDB0004160|HMDB0004158	LysoPI(16:0/0:0)|Urobilin|Urobilinogen	3	91.5939682285618 | 84.1088770059274 | 84.1088770059274	100 - 28.1 - 6.26 - 1.02 - 0.142 | 100 - 37.9 - 8.21 - 1.3 - 0.164 | 100 - 37.9 - 8.21 - 1.3 - 0.164		571.29	1	M-H | M-H2O-H | M-H2O-H	C25H49O12P | C33H42N4O6 | C33H42N4O6	4.82133	0.166417	100 - 24 - 0.101	9062.43	8778.05	8682.63	8759.48	8410.97	8233.53	10823.5	9851.26	8948.19	12828.9	12263.8	4010.21	4350.99	4570.96	7185.72	5483.66	12705.3
7.32_410.0870m/z	L2	HMDB0062198	2-S-glutathionyl acetate							1									88.2308	HMDB0062198|HMDB0014577	2-S-glutathionyl acetate|Prochlorperazine	2	88.2307998781842 | 62.525731129057	100 - 15.4 - 7.27 - 0.962 - 0.172 | 100 - 23.8 - 39.2 - 8.84 - 2.46 - 0.408		410.087	1	M+FA-H | M+K-2H	C12H19N3O8S | C20H24ClN3S	7.31567	0.192667	100 - 9.23	8261.42	7321.36	4345.03	4609.18	5714.36	5601.96	3677.95	4374.92	4795.22	4947.86	4482.12	3997.84	4100.31	4578.8	4668.12	5649.78	4468.07
3.88_94.9808m/z	L2	HMDB0240280	Mesylate					x		1									93.2924	HMDB0240280	Mesylate	1	93.2924	100 - 2.04 - 5.15		94.9808	1	M-H	CH4O3S	3.87985	0.2715	100	1614.77	1656.75	1523.03	1669.77	1712.88	1781.09	1346.56	1753.6	1295.32	1565.68	1972.37	1018.39	1385.22	1213.55	1169.8	1471.9	2039.15
5.62_231.0620m/z	L2	HMDB0248356	alpha-AMINO-3-HYDROXY-5-METHYL-4-ISOXAZOLEPROPIONIC ACID					x		1									91.3029	HMDB0248356|HMDB0033798|HMDB0013070	alpha-AMINO-3-HYDROXY-5-METHYL-4-ISOXAZOLEPROPIONIC ACID|3-Methyl-1-(2,4,6-trihydroxyphenyl)-1-butanone|Sinapyl alcohol	3	91.3029378830826 | 87.9977340336578 | 87.9977340336578	100 - 8.57 - 1.15 | 100 - 12.2 - 1.5 - 0.123 | 100 - 12.2 - 1.5 - 0.123		231.062	1	M+FA-H | M+Na-2H | M+Na-2H	C7H10N2O4 | C11H14O4 | C11H14O4	5.61837	0.131367	100 - 0.174	22945.4	22932.4	22677.7	23491.7	23481	23307.2	23051	20063.7	14376.8	24639.8	23335.2	24363	24464.7	25665.7	24310.6	23155.6	18549.2
1.48_207.0117m/z	L2	HMDB0253410	Imetit	x		x				1									94.8073	HMDB0255446|HMDB0253410|HMDB0243955	2-Naphthalenesulfonic acid|Imetit|1-Naphthalenesulfonic acid	3	91.5372064700143 | 94.8072814299838 | 91.5372064700143	100 - 11.8 - 5.77 - 0.591 | 100 - 8.87 - 4.87 - 0.373 | 100 - 11.8 - 5.77 - 0.591		207.012	1	M-H | M+K-2H | M-H	C10H8O3S | C6H10N4S | C10H8O3S	1.47578	0.131367	100 - 8.14 - 0.0469	3622.99	3560.64	3376.87	3405.32	3475.47	3586.76	4078.38	4244.06	3736.78	4559.54	3603.04	3146.69	3536.35	2290.04	3118.69	3287.08	2891.97
1.48_242.0796n	L2	HMDB0254199	LUMICHROME	x		x				1									97.5315	HMDB0254199|HMDB0254199	LUMICHROME|Lumichrome	2	97.5315	100 - 14.6 - 1.41 - 0.102	242.08	483.152	1	M-H, 2M-H	C12H10N4O2	1.47578	0.1051	100 - 17.5 - 1.39	7770.54	7387.84	7123.07	6713.84	7144.65	7088.81	8197.03	8540.54	8761.03	9483.21	6408.76	7385.4	6220.88	4196.27	6463.23	6452.1	5836.42
1.94_110.9749m/z	L2	HMDB0254614	Methyl sulfate							1									93.0802	HMDB0254614	Methyl sulfate	1	93.0802	100 - 2.08 - 5.35		110.975	1	M-H	CH4O4S	1.93558	0.328417	100	6244.18	6284.58	6242.31	6505.29	6734.89	6520.07	3999.85	11570.2	4936.05	8321.76	10153.9	5404.68	3013.03	7023.86	2651.64	3202.81	7515.4
2.48_187.0414m/z	L2	HMDB0256646	Plumbagin							1									94.9929	HMDB0256646|HMDB0243892|HMDB0036627|HMDB0030818	Plumbagin|1-Hydroxy-2-naphthoic acid|Eugenin|Scoparone	4	94.9928830840189 | 94.9928830840189 | 94.6620202051603 | 94.6620202051603	100 - 12.1 - 1.28 | 100 - 12.1 - 1.28 | 100 - 12.2 - 1.5 - 0.122 | 100 - 12.2 - 1.5 - 0.122		187.041	1	M-H | M-H | M-H2O-H | M-H2O-H	C11H8O3 | C11H8O3 | C11H10O4 | C11H10O4	2.47858	1.03343	100 - 6.6 - 1.11	1.49493e+06	1.50587e+06	1.46107e+06	1.47823e+06	1.53775e+06	1.56146e+06	1.22848e+06	1.43403e+06	1.90004e+06	1.3337e+06	1.16317e+06	1.5514e+06	1.58994e+06	1.60954e+06	1.64157e+06	1.62235e+06	1.56671e+06
5.63_138.9699m/z	L2	HMDB0258590	Sulfoacetic acid							1									91.807	HMDB0258590	Sulfoacetic acid	1	91.807	100 - 3.2 - 5.58 - 0.141		138.97	1	M-H	C2H4O5S	5.6315	0.0656833	100	532.237	511.319	527.103	524.28	521.606	482.755	382.52	396.012	210.404	464.989	502.299	467.517	422.168	481.12	374.973	533.108	426.193
5.93_248.0540m/z	L2	HMDB0304809	Pretyrosine							1									96.9645	HMDB0304809	Pretyrosine	1	96.9645	100 - 11.5 - 1.63 - 0.137		248.054	1	M+Na-2H	C10H13NO5	5.92508	0.2847	100 - 9.68 - 0.168	19480.6	19860.9	19901.5	19484	18858.1	18494.2	20286.4	19812	23847.5	21136.9	19361.1	19421.3	19100.8	19819.9	19803.9	18756.2	19739.8
9.34_260.0298n	L3	HMDB0000124	FRUCTOSE 6-PHOSPHATE	x				x		1	Endogenous	map00052 // map00500 // map00680 // map00710 // map01100 // map01110 // map01120 // map01200 // map04152 // map04922 // map04931 // map05230 // map05415	Galactose metabolism // Starch and sucrose metabolism // Methane metabolism // Carbon fixation in photosynthetic organisms // Metabolic pathways // Biosynthesis of secondary metabolites // Microbial metabolism in diverse environments // Carbon metabolism // AMPK signaling pathway // Glucagon signaling pathway // Insulin resistance // Central carbon metabolism in cancer // Diabetic cardiomyopathy	Organic oxygen compounds	Organooxygen compounds	Carbohydrates and carbohydrate conjugates			98.4383	HMDB0304312|HMDB0255722|HMDB0251055|HMDB0249121|HMDB0246205|HMDB0006873|HMDB0006814|HMDB0006800|HMDB0006797|HMDB0006330|HMDB0003971|HMDB0003498|HMDB0002985|HMDB0001586|HMDB0001401|HMDB0001313|HMDB0001078|HMDB0001076|HMDB0000994|HMDB0000645|HMDB0000213|HMDB0000124|GLUCOSE 1-PHOSPHATE|GALACTOSE 1-PHOSPHATE|HMDB0000124	D-mannose 6-phosphate|Norathyriol|1,3,5,8-Tetrahydroxyxanthone|beta-D-Glucose 1-phosphate|[(2R,3R,4S,5S)-3,4,5,6-Tetrahydroxyoxan-2-yl]methyl dihydrogen phosphate|D-Tagatose 6-phosphate|D-myo-Inositol 3-phosphate|Beta-D-Fructose 2-phosphate|Sorbose 1-phosphate|D-Mannose 1-phosphate|Beta-D-Fructose 6-phosphate|beta-D-Glucose 6-phosphate|myo-Inositol 6-phosphate|Glucose 1-phosphate|Glucose 6-phosph…	25	98.325650132965 | 91.9133843666538 | 91.9133843666538 | 98.325650132965 | 98.325650132965 | 98.325650132965 | 98.325650132965 | 98.325650132965 | 98.325650132965 | 98.325650132965 | 98.325650132965 | 98.325650132965 | 98.325650132965 | 98.325650132965 | 98.325650132965 | 98.325650132965 | 98.325650132965 | 98.325650132965 | 98.325650132965 | 98.325650132965 | 98.325650132965 | 98.325650132965 | 9…	="100 - 6.98 - 2.06 - 0.132 | 100 - 14.4 - 2.19 - 0.216 | 100 - 14.4 - 2.19 - 0.216 | 100 - 6.98 - 2.06 - 0.132 | 100 - 6.98 - 2.06 - 0.132 | 100 - 6.98 - 2.06 - 0.132 | 100 - 6.98 - 2.06 - 0.132 | 100 - 6.98 - 2.06 - 0.132 | 100 - 6.98 - 2.06 - 0.132 | 100 - 6.98 - 2.06 - 0.132 | 100 - 6.98 - 2.06 - 0.132 | 100 - 6.98 - 2.06 - 0.132 | 100 - 6.98 - 2.06 - 0.132 | 100 - 6.98 - 2.06 - 0.132 | 100 -…	260.03	259.022	1	M-H, M-H2O-H	C6H13O9P | C13H8O6 | C13H8O6 | C6H13O9P | C6H13O9P | C6H13O9P | C6H13O9P | C6H13O9P | C6H13O9P | C6H13O9P | C6H13O9P | C6H13O9P | C6H13O9P | C6H13O9P | C6H13O9P | C6H13O9P | C6H13O9P | C6H13O9P | C6H13O9P | C6H13O9P | C6H13O9P | C6H13O9P | C6H13O9P | C6H13O9P | C6H13O9P	9.33635	0.697067	100 - 6.12 - 1.22	89417.5	89304.1	92067.5	93515.8	93524.7	92802.4	96547	120098	125486	93940.3	109006	72634.3	68981.9	80203.5	60915.4	49762.2	91768.9
1.77_246.1005n	L3	BIOTIN - D2								1										N-ACETYLTRYPTOPHAN|HMDB0014987|HMDB0013713|BIOTIN - D2	HMDB0013713|Methylphenobarbital|N-Acetyltryptophan|	4	91.3515913062695 | 91.3498556605219 | 91.3498556605219 | 89.9963484619476	100 - 15.1 - 1.67 - 0.139 | 100 - 15.1 - 1.67 - 0.139 | 100 - 15.1 - 1.67 - 0.139 | 100 - 12.6 - 5.87 - 0.638	246.101	245.093	1	M-H, 2M-H, M+FA-H, M+Na-2H	C13H14N2O3 | C13H14N2O3 | C13H14N2O3 | C10H14D2N2O3S	1.76918	0.394117	100 - 5.19 - 1.66 - 0.369 - 0.00444	844282	835766	825770	813083	834058	824368	791654	819617	829812	856926	914542	923145	856926	767111	1.08824e+06	857283	768831
4.86_172.1213m/z	L3	DL-PHENYLALANINE -D8								1										DL-PHENYLALANINE -D8		1	90.2305	100 - 10.2 - 0.879		172.121	1	M-H	C9H3D8NO2	4.85637	0.472933	100 - 0.236	219379	216354	220435	220766	223600	223259	211613	211329	197828	212403	233272	218074	228164	215499	238577	231867	218853
4.81_206.1010m/z	L3	DL-TRYPTOPHAN - D3								1										DL-TRYPTOPHAN - D3		1	88.0287	100 - 12.8 - 1.17		206.101	1	M-H	C11H9D3N2O2	4.81257	0.3328	100 - 0.329	68487.7	67314.1	69520.3	68577.6	68334.7	67726.1	69031.4	66954.1	63397.4	65704.5	73016.4	67557.4	69026.1	66873	72739.6	77498.4	67844.2
2.16_103.0398m/z	L3	HMDB0000008 | HMDB0000357 | HMDB0000729	2-HYDROXYBUTYRIC ACID | 3-HYDROXYBUTYRIC ACID | ALPHA-HYDROXYISOBUTYRATE							3	Endogenous	map00640|map00650 // map01100 // map04024	Butanoate metabolism // Metabolic pathways // cAMP signaling pathway|Propanoate metabolism	Organic acids and derivatives	Hydroxy acids and derivatives	Alpha hydroxy acids and derivatives|Beta hydroxy acids and derivatives			96.6153	HMDB0031652|HMDB0031558|HMDB0004136|HMDB0003366|HMDB0002994|HMDB0001659|HMDB0000729|HMDB0000710|HMDB0000442|HMDB0000336|HMDB0000023|HMDB0000011|HMDB0000008|HMDB0000008|HMDB0000357|HMDB0000729	Allyl alcohol|Methyloxirane|D-Threitol|Propanal|Erythritol|Acetone|alpha-Hydroxyisobutyric acid|4-Hydroxybutyric acid|(S)-3-Hydroxybutyric acid|(R)-3-Hydroxyisobutyric acid|(S)-3-Hydroxyisobutyric acid|3-Hydroxybutyric acid|2-Hydroxybutyric acid|2-HYDROXYBUTYRIC ACID|3-HYDROXYBUTYRIC ACID|ALPHA-HYDROXYISOBUTYRATE	16	98.1377416298145 | 98.1377416298145 | 96.3686047974101 | 98.1377416298145 | 96.3686047974101 | 98.1377416298145 | 96.6152985397785 | 96.6152985397785 | 96.6152985397785 | 96.6152985397785 | 96.6152985397785 | 96.6152985397785 | 96.6152985397785 | 96.6152985397785 | 96.6152985397785 | 96.6152985397785	="100 - 3.35 - 0.244 | 100 - 3.35 - 0.244 | 100 - 4.59 - 0.904 | 100 - 3.35 - 0.244 | 100 - 4.59 - 0.904 | 100 - 3.35 - 0.244 | 100 - 4.53 - 0.696 | 100 - 4.53 - 0.696 | 100 - 4.53 - 0.696 | 100 - 4.53 - 0.696 | 100 - 4.53 - 0.696 | 100 - 4.53 - 0.696 | 100 - 4.53 - 0.696 | 100 - 4.53 - 0.696 | 100 - 4.53 - 0.696 | 100 - 4.53 - 0.696"		103.04	1	M+FA-H | M+FA-H | M-H2O-H | M+FA-H | M-H2O-H | M+FA-H | M-H | M-H | M-H | M-H | M-H | M-H | M-H | M-H | M-H | M-H	C3H6O | C3H6O | C4H10O4 | C3H6O | C4H10O4 | C3H6O | C4H8O3 | C4H8O3 | C4H8O3 | C4H8O3 | C4H8O3 | C4H8O3 | C4H8O3 | C4H8O3 | C4H8O3 | C4H8O3	2.15892	0.306533	100 - 1.67	2275.94	2203.34	2111.58	1938.77	1787.11	1960.18	2029.94	2418.69	3184.58	1967.91	1591.21	1945.88	1812.58	1805.49	1795.76	1921.19	2111.89
1.72_103.0398m/z	L3	HMDB0000008 | HMDB0000357 | HMDB0000729	2-HYDROXYBUTYRIC ACID | 3-HYDROXYBUTYRIC ACID | ALPHA-HYDROXYISOBUTYRATE							3	Endogenous	map00640|map00650 // map01100 // map04024	Butanoate metabolism // Metabolic pathways // cAMP signaling pathway|Propanoate metabolism	Organic acids and derivatives	Hydroxy acids and derivatives	Alpha hydroxy acids and derivatives|Beta hydroxy acids and derivatives			98.3847	HMDB0031652|HMDB0031558|HMDB0004136|HMDB0003366|HMDB0002994|HMDB0001659|HMDB0000729|HMDB0000710|HMDB0000442|HMDB0000336|HMDB0000023|HMDB0000011|HMDB0000008|HMDB0000008|HMDB0000357|HMDB0000729	Allyl alcohol|Methyloxirane|D-Threitol|Propanal|Erythritol|Acetone|alpha-Hydroxyisobutyric acid|4-Hydroxybutyric acid|(S)-3-Hydroxybutyric acid|(R)-3-Hydroxyisobutyric acid|(S)-3-Hydroxyisobutyric acid|3-Hydroxybutyric acid|2-Hydroxybutyric acid|2-HYDROXYBUTYRIC ACID|3-HYDROXYBUTYRIC ACID|ALPHA-HYDROXYISOBUTYRATE	16	99.6506112918015 | 99.6506112918015 | 98.1334706060551 | 99.6506112918015 | 98.1334706060551 | 99.6506112918015 | 98.3846822238461 | 98.3846822238461 | 98.3846822238461 | 98.3846822238461 | 98.3846822238461 | 98.3846822238461 | 98.3846822238461 | 98.3846822238461 | 98.3846822238461 | 98.3846822238461	="100 - 3.35 - 0.244 | 100 - 3.35 - 0.244 | 100 - 4.59 - 0.904 | 100 - 3.35 - 0.244 | 100 - 4.59 - 0.904 | 100 - 3.35 - 0.244 | 100 - 4.53 - 0.696 | 100 - 4.53 - 0.696 | 100 - 4.53 - 0.696 | 100 - 4.53 - 0.696 | 100 - 4.53 - 0.696 | 100 - 4.53 - 0.696 | 100 - 4.53 - 0.696 | 100 - 4.53 - 0.696 | 100 - 4.53 - 0.696 | 100 - 4.53 - 0.696"		103.04	1	M+FA-H | M+FA-H | M-H2O-H | M+FA-H | M-H2O-H | M+FA-H | M-H | M-H | M-H | M-H | M-H | M-H | M-H | M-H | M-H | M-H	C3H6O | C3H6O | C4H10O4 | C3H6O | C4H10O4 | C3H6O | C4H8O3 | C4H8O3 | C4H8O3 | C4H8O3 | C4H8O3 | C4H8O3 | C4H8O3 | C4H8O3 | C4H8O3 | C4H8O3	1.71663	0.201433	100 - 3.5 - 0.0292	6283.22	6180.27	6091.46	6173.64	6463.47	6417.54	5621.33	6768.68	8805.72	5996.91	5261.44	6871.4	6191.5	6285.86	6908.66	5306.07	6423.9
9.39_225.0991m/z	L3	HMDB0000033	CARNOSINE							1	Endogenous|Food	map00340 // map00410 // map01100	Histidine metabolism // beta-Alanine metabolism // Metabolic pathways	Organic acids and derivatives	Peptidomimetics	Hybrid peptides			94.5687	HMDB0042000|HMDB0041842|HMDB0000033|HMDB0000033	Psilocin|Bufotenin|Carnosine|CARNOSINE	4	92.6399491939638 | 92.6399491939638 | 94.5687437788696 | 94.5687437788696	100 - 13.9 - 1.1 | 100 - 13.9 - 1.1 | 100 - 11.5 - 1.22 | 100 - 11.5 - 1.22		225.099	1	M+Na-2H | M+Na-2H | M-H | M-H	C12H16N2O | C12H16N2O | C9H14N4O3 | C9H14N4O3	9.3889	0.148883	100 - 6.57	1532.01	1542.51	1501.14	1528.48	1617.8	1572.51	1592.46	1632.2	2233.48	1393.18	1232.4	1660.08	1677.3	1769.78	1335.16	1150.98	1733.88
1.74_87.0451m/z	L3	HMDB0000039 | HMDB0001873 | HMDB0003243	BUTANOATE | ISOBUTYRATE | ACETOIN	x				x		3	Endogenous|Food	map00650 // map01100 // map04973 // map04974|map01100 // map01120 // map01220 // map04974	Butanoate metabolism // Metabolic pathways // Carbohydrate digestion and absorption // Protein digestion and absorption|Metabolic pathways // Microbial metabolism in diverse environments // Degradation of aromatic compounds // Protein digestion and absorption	Lipids and lipid-like molecules|Organic acids and derivatives|Organic oxygen compounds	Carboxylic acids and derivatives|Fatty Acyls|Organooxygen compounds	Carbonyl compounds|Carboxylic acids|Fatty acids and conjugates			95.6505	HMDB0303161|HMDB0256839|HMDB0255987|HMDB0251245|HMDB0244216|HMDB0031217|HMDB0003243|HMDB0001873|HMDB0000990|HMDB0000039|HMDB0000039|HMDB0001873|HMDB0003243	(R)-Acetoin|Propylene|Ethylene oxide|DI(Hydroxyethyl)ether|Dioxane|Ethyl acetate|Acetoin|Isobutyric acid|Acetaldehyde|Butyric acid|BUTANOATE|ISOBUTYRATE|ACETOIN	13	95.6504801863745 | 97.1960028770898 | 97.9998562661231 | 95.4057018600496 | 95.6504801863745 | 95.6504801863745 | 95.6504801863745 | 95.6504801863745 | 97.9998562661231 | 95.6504801863745 | 95.6504801863745 | 95.6504801863745 | 95.6504801863745	="100 - 4.49 - 0.489 | 100 - 3.31 | 100 - 2.25 - 0.219 | 100 - 4.56 - 0.697 | 100 - 4.49 - 0.489 | 100 - 4.49 - 0.489 | 100 - 4.49 - 0.489 | 100 - 4.49 - 0.489 | 100 - 2.25 - 0.219 | 100 - 4.49 - 0.489 | 100 - 4.49 - 0.489 | 100 - 4.49 - 0.489 | 100 - 4.49 - 0.489"		87.0451	1	M-H | M+FA-H | 2M-H | M-H2O-H | M-H | M-H | M-H | M-H | 2M-H | M-H | M-H | M-H | M-H	C4H8O2 | C3H6 | C2H4O | C4H10O3 | C4H8O2 | C4H8O2 | C4H8O2 | C4H8O2 | C2H4O | C4H8O2 | C4H8O2 | C4H8O2 | C4H8O2	1.7429	0.09195	100 - 0.417	357.51	360.483	335.563	353.5	374.235	355.259	264.998	238.916	262.142	267.664	268.135	319.893	305.152	282.037	362.394	321.488	250.145
4.93_243.0854n	L3	HMDB0000089	CYTIDINE							1	Endogenous|Food	map00240 // map01100 // map02010	Pyrimidine metabolism // Metabolic pathways // ABC transporters	Nucleosides, nucleotides, and analogues	Pyrimidine nucleosides				94.2415	HMDB0060478|HMDB0015122|HMDB0000089|HMDB0000089	gamma-Glutamyl-beta-cyanoalanine|Cytarabine|Cytidine|CYTIDINE	4	93.9946931923041 | 93.9946931923041 | 93.9946931923041 | 94.2414727553364	100 - 11.2 - 1.6 - 0.132	243.085	264.06	1	M-H, M+Na-2H	C9H13N3O5	4.92643	0.284633	100 - 6.12	4320.91	4439.91	4503.92	4274.9	4125.29	3696.95	4591.38	5551.06	5892.51	3203.8	3774.08	4756.35	4462.86	4177	3899.02	4414.18	4635.48
6.26_182.0785n	L3	HMDB0000107 | HMDB0000247 | HMDB0000765	GALACTITOL | SORBITOL | MANNITOL	x				x		3	Endogenous|Food	map00051 // map00052 // map01100 // map02010 // map02060 // map05415|map00051 // map01100 // map02010 // map02060|map00052 // map01100 // map02060	Fructose and mannose metabolism // Galactose metabolism // Metabolic pathways // ABC transporters // Phosphotransferase system (PTS) // Diabetic cardiomyopathy|Fructose and mannose metabolism // Metabolic pathways // ABC transporters // Phosphotransferase system (PTS)|Galactose metabolism // Metabolic pathways // Phosphotransferase system (PTS)	Organic oxygen compounds	Organooxygen compounds	Carbohydrates and carbohydrate conjugates			99.4114	HMDB0011632|HMDB0000765|HMDB0000247|HMDB0000107|HMDB0000107|HMDB0000247|HMDB0000765	L-Iditol|Mannitol|Sorbitol|Galactitol|GALACTITOL|SORBITOL|MANNITOL	7	99.4114	100 - 6.88 - 1.43	182.078	181.071	1	M-H2O-H, M+FA-H, M-H	C6H14O6	6.2579	0.350583	100 - 6.56 - 1.11	127095	127441	126775	125244	121749	115079	145092	131825	135668	138298	119160	117288	120552	113563	89084.8	117108	145500
6.30_180.0632n	L3	HMDB0000122 | HMDB0003345 | HMDB000014	D-Glucose | ALPHA-D-GLUCOSE | GALACTOSE							3	Endogenous|Food	map00010 // map00030 // map01100 // map01110 // map01120 // map01200|map00010 // map00051 // map00052 // map00520 // map01100 // map01110 // map01120 // map01200 // map01250 // map04964	="Glycolysis / Gluconeogenesis // Fructose and mannose metabolism // Galactose metabolism // Amino sugar and nucleotide sugar metabolism // Metabolic pathways // Biosynthesis of secondary metabolites // Microbial metabolism in diverse environments // Carbon metabolism // Biosynthesis of nucleotide sugars // Proximal tubule bicarbonate reclamation|Glycolysis / Gluconeogenesis // Pentose phosphate …	Organic oxygen compounds	Organooxygen compounds	Carbohydrates and carbohydrate conjugates			98.3591	TAGATOSE|MANNOSE|FRUCTOSE|SORBOSE|HMDB0304632|HMDB0250793|HMDB0250761|HMDB0246950|HMDB0242761|HMDB0240209|HMDB0062138|HMDB0033704|HMDB0012326|HMDB0006088|HMDB0003449|HMDB0003418|HMDB0003345|HMDB0002825|HMDB0001889|HMDB0001860|HMDB0001266|HMDB0001151|HMDB0000660|HMDB0000211|HMDB0000169|HMDB0000143|HMDB0000122|HMDB0000122|HMDB0003345|HMDB000014	HMDB0003418|HMDB0000169|HMDB0000660|HMDB0001266|Glucose|D-Psicose|D-Gulose|(3R,4R,5R)-1,3,4,5,6-Pentahydroxyhexan-2-one|(2R,4S,5S)-1,2,4,5,6-Pentahydroxyhexan-3-one|D-chiro-Inositol|muco-Inositol|L-Galactose|L-Gulose|scyllo-Inositol|beta-D-Galactose|D-Tagatose|alpha-D-Glucose|Theobromine|Theophylline|Paraxanthine|L-Sorbose|Allose|D-Fructose|myo-Inositol|D-Mannose|D-Galactose|D-Glucose|D-Glucose|A…	30	98.3590513407838 | 98.3590513407838 | 98.3590513407838 | 98.3590513407838 | 98.3590513407838 | 98.3590513407838 | 98.3590513407838 | 98.3590513407838 | 98.3590513407838 | 98.3590513407838 | 98.3590513407838 | 98.3590513407838 | 98.3590513407838 | 98.3590513407838 | 98.3590513407838 | 98.3590513407838 | 98.3590513407838 | 96.8368166769306 | 96.8368166769306 | 96.8368166769306 | 98.3590513407838 | …	="100 - 6.86 - 1.43 | 100 - 6.86 - 1.43 | 100 - 6.86 - 1.43 | 100 - 6.86 - 1.43 | 100 - 6.86 - 1.43 | 100 - 6.86 - 1.43 | 100 - 6.86 - 1.43 | 100 - 6.86 - 1.43 | 100 - 6.86 - 1.43 | 100 - 6.86 - 1.43 | 100 - 6.86 - 1.43 | 100 - 6.86 - 1.43 | 100 - 6.86 - 1.43 | 100 - 6.86 - 1.43 | 100 - 6.86 - 1.43 | 100 - 6.86 - 1.43 | 100 - 6.86 - 1.43 | 100 - 9.2 - 0.791 | 100 - 9.2 - 0.791 | 100 - 9.2 - 0.791…	180.063	225.061	1	M-H, M+FA-H, M-H2O-H	C6H12O6 | C6H12O6 | C6H12O6 | C6H12O6 | C6H12O6 | C6H12O6 | C6H12O6 | C6H12O6 | C6H12O6 | C6H12O6 | C6H12O6 | C6H12O6 | C6H12O6 | C6H12O6 | C6H12O6 | C6H12O6 | C6H12O6 | C7H8N4O2 | C7H8N4O2 | C7H8N4O2 | C6H12O6 | C6H12O6 | C6H12O6 | C6H12O6 | C6H12O6 | C6H12O6 | C6H12O6 | C6H12O6 | C6H12O6 | C6H12O6	6.2973	0.214583	100 - 6.3 - 0.208	24193.1	24060.1	24974.9	24141	23279.2	23098.5	21484.5	33805.2	78950.8	14357.1	14907.6	17426.2	14802.5	19061.5	14094.2	17145.9	24669.2
6.49_180.0632n	L3	HMDB0000122 | HMDB0003345 | HMDB000014	D-Glucose | ALPHA-D-GLUCOSE | GALACTOSE		x					3	Endogenous|Food	map00010 // map00030 // map01100 // map01110 // map01120 // map01200|map00010 // map00051 // map00052 // map00520 // map01100 // map01110 // map01120 // map01200 // map01250 // map04964	="Glycolysis / Gluconeogenesis // Fructose and mannose metabolism // Galactose metabolism // Amino sugar and nucleotide sugar metabolism // Metabolic pathways // Biosynthesis of secondary metabolites // Microbial metabolism in diverse environments // Carbon metabolism // Biosynthesis of nucleotide sugars // Proximal tubule bicarbonate reclamation|Glycolysis / Gluconeogenesis // Pentose phosphate …	Organic oxygen compounds	Organooxygen compounds	Carbohydrates and carbohydrate conjugates			99.2837	HMDB0304632|HMDB0250793|HMDB0250761|HMDB0246950|HMDB0242761|HMDB0240209|HMDB0062138|HMDB0033704|HMDB0012326|HMDB0006088|HMDB0003449|HMDB0003418|HMDB0003345|HMDB0002825|HMDB0001889|HMDB0001860|HMDB0001266|HMDB0001151|HMDB0000660|HMDB0000211|HMDB0000169|HMDB0000143|HMDB0000122|HMDB0000122|HMDB0003345|HMDB000014	Glucose|D-Psicose|D-Gulose|(3R,4R,5R)-1,3,4,5,6-Pentahydroxyhexan-2-one|(2R,4S,5S)-1,2,4,5,6-Pentahydroxyhexan-3-one|D-chiro-Inositol|muco-Inositol|L-Galactose|L-Gulose|scyllo-Inositol|beta-D-Galactose|D-Tagatose|alpha-D-Glucose|Theobromine|Theophylline|Paraxanthine|L-Sorbose|Allose|D-Fructose|myo-Inositol|D-Mannose|D-Galactose|D-Glucose|D-Glucose|ALPHA-D-GLUCOSE|GALACTOSE	26	99.283678034622 | 99.283678034622 | 99.283678034622 | 99.283678034622 | 99.283678034622 | 99.283678034622 | 99.283678034622 | 99.283678034622 | 99.283678034622 | 99.283678034622 | 99.283678034622 | 99.283678034622 | 99.283678034622 | 97.558852371572 | 97.558852371572 | 97.558852371572 | 99.283678034622 | 99.283678034622 | 99.283678034622 | 99.283678034622 | 99.283678034622 | 99.283678034622 | 99.…	="100 - 6.86 - 1.43 | 100 - 6.86 - 1.43 | 100 - 6.86 - 1.43 | 100 - 6.86 - 1.43 | 100 - 6.86 - 1.43 | 100 - 6.86 - 1.43 | 100 - 6.86 - 1.43 | 100 - 6.86 - 1.43 | 100 - 6.86 - 1.43 | 100 - 6.86 - 1.43 | 100 - 6.86 - 1.43 | 100 - 6.86 - 1.43 | 100 - 6.86 - 1.43 | 100 - 9.2 - 0.791 | 100 - 9.2 - 0.791 | 100 - 9.2 - 0.791 | 100 - 6.86 - 1.43 | 100 - 6.86 - 1.43 | 100 - 6.86 - 1.43 | 100 - 6.86 - 1.43…	180.063	225.061	1	M-H, M+FA-H, M-H2O-H	C6H12O6 | C6H12O6 | C6H12O6 | C6H12O6 | C6H12O6 | C6H12O6 | C6H12O6 | C6H12O6 | C6H12O6 | C6H12O6 | C6H12O6 | C6H12O6 | C6H12O6 | C7H8N4O2 | C7H8N4O2 | C7H8N4O2 | C6H12O6 | C6H12O6 | C6H12O6 | C6H12O6 | C6H12O6 | C6H12O6 | C6H12O6 | C6H12O6 | C6H12O6 | C6H12O6	6.49462	0.22855	100 - 6.62 - 0.895	31971.6	32037.5	31913.4	31710.5	29974.6	26903.4	28761.2	45949.9	107067	18966.2	19211.5	18585.4	17995.1	24892	17579.5	21788.2	32655.2
7.32_74.0247m/z	L3	HMDB0000123	GLYCINE							1	Endogenous|Food	map00120 // map00230 // map00260 // map00310 // map00440 // map00460 // map00470 // map00480 // map00630 // map00680 // map00730 // map00860 // map00970 // map01100 // map01110 // map01120 // map01200 // map01230 // map01240 // map01502 // map02010 // map02026 // map04080 // map04721 // map04974 // map04978 // map05230	Primary bile acid biosynthesis // Purine metabolism // Glycine, serine and threonine metabolism // Lysine degradation // Phosphonate and phosphinate metabolism // Cyanoamino acid metabolism // D-Amino acid metabolism // Glutathione metabolism // Glyoxylate and dicarboxylate metabolism // Methane metabolism // Thiamine metabolism // Porphyrin metabolism // Aminoacyl-tRNA biosynthesis // Metabolic …	Organic acids and derivatives	Carboxylic acids and derivatives	Amino acids, peptides, and analogues			98.4547	HMDB0255646|HMDB0254579|HMDB0014691|HMDB0000123|HMDB0000123	Nitroethane|METHYL CARBAMATE|Acetohydroxamic Acid|Glycine|GLYCINE	5	98.4547	100 - 2.66 - 0.434		74.0247	1	M-H	C2H5NO2	7.32442	0.359083	100 - 1.5 - 0.00699	7166.59	7179.61	7485.08	7665.09	7478.34	7564.55	7323.61	6793.45	8607.44	8228.57	7566.31	8251.31	8029.94	8760.29	7493.09	5745.49	6603.33
6.49_87.0087m/z	L3	HMDB0000139	GLYCERATE					x		1	Endogenous|Food	map00030 // map00260 // map00561 // map00630 // map00680 // map01100 // map01110 // map01120 // map01200	Pentose phosphate pathway // Glycine, serine and threonine metabolism // Glycerolipid metabolism // Glyoxylate and dicarboxylate metabolism // Methane metabolism // Metabolic pathways // Biosynthesis of secondary metabolites // Microbial metabolism in diverse environments // Carbon metabolism	Organic oxygen compounds	Organooxygen compounds	Carbohydrates and carbohydrate conjugates			86.3239	HMDB0252067|HMDB0011111|HMDB0000243|HMDB0000139|HMDB0000139	Ethylene carbonate|Malonic semialdehyde|Pyruvic acid|Glyceric acid|GLYCERATE	5	86.4225703691527 | 86.4225703691527 | 86.4225703691527 | 86.3238626210619 | 86.3238626210619	100 - 3.41 - 0.657 | 100 - 3.41 - 0.657 | 100 - 3.41 - 0.657 | 100 - 3.47 - 0.864 | 100 - 3.47 - 0.864		87.0087	1	M-H | M-H | M-H | M-H2O-H | M-H2O-H	C3H4O3 | C3H4O3 | C3H4O3 | C3H6O4 | C3H6O4	6.49462	0.742117	100 - 19	1565.87	1578.32	1549.56	1556.77	1577.15	1560.79	1559.54	1794.03	2091.28	1585.39	1668.78	1424.59	1526.48	1487.83	1583.85	1601.81	1617.37
6.97_88.0403m/z	L3	HMDB0000161	L-ALANINE							1	Endogenous|Food	map00250 // map00270 // map00430 // map00450 // map00470 // map00710 // map00970 // map00997 // map01100 // map01110 // map01120 // map01200 // map01230 // map01502 // map02010 // map04122 // map04974 // map04978 // map05230	Alanine, aspartate and glutamate metabolism // Cysteine and methionine metabolism // Taurine and hypotaurine metabolism // Selenocompound metabolism // D-Amino acid metabolism // Carbon fixation in photosynthetic organisms // Aminoacyl-tRNA biosynthesis // Biosynthesis of various other secondary metabolites // Metabolic pathways // Biosynthesis of secondary metabolites // Microbial metabolism in …	Organic acids and derivatives	Carboxylic acids and derivatives	Amino acids, peptides, and analogues			96.5514	SARCOSINE|HMDB0000161|HMDB0255155|HMDB0248809|HMDB0245265|HMDB0062251|HMDB0031219|HMDB0001310|HMDB0000271|HMDB0000161|HMDB0000056|BETA-ALANINE	HMDB0000271|L-ALANINE|N-Hydroxymethyl-N-methylformamide|Aziridine|2-Nitropropane|(alpha-D-mannosyl)7-beta-D-mannosyl-diacetylchitobiosyl-L-asparagine, isoform A (protein)|Ethyl carbamate|D-Alanine|Sarcosine|L-Alanine|beta-Alanine|HMDB0000056	12	96.5514324914415 | 96.5514324914415 | 96.5514324914415 | 97.4294990564004 | 96.5514324914415 | 96.5514324914415 | 96.5514324914415 | 96.5514324914415 | 96.5514324914415 | 96.5514324914415 | 96.5514324914415 | 96.5514324914415	100 - 3.77 - 0.464 | 100 - 3.77 - 0.464 | 100 - 3.77 - 0.464 | 100 - 2.59 | 100 - 3.77 - 0.464 | 100 - 3.77 - 0.464 | 100 - 3.77 - 0.464 | 100 - 3.77 - 0.464 | 100 - 3.77 - 0.464 | 100 - 3.77 - 0.464 | 100 - 3.77 - 0.464 | 100 - 3.77 - 0.464		88.0403	1	M-H | M-H | M-H | M+FA-H | M-H | M-H | M-H | M-H | M-H | M-H | M-H | M-H	C3H7NO2 | C3H7NO2 | C3H7NO2 | C2H5N | C3H7NO2 | C3H7NO2 | C3H7NO2 | C3H7NO2 | C3H7NO2 | C3H7NO2 | C3H7NO2 | C3H7NO2	6.96935	0.328833	100 - 0.288 - 0.348	54168.8	54766	54938.2	55578.4	58432.8	57910.5	52015.9	45899.5	50991.4	59142.5	55390	53189.9	53019.5	56966.1	60558.9	52887.9	52566.8
6.15_114.0551m/z	L3	HMDB0000162	L-PROLINE							1	Endogenous|Food|Synthetic	map00330 // map00332 // map00333 // map00401 // map00404 // map00470 // map00970 // map01100 // map01110 // map01230 // map02010 // map04974 // map04978 // map05230	Arginine and proline metabolism // Carbapenem biosynthesis // Prodigiosin biosynthesis // Novobiocin biosynthesis // Staurosporine biosynthesis // D-Amino acid metabolism // Aminoacyl-tRNA biosynthesis // Metabolic pathways // Biosynthesis of secondary metabolites // Biosynthesis of amino acids // ABC transporters // Protein digestion and absorption // Mineral absorption // Central carbon metabol…	Organic acids and derivatives	Carboxylic acids and derivatives	Amino acids, peptides, and analogues			95.1471	HMDB0000162|HMDB0251528|HMDB0012880|HMDB0003411|HMDB0000162	L-PROLINE|DL-Proline|Acetamidopropanal|D-Proline|L-Proline	5	95.1471	100 - 5.95 - 0.558		114.055	1	M-H	C5H9NO2	6.1528	0.319667	100 - 1.34	2978.11	2854.78	2954.84	2863.43	3007.97	3025.79	2930.33	2673.08	3402.53	3278.86	2465.1	3157.11	2999.72	3643.56	3206.09	2464.41	2632.51
8.41_387.1146m/z	L3	HMDB0000163 | HMDB0000186 | HMDB0000975 | HMDB0000055	MALTOSE | LACTOSE | TREHALOSE | CELLOBIOSE					x		4	Endogenous|Food	map00052 // map01100 // map02010 // map02060 // map04973|map00500 // map01100 // map01110 // map02010 // map02030 // map02060 // map04742 // map04973|map00500 // map01100 // map01110 // map02010 // map02060	Galactose metabolism // Metabolic pathways // ABC transporters // Phosphotransferase system (PTS) // Carbohydrate digestion and absorption|Starch and sucrose metabolism // Metabolic pathways // Biosynthesis of secondary metabolites // ABC transporters // Bacterial chemotaxis // Phosphotransferase system (PTS) // Taste transduction // Carbohydrate digestion and absorption|Starch and sucrose metabo…	Organic oxygen compounds	Organooxygen compounds	Carbohydrates and carbohydrate conjugates			94.1324	MELIBIOSE|HMDB0000163|HMDB0000186|HMDB0000975|HMDB0000055|HMDB0256083|HMDB0060068|HMDB0041627|HMDB0037138|HMDB0029898|HMDB0029882|HMDB0011742|HMDB0011740|HMDB0006792|HMDB0005826|HMDB0002923|HMDB0000975|HMDB0000740|HMDB0000258|HMDB0000186|HMDB0000163|HMDB0000055|HMDB0000048	HMDB0000048|MALTOSE|LACTOSE|TREHALOSE|CELLOBIOSE|Palatinose|Glucose-1,3-mannose oligosaccharide|beta-Lactose|Maltodextrin|Inulobiose|Sakebiose|Kojibiose|Turanose|Epimelibiose|Galactinol|Isomaltose|Trehalose|Lactulose|Sucrose|Alpha-Lactose|D-Maltose|Cellobiose|Melibiose	23	94.1323753633844 | 94.1323753633844 | 94.1323753633844 | 94.1323753633844 | 94.1323753633844 | 94.1323753633844 | 94.1323753633844 | 94.1323753633844 | | 94.1323753633844 | 94.1323753633844 | 94.1323753633844 | 94.1323753633844 | 94.1323753633844 | 94.1323753633844 | 94.1323753633844 | 94.1323753633844 | 94.1323753633844 | 94.1323753633844 | 94.1323753633844 | 94.1323753633844 | 94.1323753633844 …	="100 - 13.7 - 3.12 - 0.341 | 100 - 13.7 - 3.12 - 0.341 | 100 - 13.7 - 3.12 - 0.341 | 100 - 13.7 - 3.12 - 0.341 | 100 - 13.7 - 3.12 - 0.341 | 100 - 13.7 - 3.12 - 0.341 | 100 - 13.7 - 3.12 - 0.341 | 100 - 13.7 - 3.12 - 0.341 | | 100 - 13.7 - 3.12 - 0.341 | 100 - 13.7 - 3.12 - 0.341 | 100 - 13.7 - 3.12 - 0.341 | 100 - 13.7 - 3.12 - 0.341 | 100 - 13.7 - 3.12 - 0.341 | 100 - 13.7 - 3.12 - 0.341 | 100…		387.115	1	M+FA-H	C12H22O11 | C12H22O11 | C12H22O11 | C12H22O11 | C12H22O11 | C12H22O11 | C12H22O11 | C12H22O11 | .[C12H22O11]n | C12H22O11 | C12H22O11 | C12H22O11 | C12H22O11 | C12H22O11 | C12H22O11 | C12H22O11 | C12H22O11 | C12H22O11 | C12H22O11 | C12H22O11 | C12H22O11 | C12H22O11 | C12H22O11	8.41192	0.162033	100 - 10.2	3966.22	4155.49	3827.4	4018.56	4141.39	4280.16	3928.27	3563.3	4138.2	4378.58	4561	3525.69	3029.6	3592.14	3348.38	4263.59	5508.77
7.32_118.0502m/z	L3	HMDB0000167 | HMDB0000719 | HMDB0004041	L-THREONINE | HOMOSERINE | L-ALLOTHREONINE							3	Endogenous|Food	map00260 // map00261 // map00290 // map00470 // map00860 // map00970 // map01100 // map01110 // map01120 // map01230 // map02010 // map04974 // map04978|map00260 // map00270 // map00300 // map00920 // map01100 // map01110 // map01120 // map01230|map00260 // map01100	Glycine, serine and threonine metabolism // Cysteine and methionine metabolism // Lysine biosynthesis // Sulfur metabolism // Metabolic pathways // Biosynthesis of secondary metabolites // Microbial metabolism in diverse environments // Biosynthesis of amino acids|Glycine, serine and threonine metabolism // Metabolic pathways|Glycine, serine and threonine metabolism // Monobactam biosynthesis // …	Organic acids and derivatives	Carboxylic acids and derivatives	Amino acids, peptides, and analogues			94.9832	HMDB0000167|HMDB0000719|HMDB0004041|HMDB0061877|HMDB0004041|HMDB0000719|HMDB0000167	L-THREONINE|HOMOSERINE|L-ALLOTHREONINE|4-Amino-3-hydroxybutyrate|L-Allothreonine|L-Homoserine|L-Threonine	7	94.9832	100 - 4.91 - 0.713		118.05	1	M-H	C4H9NO3	7.32442	0.3941	100 - 0.324	181354	182166	187931	189639	181816	184300	184463	172859	212553	203192	183869	206846	201540	216364	180241	145184	161230
3.92_145.0499m/z	L3	HMDB0000174 | HMDB0062477	FUCOSE | 2-DEOXY-D-GLUCOSE							2	Endogenous|Food	map00051 // map00520 // map01100 // map01120 // map01250 // map02020 // map02024 // map04625	Fructose and mannose metabolism // Amino sugar and nucleotide sugar metabolism // Metabolic pathways // Microbial metabolism in diverse environments // Biosynthesis of nucleotide sugars // Two-component system // Quorum sensing // C-type lectin receptor signaling pathway	Lipids and lipid-like molecules|Organic oxygen compounds	Fatty Acyls|Organooxygen compounds	Carbohydrates and carbohydrate conjugates|Fatty alcohols			93.5493	RHAMNOSE|HMDB0304405|HMDB0304068|HMDB0250981|HMDB0062477|HMDB0060267|HMDB0033978|HMDB0032385|HMDB0031648|HMDB0029599|HMDB0029196|HMDB0012327|HMDB0010207|HMDB0006900|HMDB0003081|HMDB0002712|HMDB0001470|HMDB0000858|HMDB0000849|HMDB0000752|HMDB0000448|HMDB0000422|HMDB0000174|HMDB0000174|HMDB0062477	HMDB0000849|L-rhamnofuranose|2-dehydropantoate|delta-Valerolactone|2-Deoxyglucose|L-Fuculose|Ethyl acrylate|Methyl methacrylate|2,4-Pentanedione|Glutaral|D-Fucose|2-Deoxygalactopyranose|L-Rhamnulose|(S)-2-Aceto-2-hydroxybutanoic acid|beta-D-Fucose|1,5-Anhydrosorbitol|Tiglic acid|Monomethyl glutaric acid|Rhamnose|Methylglutaric acid|Adipic acid|2-Methylglutaric acid|L-Fucose|FUCOSE|2-DEOXY-D-GLUCO…	25	93.5492589807662 | 93.5492589807662 | 93.784263039754 | 95.2502482422873 | 93.5492589807662 | 93.5492589807662 | 95.2502482422873 | 95.2502482422873 | 95.2502482422873 | 95.2502482422873 | 93.5492589807662 | 93.5492589807662 | 93.5492589807662 | 93.784263039754 | 93.5492589807662 | 93.5492589807662 | 95.2502482422873 | 93.784263039754 | 93.5492589807662 | 93.784263039754 | 93.784263039754 | 93.78…	="100 - 6.82 - 1.22 | 100 - 6.82 - 1.22 | 100 - 6.76 - 1.02 | 100 - 5.58 - 0.537 | 100 - 6.82 - 1.22 | 100 - 6.82 - 1.22 | 100 - 5.58 - 0.537 | 100 - 5.58 - 0.537 | 100 - 5.58 - 0.537 | 100 - 5.58 - 0.537 | 100 - 6.82 - 1.22 | 100 - 6.82 - 1.22 | 100 - 6.82 - 1.22 | 100 - 6.76 - 1.02 | 100 - 6.82 - 1.22 | 100 - 6.82 - 1.22 | 100 - 5.58 - 0.537 | 100 - 6.76 - 1.02 | 100 - 6.82 - 1.22 | 100 - 6.76 …		145.05	1	M-H2O-H | M-H2O-H | M-H | M+FA-H | M-H2O-H | M-H2O-H | M+FA-H | M+FA-H | M+FA-H | M+FA-H | M-H2O-H | M-H2O-H | M-H2O-H | M-H | M-H2O-H | M-H2O-H | M+FA-H | M-H | M-H2O-H | M-H | M-H | M-H | M-H2O-H | M-H2O-H | M-H2O-H	C6H12O5 | C6H12O5 | C6H10O4 | C5H8O2 | C6H12O5 | C6H12O5 | C5H8O2 | C5H8O2 | C5H8O2 | C5H8O2 | C6H12O5 | C6H12O5 | C6H12O5 | C6H10O4 | C6H12O5 | C6H12O5 | C5H8O2 | C6H10O4 | C6H12O5 | C6H10O4 | C6H10O4 | C6H10O4 | C6H12O5 | C6H12O5 | C6H12O5	3.91927	0.122617	100 - 1.07	698.968	658.496	677.399	839.764	916.228	936.639	786.614	685.957	631.703	786.73	889.5	809.697	850.464	846.032	733.043	785.407	581.854
2.48_90.0316n	L3	HMDB0000190 | HMDB0001051	LACTATE | GLYCERALDEHYDE							2	Endogenous|Food	map00010 // map00051 // map00620 // map00640 // map00643 // map01100 // map01110 // map01120 // map04024 // map04066 // map04922 // map05230	="Glycolysis / Gluconeogenesis // Fructose and mannose metabolism // Pyruvate metabolism // Propanoate metabolism // Styrene degradation // Metabolic pathways // Biosynthesis of secondary metabolites // Microbial metabolism in diverse environments // cAMP signaling pathway // HIF-1 signaling pathway // Glucagon signaling pathway // Central carbon metabolism in cancer"	Organic acids and derivatives|Organic oxygen compounds	Hydroxy acids and derivatives|Organooxygen compounds	Alpha hydroxy acids and derivatives|Carbohydrates and carbohydrate conjugates			99.9721	HMDB0000190|HMDB0001051|HMDB0001882|HMDB0001311|HMDB0001051|HMDB0000700|HMDB0000190	LACTATE|GLYCERALDEHYDE|Dihydroxyacetone|D-Lactic acid|Glyceraldehyde|Hydroxypropionic acid|L-Lactic acid	7	99.9721	100 - 3.43 - 0.658	90.0316	89.0243	1	M-H, 2M-H, M-H2O-H	C3H6O3	2.48295	1.88735	100 - 3.42 - 0.633	3.42046e+06	3.43941e+06	3.48494e+06	3.5595e+06	3.76115e+06	3.75297e+06	3.48243e+06	3.75449e+06	4.65066e+06	3.303e+06	3.14852e+06	3.28404e+06	3.31601e+06	3.38208e+06	3.36535e+06	3.13983e+06	3.98157e+06
4.86_145.0135m/z	L3	HMDB0000208	Oxoglutaric acid	x	x					1	Endogenous|Food	map00020 // map00040 // map00053 // map00220 // map00250 // map00300 // map00310 // map00340 // map00365 // map00430 // map00470 // map00630 // map00650 // map00660 // map00720 // map00997 // map00998 // map01100 // map01110 // map01120 // map01200 // map01210 // map01230 // map01240 // map04066 // map04727 // map04922 // map04964 // map04976 // map05230	Citrate cycle (TCA cycle) // Pentose and glucuronate interconversions // Ascorbate and aldarate metabolism // Arginine biosynthesis // Alanine, aspartate and glutamate metabolism // Lysine biosynthesis // Lysine degradation // Histidine metabolism // Furfural degradation // Taurine and hypotaurine metabolism // D-Amino acid metabolism // Glyoxylate and dicarboxylate metabolism // Butanoate metabo…	Organic acids and derivatives	Keto acids and derivatives	Gamma-keto acids and derivatives			97.1343	HMDB0000208|HMDB0032523|HMDB0000208	Oxoglutaric acid|Succinic anhydride|Oxoglutaric acid	3	97.1342831958626 | 98.6542218641464 | 97.1342831958626	100 - 5.67 - 1.16 | 100 - 4.49 - 0.694 | 100 - 5.67 - 1.16		145.013	1	M-H | M+FA-H | M-H	C5H6O5 | C4H4O3 | C5H6O5	4.85637	0.258367	100 - 3.76	6033.96	5706.18	4020.86	2791.24	1993.64	2018.73	3800.88	3187.03	7839.92	8784.96	3318.17	1267.12	796.127	962.004	2779.61	3381.84	1866.03
5.29_266.0883m/z	L3	HMDB0000212 | HMDB0000215 | HMDB0001129 | HMDB000853 | HMDB000803	N-ACETYLGALACTOSAMINE | N-ACETYLGLUCOSAMINE | N-Acetylmannosamine | N-Acetyl-b-D-galactosamine | beta-N-Acetylglucosamine							5	Endogenous|Food	map00520 // map00541 // map01100 // map01250|map00520 // map01100 // map01250 // map02010 // map02060	Amino sugar and nucleotide sugar metabolism // Metabolic pathways // Biosynthesis of nucleotide sugars // ABC transporters // Phosphotransferase system (PTS)|Amino sugar and nucleotide sugar metabolism // O-Antigen nucleotide sugar biosynthesis // Metabolic pathways // Biosynthesis of nucleotide sugars	Organic oxygen compounds	Organooxygen compounds	Carbohydrates and carbohydrate conjugates			95.178	HMDB0000212|HMDB0000215|HMDB0001129|HMDB000853|HMDB000803|HMDB0248228|HMDB0015166|HMDB0014638|HMDB0014340|HMDB0001129|HMDB0000853|HMDB0000830|HMDB0000803|HMDB0000215|HMDB0000212|HMDB0000085|HMDB0000050	N-ACETYLGALACTOSAMINE|N-ACETYLGLUCOSAMINE|N-Acetylmannosamine|N-Acetyl-b-D-galactosamine|beta-N-Acetylglucosamine|2-(Acetylamino)-2-deoxy-alpha-D-mannopyranose|Probenecid|Zidovudine|Vidarabine|N-Acetylmannosamine|N-Acetyl-b-D-galactosamine|Neuraminic acid|beta-N-Acetylglucosamine|N-Acetyl-D-glucosamine|N-Acetylgalactosamine|Deoxyguanosine|Adenosine	17	95.1780233612102 | 95.1780233612102 | 95.1780233612102 | 95.1780233612102 | 95.1780233612102 | 95.1780233612102 | 85.9984102016647 | 92.2703893033203 | 92.2703893033203 | 95.1780233612102 | 95.1780233612102 | 93.6890662264682 | 95.1780233612102 | 95.1780233612102 | 95.1780233612102 | 92.2703893033203 | 92.2703893033203	="100 - 9.42 - 1.63 - 0.125 | 100 - 9.42 - 1.63 - 0.125 | 100 - 9.42 - 1.63 - 0.125 | 100 - 9.42 - 1.63 - 0.125 | 100 - 9.42 - 1.63 - 0.125 | 100 - 9.42 - 1.63 - 0.125 | 100 - 15.6 - 6.48 - 0.848 - 0.118 | 100 - 12.9 - 1.6 - 0.135 | 100 - 12.9 - 1.6 - 0.135 | 100 - 9.42 - 1.63 - 0.125 | 100 - 9.42 - 1.63 - 0.125 | 100 - 10.6 - 2.15 - 0.188 | 100 - 9.42 - 1.63 - 0.125 | 100 - 9.42 - 1.63 - 0.125 |…		266.088	1	M+FA-H | M+FA-H | M+FA-H | M+FA-H | M+FA-H | M+FA-H | M-H2O-H | M-H | M-H | M+FA-H | M+FA-H | M-H | M+FA-H | M+FA-H | M+FA-H | M-H | M-H	C8H15NO6 | C8H15NO6 | C8H15NO6 | C8H15NO6 | C8H15NO6 | C8H15NO6 | C13H19NO4S | C10H13N5O4 | C10H13N5O4 | C8H15NO6 | C8H15NO6 | C9H17NO8 | C8H15NO6 | C8H15NO6 | C8H15NO6 | C10H13N5O4 | C10H13N5O4	5.28988	0.0613	100 - 5.81	523.934	519.465	498.159	512.834	540.21	568.698	455.446	567.729	375.689	514.595	625	676.96	543.432	555.132	694.601	448.151	579.426
5.59_266.0882m/z	L3	HMDB0000212 | HMDB0000215 | HMDB0001129 | HMDB000853 | HMDB000803	N-ACETYLGALACTOSAMINE | N-ACETYLGLUCOSAMINE | N-Acetylmannosamine | N-Acetyl-b-D-galactosamine | beta-N-Acetylglucosamine							5	Endogenous|Food	map00520 // map00541 // map01100 // map01250|map00520 // map01100 // map01250 // map02010 // map02060	Amino sugar and nucleotide sugar metabolism // Metabolic pathways // Biosynthesis of nucleotide sugars // ABC transporters // Phosphotransferase system (PTS)|Amino sugar and nucleotide sugar metabolism // O-Antigen nucleotide sugar biosynthesis // Metabolic pathways // Biosynthesis of nucleotide sugars	Organic oxygen compounds	Organooxygen compounds	Carbohydrates and carbohydrate conjugates			95.351	HMDB0000212|HMDB0000215|HMDB0001129|HMDB000853|HMDB000803|HMDB0248228|HMDB0015166|HMDB0014638|HMDB0014340|HMDB0001129|HMDB0000853|HMDB0000830|HMDB0000803|HMDB0000215|HMDB0000212|HMDB0000085|HMDB0000050	N-ACETYLGALACTOSAMINE|N-ACETYLGLUCOSAMINE|N-Acetylmannosamine|N-Acetyl-b-D-galactosamine|beta-N-Acetylglucosamine|2-(Acetylamino)-2-deoxy-alpha-D-mannopyranose|Probenecid|Zidovudine|Vidarabine|N-Acetylmannosamine|N-Acetyl-b-D-galactosamine|Neuraminic acid|beta-N-Acetylglucosamine|N-Acetyl-D-glucosamine|N-Acetylgalactosamine|Deoxyguanosine|Adenosine	17	95.3510480698404 | 95.3510480698404 | 95.3510480698404 | 95.3510480698404 | 95.3510480698404 | 95.3510480698404 | 86.1547472355967 | 92.4381282062792 | 92.4381282062792 | 95.3510480698404 | 95.3510480698404 | 93.8593841508503 | 95.3510480698404 | 95.3510480698404 | 95.3510480698404 | 92.4381282062792 | 92.4381282062792	="100 - 9.42 - 1.63 - 0.125 | 100 - 9.42 - 1.63 - 0.125 | 100 - 9.42 - 1.63 - 0.125 | 100 - 9.42 - 1.63 - 0.125 | 100 - 9.42 - 1.63 - 0.125 | 100 - 9.42 - 1.63 - 0.125 | 100 - 15.6 - 6.48 - 0.848 - 0.118 | 100 - 12.9 - 1.6 - 0.135 | 100 - 12.9 - 1.6 - 0.135 | 100 - 9.42 - 1.63 - 0.125 | 100 - 9.42 - 1.63 - 0.125 | 100 - 10.6 - 2.15 - 0.188 | 100 - 9.42 - 1.63 - 0.125 | 100 - 9.42 - 1.63 - 0.125 |…		266.088	1	M+FA-H | M+FA-H | M+FA-H | M+FA-H | M+FA-H | M+FA-H | M-H2O-H | M-H | M-H | M+FA-H | M+FA-H | M-H | M+FA-H | M+FA-H | M+FA-H | M-H | M-H	C8H15NO6 | C8H15NO6 | C8H15NO6 | C8H15NO6 | C8H15NO6 | C8H15NO6 | C13H19NO4S | C10H13N5O4 | C10H13N5O4 | C8H15NO6 | C8H15NO6 | C9H17NO8 | C8H15NO6 | C8H15NO6 | C8H15NO6 | C10H13N5O4 | C10H13N5O4	5.5877	0.0788333	100 - 6.01	658.911	666.168	614.221	639.768	667.437	620.287	661.812	797.577	793.517	589.701	702.225	1233.04	711.295	744.707	905.662	653.888	805.361
3.35_87.0087m/z	L3	HMDB0000243	PYRUVATE	x				x		1	Endogenous|Food	map00010 // map00020 // map00030 // map00040 // map00053 // map00250 // map00260 // map00261 // map00270 // map00290 // map00330 // map00350 // map00360 // map00362 // map00430 // map00440 // map00470 // map00620 // map00621 // map00622 // map00630 // map00650 // map00660 // map00680 // map00710 // map00720 // map00730 // map00760 // map00770 // map00900 // map00997 // map00998 // map01100 // map…	Glycolysis / Gluconeogenesis // Citrate cycle (TCA cycle) // Pentose phosphate pathway // Pentose and glucuronate interconversions // Ascorbate and aldarate metabolism // Alanine, aspartate and glutamate metabolism // Glycine, serine and threonine metabolism // Monobactam biosynthesis // Cysteine and methionine metabolism // Valine, leucine and isoleucine biosynthesis // Arginine and proline meta…	Organic acids and derivatives	Keto acids and derivatives	Alpha-keto acids and derivatives			99.1509	HMDB0000243|HMDB0252067|HMDB0011111|HMDB0000243|HMDB0000139	PYRUVATE|Ethylene carbonate|Malonic semialdehyde|Pyruvic acid|Glyceric acid	5	99.1509172488167 | 99.3998280738857 | 99.3998280738857 | 99.3998280738857 | 99.656475688657	100 - 3.41 - 0.657 | 100 - 3.41 - 0.657 | 100 - 3.41 - 0.657 | 100 - 3.41 - 0.657 | 100 - 3.47 - 0.864		87.0087	1	M-H | M-H | M-H | M-H | M-H2O-H	C3H4O3 | C3H4O3 | C3H4O3 | C3H4O3 | C3H6O4	3.35437	0.871417	100 - 3.62 - 1.07	24491.6	24903.7	24722.1	25425.2	26675.6	26284.2	29049.1	27148.4	31429.1	36582.6	34835	15413	15191.6	14627	27600.7	16054.5	23695.6
7.70_342.1165n	L3	HMDB0000258 | HMDB0256083	SUCROSE | PALATINOSE						x	2	Food	map00052 // map00500 // map01100 // map01110 // map02010 // map02060 // map04742 // map04973	Galactose metabolism // Starch and sucrose metabolism // Metabolic pathways // Biosynthesis of secondary metabolites // ABC transporters // Phosphotransferase system (PTS) // Taste transduction // Carbohydrate digestion and absorption	Organic oxygen compounds	Organooxygen compounds	Carbohydrates and carbohydrate conjugates			97.476	HMDB0000258|HMDB0256083|HMDB0256083|HMDB0060068|HMDB0041627|HMDB0037138|HMDB0029898|HMDB0029882|HMDB0011742|HMDB0011740|HMDB0006792|HMDB0005826|HMDB0002923|HMDB0000975|HMDB0000740|HMDB0000258|HMDB0000186|HMDB0000163|HMDB0000055|HMDB0000048	SUCROSE|PALATINOSE|Palatinose|Glucose-1,3-mannose oligosaccharide|beta-Lactose|Maltodextrin|Inulobiose|Sakebiose|Kojibiose|Turanose|Epimelibiose|Galactinol|Isomaltose|Trehalose|Lactulose|Sucrose|Alpha-Lactose|D-Maltose|Cellobiose|Melibiose	20	97.4760174837861 | 97.4760174837861 | 97.4760174837861 | 97.4760174837861 | 97.4760174837861 | | 97.4760174837861 | 97.4760174837861 | 97.4760174837861 | 97.4760174837861 | 97.4760174837861 | 97.4760174837861 | 97.4760174837861 | 97.4760174837861 | 97.4760174837861 | 97.4760174837861 | 97.4760174837861 | 97.4760174837861 | 97.4760174837861 | 97.4760174837861	="100 - 13.7 - 3.12 - 0.341 | 100 - 13.7 - 3.12 - 0.341 | 100 - 13.7 - 3.12 - 0.341 | 100 - 13.7 - 3.12 - 0.341 | 100 - 13.7 - 3.12 - 0.341 | | 100 - 13.7 - 3.12 - 0.341 | 100 - 13.7 - 3.12 - 0.341 | 100 - 13.7 - 3.12 - 0.341 | 100 - 13.7 - 3.12 - 0.341 | 100 - 13.7 - 3.12 - 0.341 | 100 - 13.7 - 3.12 - 0.341 | 100 - 13.7 - 3.12 - 0.341 | 100 - 13.7 - 3.12 - 0.341 | 100 - 13.7 - 3.12 - 0.341 | 100…	342.116	387.115	1	M-H, M+FA-H	C12H22O11 | C12H22O11 | C12H22O11 | C12H22O11 | C12H22O11 | .[C12H22O11]n | C12H22O11 | C12H22O11 | C12H22O11 | C12H22O11 | C12H22O11 | C12H22O11 | C12H22O11 | C12H22O11 | C12H22O11 | C12H22O11 | C12H22O11 | C12H22O11 | C12H22O11 | C12H22O11	7.70183	0.1887	100 - 12.8 - 1.38	13274.3	13184.5	13135.7	12728.7	12912.3	12784.1	15868	11798.3	24570.4	5539.71	9499.15	8206.51	14099.4	8045.5	4470.94	12092.2	7576.37
8.29_166.9744m/z	L3	HMDB0000263	PHOSPHOENOLPYRUVATE		x			x	x	1	Endogenous|Food	map00010 // map00020 // map00400 // map00440 // map00620 // map00680 // map00710 // map00720 // map00996 // map00998 // map00999 // map01100 // map01110 // map01120 // map01200 // map01230 // map01240 // map02060 // map04922 // map04964 // map05230	Glycolysis / Gluconeogenesis // Citrate cycle (TCA cycle) // Phenylalanine, tyrosine and tryptophan biosynthesis // Phosphonate and phosphinate metabolism // Pyruvate metabolism // Methane metabolism // Carbon fixation in photosynthetic organisms // Carbon fixation pathways in prokaryotes // Biosynthesis of various alkaloids // Biosynthesis of various antibiotics // Biosynthesis of various plant …	Organic acids and derivatives	Organic phosphoric acids and derivatives	Phosphate esters			95.4121	HMDB0000263|HMDB0060365|HMDB0060180|HMDB0013233|HMDB0003391|HMDB0002092|HMDB0000807|HMDB0000749|HMDB0000634|HMDB0000620|HMDB0000362|HMDB0000263	PHOSPHOENOLPYRUVATE|2,5-Dioxopentanoate|D-Glycerate 3-phosphate|Gamma-delta-Dioxovaleric acid|2-Phospho-D-glyceric acid|Itaconic acid|3-Phosphoglyceric acid|Mesaconic acid|Citraconic acid|Glutaconic acid|2-Phosphoglyceric acid|Phosphoenolpyruvic acid	12	95.4120951950443 | 93.8258784610014 | 95.168054552517 | 93.8258784610014 | 95.168054552517 | 93.8258784610014 | 95.168054552517 | 93.8258784610014 | 93.8258784610014 | 93.8258784610014 | 95.168054552517 | 95.4120951950443	100 - 3.53 - 1.28 | 100 - 5.63 - 0.951 | 100 - 3.59 - 1.49 | 100 - 5.63 - 0.951 | 100 - 3.59 - 1.49 | 100 - 5.63 - 0.951 | 100 - 3.59 - 1.49 | 100 - 5.63 - 0.951 | 100 - 5.63 - 0.951 | 100 - 5.63 - 0.951 | 100 - 3.59 - 1.49 | 100 - 3.53 - 1.28		166.974	1	M-H | M+K-2H | M-H2O-H | M+K-2H | M-H2O-H | M+K-2H | M-H2O-H | M+K-2H | M+K-2H | M+K-2H | M-H2O-H | M-H	C3H5O6P | C5H6O4 | C3H7O7P | C5H6O4 | C3H7O7P | C5H6O4 | C3H7O7P | C5H6O4 | C5H6O4 | C5H6O4 | C3H7O7P | C3H5O6P	8.29368	0.1051	100	898.793	918.022	967.047	887.501	755.576	759.09	1722.76	640.604	624.743	710.106	792.055	0	189.225	224.865	0	562.561	579.166
5.64_110.0239m/z	L3	HMDB0000267	PYROGLUTAMIC ACID					x		1	Endogenous|Food	map00480 // map01100	Glutathione metabolism // Metabolic pathways	Organic acids and derivatives	Carboxylic acids and derivatives	Amino acids, peptides, and analogues			80.3925	HMDB0000267|HMDB0256965|HMDB0062585|HMDB0004230|HMDB0002234|HMDB0001369|HMDB0000267	PYROGLUTAMIC ACID|pyridine-3,4-diol|(3R,5S)-1-pyrroline-3-hydroxy-5-carboxylic Acid|Pyrrole-2-carboxylic acid|1-Pyrroline-4-hydroxy-2-carboxylate|Pyrroline hydroxycarboxylic acid|Pyroglutamic acid	7	80.3925434206097 | 80.4738633080998 | 80.3925434206097 | 80.4738633080998 | 80.3925434206097 | 80.3925434206097 | 80.3925434206097	100 - 5.97 - 0.765 | 100 - 5.91 - 0.556 | 100 - 5.97 - 0.765 | 100 - 5.91 - 0.556 | 100 - 5.97 - 0.765 | 100 - 5.97 - 0.765 | 100 - 5.97 - 0.765		110.024	1	M-H2O-H | M-H | M-H2O-H | M-H | M-H2O-H | M-H2O-H | M-H2O-H	C5H7NO3 | C5H5NO2 | C5H7NO3 | C5H5NO2 | C5H7NO3 | C5H7NO3 | C5H7NO3	5.64025	0.0963333	100 - 31	333.599	369.487	331.495	354.367	332.98	363.984	259.437	249.941	128.621	367.576	304.466	312.579	298.035	342.886	330.196	360.274	290.09
10.75_566.0558n	L3	HMDB0000286 | HMDB0000302	URIDINE DIPHOSPHATE GLUCOSE | URIDINE DIPHOSPHATEGALACTOSE							2	Endogenous|Food	map00040 // map00052 // map00053 // map00240 // map00500 // map00520 // map00524 // map00541 // map00561 // map00908 // map01051 // map01100 // map01110 // map01240 // map01250|map00052 // map00520 // map00541 // map01100 // map01250	Galactose metabolism // Amino sugar and nucleotide sugar metabolism // O-Antigen nucleotide sugar biosynthesis // Metabolic pathways // Biosynthesis of nucleotide sugars|Pentose and glucuronate interconversions // Galactose metabolism // Ascorbate and aldarate metabolism // Pyrimidine metabolism // Starch and sucrose metabolism // Amino sugar and nucleotide sugar metabolism // Neomycin, kanamycin…	Nucleosides, nucleotides, and analogues	Pyrimidine nucleotides	Pyrimidine nucleotide sugars			97.2881	HMDB0000286|HMDB0000302|HMDB0000302|HMDB0000286	URIDINE DIPHOSPHATE GLUCOSE|URIDINE DIPHOSPHATEGALACTOSE|Uridine diphosphategalactose|Uridine diphosphate glucose	4	97.2881	100 - 17.9 - 5 - 0.703 - 0.113	566.056	565.048	1	M-H, M+Na-2H	C15H24N2O17P2	10.7492	0.40905	100 - 16.4 - 3.99	310332	310898	324454	323121	316388	317484	320761	299165	315820	402031	378125	347318	320915	337595	341883	275971	260967
10.40_606.0753m/z	L3	HMDB0000290 | HMDB0000304	URIDINE DIPHOSPHATE-N-ACETYLGLUCOSAMINE | URIDINE DIPHOSPHATE-N-ACETYLGALACTOSAMINE					x		2	Endogenous	map00520 // map00524 // map00540 // map00541 // map00550 // map01100 // map01250 // map01502 // map04931 // map05415|map00520 // map00541 // map01100 // map01250	Amino sugar and nucleotide sugar metabolism // Neomycin, kanamycin and gentamicin biosynthesis // Lipopolysaccharide biosynthesis // O-Antigen nucleotide sugar biosynthesis // Peptidoglycan biosynthesis // Metabolic pathways // Biosynthesis of nucleotide sugars // Vancomycin resistance // Insulin resistance // Diabetic cardiomyopathy|Amino sugar and nucleotide sugar metabolism // O-Antigen nucleo…	Nucleosides, nucleotides, and analogues	Pyrimidine nucleotides	Pyrimidine nucleotide sugars			97.2315	HMDB0000290|HMDB0000304|HMDB0013112|HMDB0000304|HMDB0000290	URIDINE DIPHOSPHATE-N-ACETYLGLUCOSAMINE|URIDINE DIPHOSPHATE-N-ACETYLGALACTOSAMINE|UDP-N-acetyl-D-mannosamine|Uridine diphosphate-N-acetylgalactosamine|Uridine diphosphate-N-acetylglucosamine	5	97.2315	100 - 20.4 - 5.48 - 0.835 - 0.132		606.075	1	M-H	C17H27N3O17P2	10.3981	0.390517	100 - 18.7 - 4.65	948565	945041	940703	949780	965204	950885	960720	886526	803319	1.02782e+06	944235	1.12019e+06	1.06614e+06	1.12296e+06	1.00877e+06	895677	820089
2.25_219.0272m/z	L3	HMDB0000291	VANILLYLMANDELIC ACID	x				x		1	Endogenous	map00350 // map01100	Tyrosine metabolism // Metabolic pathways	Benzenoids	Phenols	Methoxyphenols			52.7878	HMDB0000291|HMDB0011632|HMDB0003503|HMDB0002085|HMDB0000765|HMDB0000291|HMDB0000247|HMDB0000107	VANILLYLMANDELIC ACID|L-Iditol|3-(3,4-Dihydroxyphenyl)lactic acid|Syringic acid|Mannitol|Vanillylmandelic acid|Sorbitol|Galactitol	8	52.7878456157552 | 51.2180754593143 | 52.7878456157552 | 52.7878456157552 | 51.2180754593143 | 52.7878456157552 | 51.2180754593143 | 51.2180754593143	100 - 10 - 1.48 - 0.115 | 100 - 6.88 - 1.43 | 100 - 10 - 1.48 - 0.115 | 100 - 10 - 1.48 - 0.115 | 100 - 6.88 - 1.43 | 100 - 10 - 1.48 - 0.115 | 100 - 6.88 - 1.43 | 100 - 6.88 - 1.43		219.027	1	M+Na-2H | M+K-2H | M+Na-2H | M+Na-2H | M+K-2H | M+Na-2H | M+K-2H | M+K-2H	C9H10O5 | C6H14O6 | C9H10O5 | C9H10O5 | C6H14O6 | C9H10O5 | C6H14O6 | C6H14O6	2.24648	0.306533	100 - 52 - 39 - 20.5	12744.4	13136.1	13585.3	14206	15032.7	15263.3	9936.52	11580.4	11968.1	11053.5	13285.9	17930	20054.7	18681	21840.2	21939.9	14541
3.18_244.0694n	L3	HMDB0000296 | HMDB0000767	URIDINE | Pseudouridine							2	Endogenous|Food	map00240 // map01100|map00240 // map01100 // map02010	Pyrimidine metabolism // Metabolic pathways|Pyrimidine metabolism // Metabolic pathways // ABC transporters	Nucleosides, nucleotides, and analogues	Nucleoside and nucleotide analogues|Pyrimidine nucleosides				96.0732	HMDB0000296|HMDB0000767|HMDB0000767|HMDB0000296	URIDINE|Pseudouridine|Pseudouridine|Uridine	4	96.0732	100 - 10.8 - 1.77 - 0.149	244.069	243.062	1	M-H, M+FA-H	C9H12N2O6	3.18358	0.376583	100 - 8.21 - 0.113	22739.3	22839.3	21896.4	21693.7	22366.5	22220.5	17273	35412.8	30575.7	7874.34	15182.5	40009.9	27641.6	28036.9	12887.3	15892.5	29532.5
1.48_137.0236m/z	L3	HMDB0000500 | HMDB0001895 | HMDB0002466	4-HYDROXYBENZOATE | SALICYLATE | 3-HYDROXYBENZOATE	x				x		3	Endogenous|Food	map00130 // map00362 // map00363 // map00623 // map00627 // map00790 // map01100 // map01110 // map01120 // map01220 // map01240|map00362 // map00400 // map00623 // map00624 // map01120 // map01220	Benzoate degradation // Phenylalanine, tyrosine and tryptophan biosynthesis // Toluene degradation // Polycyclic aromatic hydrocarbon degradation // Microbial metabolism in diverse environments // Degradation of aromatic compounds|Ubiquinone and other terpenoid-quinone biosynthesis // Benzoate degradation // Bisphenol degradation // Toluene degradation // Aminobenzoate degradation // Folate biosy…	Benzenoids	Benzene and substituted derivatives	Benzoic acids and derivatives			97.4118	HMDB0059965|HMDB0033812|HMDB0004062|HMDB0002466|HMDB0001895|HMDB0000500|HMDB0000500|HMDB0001895|HMDB0002466	3,4-Dihydroxybenzaldehyde|Sesamol|Gentisate aldehyde|3-Hydroxybenzoic acid|Salicylic acid|4-Hydroxybenzoic acid|4-HYDROXYBENZOATE|SALICYLATE|3-HYDROXYBENZOATE	9	97.4118	100 - 7.75 - 0.876		137.024	1	M-H	C7H6O3	1.48455	0.376583	100 - 5.82	5912.44	5932.23	5946.93	5993.61	6253.22	6444.45	8003.9	6089.52	7400.87	5426.98	6072.03	5757.95	4730.12	3989.22	5117.94	4384.36	5553.76
5.23_152.0678n	L3	HMDB0000508 | HMDB0001851 | HMDB0002917	RIBITOL | ARABITOL | XYLITOL	x				x		3	Endogenous|Food	map00040 // map00740 // map01100|map00040 // map01100|map00040 // map01100 // map02010	Pentose and glucuronate interconversions // Metabolic pathways|Pentose and glucuronate interconversions // Metabolic pathways // ABC transporters|Pentose and glucuronate interconversions // Riboflavin metabolism // Metabolic pathways	Organic oxygen compounds	Organooxygen compounds	Carbohydrates and carbohydrate conjugates			97.2436	HMDB0000508|HMDB0001851|HMDB0002917|HMDB0242149|HMDB0002917|HMDB0001851|HMDB0000568|HMDB0000508	RIBITOL|ARABITOL|XYLITOL|Xylitol|D-Xylitol|L-Arabitol|D-Arabitol|Ribitol	8	97.2435643511693 | 97.2435643511693 | 97.2435643511693 | 96.179288006124 | 96.179288006124 | 96.179288006124 | 96.179288006124 | 96.179288006124	100 - 5.74 - 1.16	152.068	151.06	1	M-H, M+FA-H	C5H12O5	5.22858	0.162017	100 - 2.81	4834.1	5085.27	4964.81	4943.65	4934.09	4812.49	5113.34	4627.14	5003.32	5289.72	4614.16	4614.45	4319.87	4694.51	4334.61	4055.08	5709.78
5.10_197.0662m/z	L3	HMDB0000508 | HMDB0001851 | HMDB0002917	RIBITOL | ARABITOL | XYLITOL			x		x		3	Endogenous|Food	map00040 // map00740 // map01100|map00040 // map01100|map00040 // map01100 // map02010	Pentose and glucuronate interconversions // Metabolic pathways|Pentose and glucuronate interconversions // Metabolic pathways // ABC transporters|Pentose and glucuronate interconversions // Riboflavin metabolism // Metabolic pathways	Organic oxygen compounds	Organooxygen compounds	Carbohydrates and carbohydrate conjugates			96.6811	HMDB0000508|HMDB0001851|HMDB0002917|HMDB0242149|HMDB0004400|HMDB0002917|HMDB0002706|HMDB0001851|HMDB0000568|HMDB0000508	RIBITOL|ARABITOL|XYLITOL|Xylitol|5-Acetylamino-6-amino-3-methyluracil|D-Xylitol|Canavanine|L-Arabitol|D-Arabitol|Ribitol	10	96.6811326809865 | 96.6811326809865 | 96.6811326809865 | 96.6811326809865 | 93.7312585090671 | 96.6811326809865 | 95.7313960081487 | 96.6811326809865 | 96.6811326809865 | 96.6811326809865	100 - 5.74 - 1.16 | 100 - 5.74 - 1.16 | 100 - 5.74 - 1.16 | 100 - 5.74 - 1.16 | 100 - 9.26 - 1 | 100 - 5.74 - 1.16 | 100 - 7.12 - 0.838 | 100 - 5.74 - 1.16 | 100 - 5.74 - 1.16 | 100 - 5.74 - 1.16		197.066	1	M+FA-H | M+FA-H | M+FA-H | M+FA-H | M-H | M+FA-H | M+Na-2H | M+FA-H | M+FA-H | M+FA-H	C5H12O5 | C5H12O5 | C5H12O5 | C5H12O5 | C7H10N4O3 | C5H12O5 | C5H12N4O3 | C5H12O5 | C5H12O5 | C5H12O5	5.0972	0.148883	100 - 3.35	2601.6	2512.01	2508.88	2555.79	2697.55	2752.13	2707.01	2303.15	2325.6	3486.42	2563.55	2222.76	2408.75	2299.89	2076.54	2044.71	3167.05
7.37_161.0681n	L3	HMDB0000510 | HMDB0062660	ALPHA-AMINOADIPATE | N-METHYLGLUTAMATE							2	Endogenous|Food	map00300 // map00310 // map00311 // map01100 // map01110 // map01210 // map01230	Lysine biosynthesis // Lysine degradation // Penicillin and cephalosporin biosynthesis // Metabolic pathways // Biosynthesis of secondary metabolites // 2-Oxocarboxylic acid metabolism // Biosynthesis of amino acids	Organic acids and derivatives	Carboxylic acids and derivatives	Amino acids, peptides, and analogues			97.7886	HMDB0302754|HMDB0062660|HMDB0033747|HMDB0029423|HMDB0000510|HMDB0000510|HMDB0062660	2-Aminoadipic acid|N-methyl-L-glutamic Acid|(Â±)-2,2'-Iminobispropanoic acid|Acetylhomoserine|Aminoadipic acid|ALPHA-AMINOADIPATE|N-METHYLGLUTAMATE	7	97.7886	100 - 7.13 - 1.04	161.068	160.061	1	M-H2O-H, M-H	C6H11NO4	7.36822	0.2321	100 - 5.67 - 0.109	11912.4	11934.4	13088.2	12406.3	10753.2	10431.1	10138.1	7373.12	10843.8	23032	16877.2	8212.23	6313.53	8602.71	18840.8	13436	6926.28
1.85_129.0549m/z	L3	HMDB0000695	KETOLEUCINE					x		1	Endogenous|Food	map00280 // map00290 // map00966 // map01100 // map01110 // map01210 // map01230	Valine, leucine and isoleucine degradation // Valine, leucine and isoleucine biosynthesis // Glucosinolate biosynthesis // Metabolic pathways // Biosynthesis of secondary metabolites // 2-Oxocarboxylic acid metabolism // Biosynthesis of amino acids	Organic acids and derivatives	Keto acids and derivatives	Short-chain keto acids and derivatives			98.7934	MEVALOLACTONE|3-METHYL-2-OXOVALERATE|HMDB0000695|HMDB0304038|HMDB0303902|HMDB0245159|HMDB0240389|HMDB0061881|HMDB0031407|HMDB0031216|HMDB0012882|HMDB0012157|HMDB0012140|HMDB0010717|HMDB0006024|HMDB0001864|HMDB0000695|HMDB0000491|HMDB0000227	HMDB0006024|HMDB0000491|KETOLEUCINE|2,3-dihydroxy-3-methylvalerate|dihydro-3-hydroxy-4,4-dimethyl- 2(3H)-Furanone|2-Hydroxyethyl methacrylate|Pantoic acid|4-Acetylbutyrate|Cyclopentanone|Ethyl acetoacetate|Adipate semialdehyde|3-Methyl-2-butenal|(R)-2,3-Dihydroxy-3-methylvalerate|3-Oxohexanoic acid|Mevalonolactone|2-Ketohexanoic acid|Ketoleucine|3-Methyl-2-oxovaleric acid|Mevalonic acid	19	98.7933643428772 | 98.7933643428772 | 98.7933643428772 | 98.5452644936728 | 98.7933643428772 | 98.7933643428772 | 98.5452644936728 | 98.7933643428772 | 99.4063358883923 | 98.7933643428772 | 98.7933643428772 | 99.4063358883923 | 98.5452644936728 | 98.7933643428772 | 98.7933643428772 | 98.7933643428772 | 98.7933643428772 | 98.7933643428772 | 98.5452644936728	="100 - 6.72 - 0.807 | 100 - 6.72 - 0.807 | 100 - 6.72 - 0.807 | 100 - 6.78 - 1.02 | 100 - 6.72 - 0.807 | 100 - 6.72 - 0.807 | 100 - 6.78 - 1.02 | 100 - 6.72 - 0.807 | 100 - 5.54 - 0.33 | 100 - 6.72 - 0.807 | 100 - 6.72 - 0.807 | 100 - 5.54 - 0.33 | 100 - 6.78 - 1.02 | 100 - 6.72 - 0.807 | 100 - 6.72 - 0.807 | 100 - 6.72 - 0.807 | 100 - 6.72 - 0.807 | 100 - 6.72 - 0.807 | 100 - 6.78 - 1.02"		129.055	1	M-H | M-H | M-H | M-H2O-H | M-H | M-H | M-H2O-H | M-H | M+FA-H | M-H | M-H | M+FA-H | M-H2O-H | M-H | M-H | M-H | M-H | M-H | M-H2O-H	C6H10O3 | C6H10O3 | C6H10O3 | C6H12O4 | C6H10O3 | C6H10O3 | C6H12O4 | C6H10O3 | C5H8O | C6H10O3 | C6H10O3 | C5H8O | C6H12O4 | C6H10O3 | C6H10O3 | C6H10O3 | C6H10O3 | C6H10O3 | C6H12O4	1.85238	0.90645	100 - 6.03 - 0.194	56574.9	55830.1	55780.2	56615	58691.4	59086.5	52125	65033.5	95340.1	53400.4	45851.4	45498.6	44635.4	48370.3	51195.1	44679.2	59218.4
5.49_148.0431m/z	L3	HMDB0000696	L-METHIONINE							1	Endogenous|Food	map00270 // map00470 // map00966 // map00970 // map00999 // map01100 // map01110 // map01210 // map01230 // map01240 // map01523 // map04974 // map04978 // map05230	Cysteine and methionine metabolism // D-Amino acid metabolism // Glucosinolate biosynthesis // Aminoacyl-tRNA biosynthesis // Biosynthesis of various plant secondary metabolites // Metabolic pathways // Biosynthesis of secondary metabolites // 2-Oxocarboxylic acid metabolism // Biosynthesis of amino acids // Biosynthesis of cofactors // Antifolate resistance // Protein digestion and absorption //…	Organic acids and derivatives	Carboxylic acids and derivatives	Amino acids, peptides, and analogues			89.1827	HMDB0000696|HMDB0033951|HMDB0014997|HMDB0000696	L-METHIONINE|Racemethionine|Penicillamine|L-Methionine	4	89.1827	100 - 6.78 - 5.13 - 0.301		148.043	1	M-H	C5H11NO2S	5.48693	0.245283	100 - 0.0665	5749.87	5610.68	5604.96	5567.24	5657.05	5553.8	5800.7	5510.05	7105.95	6398.22	5681.88	5396.36	5306.9	5728.28	5909.71	5050.53	5686.98
7.05_131.0575n	L3	HMDB0000725 | HMDB0060460	TRANS-4-HYDROXYPROLINE | CIS-4-HYDROXYPROLINE			x				2	Endogenous|Food	map00330 // map00470 // map01100 // map02010	Arginine and proline metabolism // D-Amino acid metabolism // Metabolic pathways // ABC transporters	Organic acids and derivatives	Carboxylic acids and derivatives	Amino acids, peptides, and analogues			97.9702	HMDB0000725|HMDB0060460|HMDB0240251|HMDB0061880|HMDB0060460|HMDB0059659|HMDB0006272|HMDB0002113|HMDB0002104|HMDB0001149|HMDB0000783|HMDB0000766|HMDB0000725	TRANS-4-HYDROXYPROLINE|CIS-4-HYDROXYPROLINE|cis-4-Hydroxyproline|N-Acetyl-beta-alanine|cis-4-Hydroxy-D-proline|Trans-3-hydroxy-L-proline|5-Amino-2-oxopentanoic acid|3-Hydroxy-L-proline|L-Glutamic gamma-semialdehyde|5-Aminolevulinic acid|Propionylglycine|N-Acetyl-L-alanine|4-Hydroxyproline	13	97.9702231271887 | 97.9702231271887 | 95.4708227330009 | 95.4708227330009 | 95.4708227330009 | 95.4708227330009 | 95.4708227330009 | 95.4708227330009 | 95.4708227330009 | 95.4708227330009 | 95.4708227330009 | 95.4708227330009 | 95.4708227330009	100 - 5.99 - 0.766	131.057	110.984	1	M-H, M-H2O-H	C5H9NO3	7.05257	0.328783	100 - 1.54 - 0.378	32390	32798.3	33642.4	33415.4	33092.1	32577.5	33971.3	37995.8	37121	35243.3	34045.1	35212.1	33683.9	34954.4	30994.8	28016.1	31155.1
5.60_187.1083m/z	L3	HMDB0000759 | HMDB0000446 | HMDB0000206	Glycylleucine | N-alpha-Acetyl-L-lysine | N6-Acetyl-L-lysine							3	Endogenous|Food	map00310 // map01100	Lysine degradation // Metabolic pathways	Organic acids and derivatives	Carboxylic acids and derivatives	Amino acids, peptides, and analogues			94.8027	HMDB0028844|HMDB0000759|HMDB0000446|HMDB0000206	Glycyl-Isoleucine|Glycylleucine|N-alpha-Acetyl-L-lysine|N6-Acetyl-L-lysine	4	94.8027	100 - 9.68 - 1.04		187.108	1	M-H	C8H16N2O3	5.60085	0.0832	100 - 4.96	926.472	944.555	942.747	929.51	1019.06	983.915	873.716	1070.99	870.353	854.263	918.105	1010.5	888.319	993.38	962.513	814.282	1131.62
3.21_162.0415m/z	L3	HMDB0000802	PTERIN							1	Endogenous|Food			Organoheterocyclic compounds	Pteridines and derivatives	Pterins and derivatives			93.5857	HMDB0000802|HMDB0304002|HMDB0062752|HMDB0012249|HMDB0006454|HMDB0002273|HMDB0000802|HMDB0000532	PTERIN|(Z)-2-methyl-peroxyaminoacrylate|Erythro-4-hydroxy-L-glutamate(1-)|L-Aspartate-semialdehyde|L-2-Amino-3-oxobutanoic acid|4-Hydroxy-L-glutamic acid|Pterin|Acetylglycine	8	93.5856666352928 | 96.5406881070154 | 95.0549235085219 | 96.5406881070154 | 96.5406881070154 | 95.0549235085219 | 93.5856666352928 | 96.5406881070154	100 - 8.41 - 0.521 | 100 - 4.89 - 0.712 | 100 - 6.07 - 1.18 | 100 - 4.89 - 0.712 | 100 - 4.89 - 0.712 | 100 - 6.07 - 1.18 | 100 - 8.41 - 0.521 | 100 - 4.89 - 0.712		162.041	1	M-H | M+FA-H | M-H | M+FA-H | M+FA-H | M-H | M-H | M+FA-H	C6H5N5O | C4H7NO3 | C5H9NO5 | C4H7NO3 | C4H7NO3 | C5H9NO5 | C6H5N5O | C4H7NO3	3.20548	0.157633	100 - 1.95	1334.85	1465.17	1390.37	1462.05	1740.78	1640.6	1390.83	1183.87	1101.89	947.377	879.226	1632.3	1235.88	1074.05	1529.22	676.998	1314.55
4.00_262.1297m/z	L3	HMDB0000824	PROPIONYLCARNITINE							1	Endogenous|Food			Lipids and lipid-like molecules	Fatty Acyls	Fatty acid esters			94.7519	HMDB0000824|HMDB0000824	PROPIONYLCARNITINE|Propionylcarnitine	2	94.7519	100 - 11.6 - 1.43 - 0.114		262.13	1	M+FA-H	C10H19NO4	3.99808	0.1664	100 - 7.16	2495.68	2563.26	2536.49	2535.2	2548.67	2653.19	3007.88	2485.52	2798.58	2587.91	2185.41	2937.64	2532.26	2802.2	2288.68	2061.34	2688.67
2.41_145.0499m/z	L3	HMDB0000858 | HMDB0000858 | HMDB0000858	MONO-METHYL GLUTARATE | 2-Methylglutaric acid | ADIPIC ACID							3	Endogenous|Food			Lipids and lipid-like molecules	Fatty Acyls	Fatty acid esters			95.2018	HMDB0000858|HMDB0000858|HMDB0000858|HMDB0304405|HMDB0304068|HMDB0250981|HMDB0062477|HMDB0060267|HMDB0033978|HMDB0032385|HMDB0031648|HMDB0029599|HMDB0029196|HMDB0012327|HMDB0010207|HMDB0006900|HMDB0003081|HMDB0002712|HMDB0001470|HMDB0000858|HMDB0000849|HMDB0000752|HMDB0000448|HMDB0000422|HMDB0000174	MONO-METHYL GLUTARATE|2-Methylglutaric acid|ADIPIC ACID|L-rhamnofuranose|2-dehydropantoate|delta-Valerolactone|2-Deoxyglucose|L-Fuculose|Ethyl acrylate|Methyl methacrylate|2,4-Pentanedione|Glutaral|D-Fucose|2-Deoxygalactopyranose|L-Rhamnulose|(S)-2-Aceto-2-hydroxybutanoic acid|beta-D-Fucose|1,5-Anhydrosorbitol|Tiglic acid|Monomethyl glutaric acid|Rhamnose|Methylglutaric acid|Adipic acid|2-Methylg…	25	95.2017555565987 | 95.2017555565987 | 95.2017555565987 | 94.9631995531349 | 95.2017555565987 | 96.6898982404305 | 94.9631995531349 | 94.9631995531349 | 96.6898982404305 | 96.6898982404305 | 96.6898982404305 | 96.6898982404305 | 94.9631995531349 | 94.9631995531349 | 94.9631995531349 | 95.2017555565987 | 94.9631995531349 | 94.9631995531349 | 96.6898982404305 | 95.2017555565987 | 94.9631995531349 | …	="100 - 6.76 - 1.02 | 100 - 6.76 - 1.02 | 100 - 6.76 - 1.02 | 100 - 6.82 - 1.22 | 100 - 6.76 - 1.02 | 100 - 5.58 - 0.537 | 100 - 6.82 - 1.22 | 100 - 6.82 - 1.22 | 100 - 5.58 - 0.537 | 100 - 5.58 - 0.537 | 100 - 5.58 - 0.537 | 100 - 5.58 - 0.537 | 100 - 6.82 - 1.22 | 100 - 6.82 - 1.22 | 100 - 6.82 - 1.22 | 100 - 6.76 - 1.02 | 100 - 6.82 - 1.22 | 100 - 6.82 - 1.22 | 100 - 5.58 - 0.537 | 100 - 6.76 …		145.05	1	M-H | M-H | M-H | M-H2O-H | M-H | M+FA-H | M-H2O-H | M-H2O-H | M+FA-H | M+FA-H | M+FA-H | M+FA-H | M-H2O-H | M-H2O-H | M-H2O-H | M-H | M-H2O-H | M-H2O-H | M+FA-H | M-H | M-H2O-H | M-H | M-H | M-H | M-H2O-H	C6H10O4 | C6H10O4 | C6H10O4 | C6H12O5 | C6H10O4 | C5H8O2 | C6H12O5 | C6H12O5 | C5H8O2 | C5H8O2 | C5H8O2 | C5H8O2 | C6H12O5 | C6H12O5 | C6H12O5 | C6H10O4 | C6H12O5 | C6H12O5 | C5H8O2 | C6H10O4 | C6H12O5 | C6H10O4 | C6H10O4 | C6H10O4 | C6H12O5	2.4129	0.245217	100 - 2.6	2512.7	2629.87	2295.67	2216.97	2112.24	2029.27	2325.55	2408.01	2236.5	2415.33	2288.86	2023.59	1868.72	1908.82	1980.29	2543.65	2136.93
8.50_228.0641m/z	L3	HMDB0000860 | HMDB0000512	Phenylpropionylglycine | N-Acetyl-L-phenylalanine					x	x	2	Endogenous	map00360 // map01100	Phenylalanine metabolism // Metabolic pathways	Organic acids and derivatives	Carboxylic acids and derivatives	Amino acids, peptides, and analogues			93.2764	HMDB0254656|HMDB0000860|HMDB0000512	Methylone|Phenylpropionylglycine|N-Acetyl-L-phenylalanine	3	93.2764	100 - 12.5 - 1.34 - 0.102		228.064	1	M+Na-2H	C11H13NO3	8.4951	0.959483	100 - 5.81 - 0.497	54161.6	54851.4	54763.7	56553.3	58127.5	58599.3	53182.7	33115.7	42286.5	77671.6	62905.1	71857.5	50908.5	76180.9	119391	70769	20661.2
1.77_247.0998m/z	L3	HMDB0000873	4-METHYLCATECHOL	x				x		1	Endogenous|Food	map00622 // map00623 // map00626 // map01100 // map01120 // map01220	Xylene degradation // Toluene degradation // Naphthalene degradation // Metabolic pathways // Microbial metabolism in diverse environments // Degradation of aromatic compounds	Benzenoids	Phenols	Benzenediols			92.6245	HMDB0302033|HMDB0301753|HMDB0059712|HMDB0059709|HMDB0041140|HMDB0014383|HMDB0011724|HMDB0001398|HMDB0000873|HMDB0000873	Mycorradicin|3-Methylcatechol|3-Hydroxybenzyl alcohol|2-Hydroxybenzyl alcohol|Prenyl cis-caffeate|Nevirapine|4-Hydroxybenzyl alcohol|Guaiacol|4-Methylcatechol|4-METHYLCATECHOL	10	85.3902863020475 | 92.6244873134883 | 92.6244873134883 | 92.6244873134883 | 85.3902863020475 | 83.8768862166439 | 92.6244873134883 | 92.6244873134883 | 92.6244873134883 | 92.6244873134883	100 - 15.5 - 1.94 - 0.177 | 100 - 7.74 - 0.67 | 100 - 7.74 - 0.67 | 100 - 7.74 - 0.67 | 100 - 15.5 - 1.94 - 0.177 | 100 - 17.9 - 1.71 - 0.116 | 100 - 7.74 - 0.67 | 100 - 7.74 - 0.67 | 100 - 7.74 - 0.67 | 100 - 7.74 - 0.67		247.1	1	M-H | 2M-H | 2M-H | 2M-H | M-H | M-H2O-H | 2M-H | 2M-H | 2M-H | 2M-H	C14H16O4 | C7H8O2 | C7H8O2 | C7H8O2 | C14H16O4 | C15H14N4O | C7H8O2 | C7H8O2 | C7H8O2 | C7H8O2	1.77355	0.0657	100 - 0.413	973.014	1136.84	1067.81	1121.64	1098.01	981.244	925.454	1009.85	1029.21	1251.3	946.34	1200.06	1171.74	1037.74	1523.54	1465.38	972.207
7.82_170.9904m/z	L3	HMDB0000956 | HMDB0029878	Tartaric Acid | TARTRATE					x		2	Endogenous|Food			Organic oxygen compounds	Organooxygen compounds	Carbohydrates and carbohydrate conjugates			94.7934	HMDB0000956|HMDB0029878|HMDB0062642|HMDB0029878|HMDB0000956	Tartaric Acid|TARTRATE|3-carboxy-2,3-dihydroxypropanoate|D-Tartaric acid|Tartaric acid	5	94.7934	100 - 4.62 - 1.32		170.99	1	M+Na-2H	C4H6O6	7.8157	0.1445	100 - 0.424	2764.62	2634.65	2622.88	2899.37	2829.16	2824.06	2490.29	2604.16	2831.65	3136.57	3578.7	1912.45	1724.04	1922.09	3006.06	2676.57	2908.18
8.72_152.0016m/z	L3	HMDB0000996	3-SULFINOALANINE	x				x		1	Endogenous	map00270 // map00430 // map01100	Cysteine and methionine metabolism // Taurine and hypotaurine metabolism // Metabolic pathways	Organic acids and derivatives	Carboxylic acids and derivatives	Amino acids, peptides, and analogues			86.4502	HMDB0000996|HMDB0000996	3-Sulfinoalanine|3-SULFINOALANINE	2	86.4502	100 - 4.64 - 5.43 - 0.212		152.002	1	M-H	C3H7NO4S	8.72282	0.240933	100 - 15.4	982.908	987.162	1009.56	1090.51	1052.66	1046.58	900.842	878.017	786.36	1346.73	1326.88	681.02	616.461	697.083	921.858	641.992	973.053
2.22_176.0381m/z	L3	HMDB0001015	N-FORMYL-L-METHIONINE	x				x		1	Endogenous	map00270	Cysteine and methionine metabolism	Organic acids and derivatives	Carboxylic acids and derivatives	Amino acids, peptides, and analogues			91.2544	HMDB0001015|HMDB0302221|HMDB0301759|HMDB0033592|HMDB0029441|HMDB0001015	N-FORMYL-L-METHIONINE|S-(1-Propenyl)-cysteine sulfoxide|Alliin|(R)C(S)S-Alliin|Isoalliin|N-Formyl-L-methionine	6	91.2544	100 - 7.9 - 5.41 - 0.374		176.038	1	M-H	C6H11NO3S	2.2246	0.227717	100 - 3.74	5649.15	5729.14	5728.65	5562.38	5643.25	5760.6	6243.57	7828.91	11323.8	4555.6	4800.14	4459.08	4691.01	4965.78	3936.19	3363.9	7180.62
5.28_180.0628n	L3	HMDB0001151	ALLOSE							1	Endogenous	map00051 // map01100 // map01120 // map02010	Fructose and mannose metabolism // Metabolic pathways // Microbial metabolism in diverse environments // ABC transporters	Organic oxygen compounds	Organooxygen compounds	Carbohydrates and carbohydrate conjugates			96.9017	HMDB0304632|HMDB0250793|HMDB0250761|HMDB0246950|HMDB0242761|HMDB0240209|HMDB0062138|HMDB0033704|HMDB0012326|HMDB0006088|HMDB0003449|HMDB0003418|HMDB0003345|HMDB0001266|HMDB0001151|HMDB0000660|HMDB0000211|HMDB0000169|HMDB0000143|HMDB0000122|HMDB0001151	Glucose|D-Psicose|D-Gulose|(3R,4R,5R)-1,3,4,5,6-Pentahydroxyhexan-2-one|(2R,4S,5S)-1,2,4,5,6-Pentahydroxyhexan-3-one|D-chiro-Inositol|muco-Inositol|L-Galactose|L-Gulose|scyllo-Inositol|beta-D-Galactose|D-Tagatose|alpha-D-Glucose|L-Sorbose|Allose|D-Fructose|myo-Inositol|D-Mannose|D-Galactose|D-Glucose|ALLOSE	21	96.8880478949975 | 96.8880478949975 | 96.8880478949975 | 96.8880478949975 | 96.8880478949975 | 96.8880478949975 | 96.8880478949975 | 96.8880478949975 | 96.8880478949975 | 96.8880478949975 | 96.8880478949975 | 96.8880478949975 | 96.8880478949975 | 96.8880478949975 | 96.8880478949975 | 96.8880478949975 | 96.8880478949975 | 96.8880478949975 | 96.8880478949975 | 96.8880478949975 | 96.901702982639	100 - 6.86 - 1.43	180.063	179.056	1	M-H, M+FA-H	C6H12O6	5.27675	0.262733	100 - 4.92	5349.5	5490.43	5605.91	5466.16	5262.19	5165.27	6181.14	7457.34	9349.86	3872.25	4021.65	5299.91	5077.47	5688.42	3344.1	5071.59	6586.34
1.87_342.0878m/z	L3	HMDB0001173	METHYLTHIOADENOSINE	x				x		1	Endogenous|Food	map00270 // map00908 // map01100	Cysteine and methionine metabolism // Zeatin biosynthesis // Metabolic pathways	Nucleosides, nucleotides, and analogues	5'-deoxyribonucleosides	5'-deoxy-5'-thionucleosides			90.0766	HMDB0001173|HMDB0253404|HMDB0001173	METHYLTHIOADENOSINE|Imazamox|5'-Methylthioadenosine	3	90.076567328205 | 91.2243233355903 | 90.076567328205	100 - 14.8 - 6.16 - 0.768 | 100 - 17.7 - 2.3 - 0.222 | 100 - 14.8 - 6.16 - 0.768		342.088	1	M+FA-H | M+K-2H | M+FA-H	C11H15N5O3S | C15H19N3O4 | C11H15N5O3S	1.8699	0.223317	100 - 9.66	3890.46	4067.99	4016.96	4259.93	4858.38	4596.55	6084.69	5117.05	4126.4	6654.41	6852.22	2080.46	4558.45	3594.15	2528.76	3239.22	4646.73
11.68_442.0174m/z	L3	HMDB0001201	GUANOSINE DIPHOSPHATE							1	Endogenous|Food	map00230 // map01100 // map04014 // map04015 // map04140 // map04144	Purine metabolism // Metabolic pathways // Ras signaling pathway // Rap1 signaling pathway // Autophagy - animal // Endocytosis	Nucleosides, nucleotides, and analogues	Purine nucleotides	Purine ribonucleotides			94.7571	HMDB0257267|HMDB0252338|HMDB0059648|HMDB0001201|HMDB0001201	3,4-Dimethoxy-N-(4-(3-nitrophenyl)thiazol-2-yl)benzenesulfonamide|Flumetralin|8-oxo-dGDP|Guanosine diphosphate|GUANOSINE DIPHOSPHATE	5	80.7823153894336 | 69.0095891691186 | 94.7571080852135 | 94.7571080852135 | 94.7571080852135	100 - 21.5 - 12.5 - 2.28 - 0.582 | 100 - 18.7 - 34.4 - 6.22 - 0.81 | 100 - 13.2 - 3.07 - 0.329 | 100 - 13.2 - 3.07 - 0.329 | 100 - 13.2 - 3.07 - 0.329		442.017	1	M+Na-2H | M+Na-2H | M-H | M-H | M-H	C17H15N3O6S2 | C16H12ClF4N3O4 | C10H15N5O11P2 | C10H15N5O11P2 | C10H15N5O11P2	11.6813	0.554183	100 - 10.5	10222.7	11735.1	11408.8	12441.3	9503.53	12177.9	14578.9	14572.8	15164.3	11964.9	11858.7	21133	20163.9	22225.5	12227.9	11239.2	13973.1
9.61_784.1522m/z	L3	HMDB0001248	FAD							1	Endogenous|Food	map00740 // map01100 // map01110 // map01240 // map04977	Riboflavin metabolism // Metabolic pathways // Biosynthesis of secondary metabolites // Biosynthesis of cofactors // Vitamin digestion and absorption	Nucleosides, nucleotides, and analogues	Flavin nucleotides				90.6912	HMDB0001248|HMDB0001248	FAD|FAD	2	90.6912	100 - 33.4 - 8.51 - 1.6 - 0.255		784.152	1	M-H	C27H33N9O15P2	9.60825	0.1713	100 - 30.4	11692.2	11325.6	11875.9	11313.2	10345.6	10169.8	10595.1	11191.6	10961.3	12401.3	12570.8	12098.9	11097	11750.5	11894.5	10971.3	10551.9
1.81_226.9868m/z	L3	HMDB0001347 | HMDB0001120	Isopentenyl pyrophosphate | Dimethylallylpyrophosphate				x		x	2	Endogenous|Food	map00740 // map00900 // map00908 // map01100 // map01110|map00900 // map00997 // map00998 // map01100 // map01110 // map04216	Riboflavin metabolism // Terpenoid backbone biosynthesis // Zeatin biosynthesis // Metabolic pathways // Biosynthesis of secondary metabolites|Terpenoid backbone biosynthesis // Biosynthesis of various other secondary metabolites // Biosynthesis of various antibiotics // Metabolic pathways // Biosynthesis of secondary metabolites // Ferroptosis	Lipids and lipid-like molecules	Prenol lipids	Isoprenoid phosphates			95.7358	HMDB0246549|HMDB0001347|HMDB0001120	4-Nitroquinoline N-oxide|Isopentenyl pyrophosphate|Dimethylallylpyrophosphate	3	97.4681431789018 | 95.7357813139322 | 95.7357813139322	100 - 10.6 - 1.13 | 100 - 5.81 - 1.58 | 100 - 5.81 - 1.58		226.987	1	M+K-2H | M-H2O-H | M-H2O-H	C9H6N2O3 | C5H12O7P2 | C5H12O7P2	1.8086	0.162017	100 - 8.95	2626.31	3052.19	2698.6	3187.17	3403.39	3500.91	0	0	0	0	0	0	0	0	0	0	0
1.49_226.9867m/z	L3	HMDB0001347 | HMDB0001120	Isopentenyl pyrophosphate | Dimethylallylpyrophosphate							2	Endogenous|Food	map00740 // map00900 // map00908 // map01100 // map01110|map00900 // map00997 // map00998 // map01100 // map01110 // map04216	Riboflavin metabolism // Terpenoid backbone biosynthesis // Zeatin biosynthesis // Metabolic pathways // Biosynthesis of secondary metabolites|Terpenoid backbone biosynthesis // Biosynthesis of various other secondary metabolites // Biosynthesis of various antibiotics // Metabolic pathways // Biosynthesis of secondary metabolites // Ferroptosis	Lipids and lipid-like molecules	Prenol lipids	Isoprenoid phosphates			94.1916	HMDB0246549|HMDB0001347|HMDB0001120	4-Nitroquinoline N-oxide|Isopentenyl pyrophosphate|Dimethylallylpyrophosphate	3	98.8910639935911 | 94.1915603632257 | 94.1915603632257	100 - 10.6 - 1.13 | 100 - 5.81 - 1.58 | 100 - 5.81 - 1.58		226.987	1	M+K-2H | M-H2O-H | M-H2O-H	C9H6N2O3 | C5H12O7P2 | C5H12O7P2	1.48892	0.131367	100 - 10.8	2004.73	2160.67	2062.59	2158.75	2555.61	2635.82	0	0	0	0	0	0	0	0	0	0	0
8.17_238.9939m/z	L3	HMDB0001376 | HMDB0001127	2-Keto-3-deoxy-6-phosphogluconic acid | 6-Phosphonoglucono-D-lactone	x				x		2	Endogenous|Food	map00030 // map01100 // map01110 // map01120 // map01200|map00030 // map01100 // map01120 // map01200	Pentose phosphate pathway // Metabolic pathways // Biosynthesis of secondary metabolites // Microbial metabolism in diverse environments // Carbon metabolism|Pentose phosphate pathway // Metabolic pathways // Microbial metabolism in diverse environments // Carbon metabolism	Organic acids and derivatives|Organic oxygen compounds	Keto acids and derivatives|Organooxygen compounds	Carbohydrates and carbohydrate conjugates|Medium-chain keto acids and derivatives			93.6725	HMDB0001376|HMDB0001127	2-Keto-3-deoxy-6-phosphogluconic acid|6-Phosphonoglucono-D-lactone	2	93.6725	100 - 6.96 - 2.06 - 0.131		238.994	1	M-H2O-H	C6H11O9P	8.16668	0.1226	100 - 2.24	1442.88	1438.07	1522.46	1609.8	1580.33	1552.88	1805.26	1706.76	1669.9	1557	1689.92	1317.37	1726.42	1475.83	1463.11	1433.71	1768.53
10.20_533.1062m/z	L3	HMDB0001413	CYTIDINE 5'-DIPHOSPHOCHOLINE							1	Endogenous|Food	map00564 // map01100 // map05231	Glycerophospholipid metabolism // Metabolic pathways // Choline metabolism in cancer	Organoheterocyclic compounds	Pteridines and derivatives	Pterins and derivatives			94.6369	HMDB0060491|HMDB0001413	Mycophenolic acid O-acyl-glucuronide|CYTIDINE 5'-DIPHOSPHOCHOLINE	2	86.8986008744604 | 94.6368972729217	100 - 25.7 - 5.62 - 0.88 - 0.119 | 100 - 17.3 - 3.68 - 0.463		533.106	1	M+K-2H | M+FA-H	C23H28O12 | C14H26N4O11P2	10.2006	0.14965	100 - 14.9	8188.95	7960.7	8004.27	8124.26	8195.48	8159.51	12621.2	8275.7	8036.67	12075.1	8216.17	8945.69	6486.66	7994.64	9140.21	5813.11	7494.29
1.28_152.0346m/z	L3	HMDB0001476	3-HYDROXYANTHRANILATE	x						1	Endogenous|Food	map00380 // map00627 // map01100 // map01120 // map01240	Tryptophan metabolism // Aminobenzoate degradation // Metabolic pathways // Microbial metabolism in diverse environments // Biosynthesis of cofactors	Benzenoids	Benzene and substituted derivatives	Benzoic acids and derivatives			93.7696	HMDB0304942|HMDB0304941|HMDB0257460|HMDB0255658|HMDB0246530|HMDB0245978|HMDB0014378|HMDB0012289|HMDB0001476|HMDB0001476	3-Amino-5-hydroxybenzoic acid|3-Amino-4-hydroxybenzoic acid|Salicylhydroxamic acid|Nitrosobenzene|4-Nitroanisole|3-Pyridinecarboxaldehyde|Aminosalicylic Acid|Tetrahydrodipicolinate|3-Hydroxyanthranilic acid|3-HYDROXYANTHRANILATE	10	93.76963521234 | 93.76963521234 | 93.76963521234 | 93.1448593701205 | 93.76963521234 | 93.1448593701205 | 93.76963521234 | 93.6516806021505 | 93.76963521234 | 93.76963521234	100 - 8.13 - 0.905 | 100 - 8.13 - 0.905 | 100 - 8.13 - 0.905 | 100 - 6.95 - 0.411 | 100 - 8.13 - 0.905 | 100 - 6.95 - 0.411 | 100 - 8.13 - 0.905 | 100 - 8.19 - 1.12 | 100 - 8.13 - 0.905 | 100 - 8.13 - 0.905		152.035	1	M-H | M-H | M-H | M+FA-H | M-H | M+FA-H | M-H | M-H2O-H | M-H | M-H	C7H7NO3 | C7H7NO3 | C7H7NO3 | C6H5NO | C7H7NO3 | C6H5NO | C7H7NO3 | C7H9NO4 | C7H7NO3 | C7H7NO3	1.27873	0.11385	100 - 14.4	421.99	446.275	436.643	404.323	504.113	447.056	131.844	220.362	185.9	153.903	198.203	210.394	237.566	224.828	215.762	258.177	234.544
8.33_675.1228m/z	L3	HMDB0001517	AICAR-monophoshate							1	Endogenous|Food	map00230 // map00340 // map01100 // map01110 // map04152	Purine metabolism // Histidine metabolism // Metabolic pathways // Biosynthesis of secondary metabolites // AMPK signaling pathway	Nucleosides, nucleotides, and analogues	Imidazole ribonucleosides and ribonucleotides	1-ribosyl-imidazolecarboxamides			96.66	HMDB0001517|HMDB0001517	AICAR|AICAR-monophoshate	2	96.66	100 - 11.7 - 2.27 - 0.212		675.123	1	2M-H	C9H15N4O8P	8.32872	0.122617	100 - 13	6884.26	7435.8	8196.06	8404.56	7129.99	7159.44	7153.89	9383.68	8052.17	2319.48	3446.43	9565.66	8748.76	8111.04	4908.8	6886.03	8228.88
1.30_215.1649m/z	L3	HMDB0002059	OMEGA-HYDROXYDODECANOIC ACID							1	Endogenous|Food			Organic acids and derivatives	Hydroxy acids and derivatives	Medium-chain hydroxy acids and derivatives			93.4876	HMDB0002059|HMDB0033713|HMDB0002059|HMDB0000387	OMEGA-HYDROXYDODECANOIC ACID|2-Undecanone|12-Hydroxydodecanoic acid|3-Hydroxydodecanoic acid	4	93.4875811217622 | 95.0170768525769 | 93.4875811217622 | 93.4875811217622	100 - 13.4 - 1.44 - 0.113 | 100 - 12.2 - 0.884 | 100 - 13.4 - 1.44 - 0.113 | 100 - 13.4 - 1.44 - 0.113		215.165	1	M-H | M+FA-H | M-H | M-H	C12H24O3 | C11H22O | C12H24O3 | C12H24O3	1.30063	0.118233	100 - 7.44	1505.53	1709.07	1524.19	1614.52	1552.42	1620.57	1277.23	1504.43	1310.96	1489.3	1342.3	1689.33	1667.63	714.996	1240.2	2330.56	1727.59
1.96_165.0186m/z	L3	HMDB0002428 | HMDB0002107 | HMDB0001866	Terephthalic acid | Phthalic acid | 3,4-Dihydroxymandelic acid							3	Endogenous|Food	map00350 // map01100|map00624 // map00627 // map01100 // map01120 // map01220|map00624 // map01100 // map01120 // map01220 // map02010	Polycyclic aromatic hydrocarbon degradation // Aminobenzoate degradation // Metabolic pathways // Microbial metabolism in diverse environments // Degradation of aromatic compounds|Polycyclic aromatic hydrocarbon degradation // Metabolic pathways // Microbial metabolism in diverse environments // Degradation of aromatic compounds // ABC transporters|Tyrosine metabolism // Metabolic pathways	Benzenoids	Benzene and substituted derivatives|Phenols	Benzenediols|Benzoic acids and derivatives			93.2805967998554|93.0505755647013	HMDB0251165|HMDB0002428|HMDB0002107|HMDB0001866	Dibenzothiophene|Terephthalic acid|Phthalic acid|3,4-Dihydroxymandelic acid	4	85.6084530780207 | 93.2805967998554 | 93.2805967998554 | 93.0505755647013	100 - 13.9 - 5.41 - 0.626 | 100 - 8.87 - 1.17 | 100 - 8.87 - 1.17 | 100 - 8.94 - 1.38		165.019	1	M-H2O-H | M-H | M-H | M-H2O-H	C12H8S | C8H6O4 | C8H6O4 | C8H8O5	1.96185	0.109483	100 - 2.65	1203.25	1330.99	1226.18	1166.03	1247.07	1235.54	1355.23	1126.47	1722.88	1152.94	1048.19	1087.95	832.066	1202.48	1054.88	944.688	1072.21
9.49_549.1680m/z	L3	HMDB0003213	RAFFINOSE		x			x		1	Food	map00052 // map01100 // map02010	Galactose metabolism // Metabolic pathways // ABC transporters	Organic oxygen compounds	Organooxygen compounds	Carbohydrates and carbohydrate conjugates			93.4921	HMDB0003213|HMDB0302793|HMDB0060468|HMDB0039707|HMDB0038852|HMDB0034072|HMDB0033748|HMDB0029937|HMDB0011730|HMDB0011729|HMDB0006857|HMDB0003539|HMDB0003213|HMDB0001262	RAFFINOSE|Planteose|D-Gal alpha 1->6D-Gal alpha 1->6D-Glucose|alpha-D-Glucopyranosyl-(1->4)-alpha-D-glucopyranosyl-(1->6)-D-glucose|beta-D-Galactopyranosyl-(1->4)-beta-D-galactopyranosyl-(1->4)-D-galactose|Gentianose|Umbelliferose|Panose|Melezitose|1-Kestose|Dextrin|Levan|Raffinose|Maltotriose	14	93.4921	100 - 20.4 - 5.27 - 0.793 - 0.121		549.168	1	M+FA-H	C18H32O16	9.48962	0.105267	100 - 18.4	4224.84	3913.81	3719.75	3960.01	4006	3987.62	6229.49	5654.19	10663.3	2562.7	2618.63	2322.95	3487.97	2738.09	2210.7	2581.26	5027.68
1.50_115.0393m/z	L3	HMDB0003224	DEOXYRIBOSE							1	Endogenous	map00030 // map01100	Pentose phosphate pathway // Metabolic pathways	Organic oxygen compounds	Organooxygen compounds	Carbohydrates and carbohydrate conjugates			94.7112	HMDB0245963|HMDB0012233|HMDB0012141|HMDB0003224|HMDB0001865|HMDB0001292|HMDB0000720|HMDB0000310|HMDB0000019|HMDB0003224	3-Oxopentanoic acid|Glutarate semialdehyde|(R)-2,3-Dihydroxy-isovalerate|Deoxyribose|2-Oxovaleric acid|1-Deoxy-D-xylulose|Levulinic acid|Methylacetoacetic acid|alpha-Ketoisovaleric acid|DEOXYRIBOSE	10	94.9517028253215 | 94.9517028253215 | 94.7112405963681 | 94.7112405963681 | 94.9517028253215 | 94.7112405963681 | 94.9517028253215 | 94.9517028253215 | 94.9517028253215 | 94.7112405963681	100 - 5.61 - 0.745 | 100 - 5.61 - 0.745 | 100 - 5.68 - 0.954 | 100 - 5.68 - 0.954 | 100 - 5.61 - 0.745 | 100 - 5.68 - 0.954 | 100 - 5.61 - 0.745 | 100 - 5.61 - 0.745 | 100 - 5.61 - 0.745 | 100 - 5.68 - 0.954		115.039	1	M-H | M-H | M-H2O-H | M-H2O-H | M-H | M-H2O-H | M-H | M-H | M-H | M-H2O-H	C5H8O3 | C5H8O3 | C5H10O4 | C5H10O4 | C5H8O3 | C5H10O4 | C5H8O3 | C5H8O3 | C5H8O3 | C5H10O4	1.50207	0.19705	100 - 0.99	1034.92	1064.69	1008.98	976.974	1040.15	1066.19	840.975	970.271	1356.33	906.534	893.984	911.08	898.761	762.614	913.176	982.889	880.696
5.60_105.0188m/z	L3	HMDB0003344 | HMDB0000139	Glycolaldehyde | Glyceric acid	x				x		2	Endogenous|Food	map00030 // map00260 // map00561 // map00630 // map00680 // map01100 // map01110 // map01120 // map01200|map00040 // map00630 // map00750 // map00790 // map01100 // map01120	Pentose and glucuronate interconversions // Glyoxylate and dicarboxylate metabolism // Vitamin B6 metabolism // Folate biosynthesis // Metabolic pathways // Microbial metabolism in diverse environments|Pentose phosphate pathway // Glycine, serine and threonine metabolism // Glycerolipid metabolism // Glyoxylate and dicarboxylate metabolism // Methane metabolism // Metabolic pathways // Biosynthes…	Organic oxygen compounds	Organooxygen compounds	Carbohydrates and carbohydrate conjugates|Carbonyl compounds			97.8758589260264|96.3562259670656	HMDB0245804|HMDB0003344|HMDB0000139|HMDB0000042	Amitrole|Glycolaldehyde|Glyceric acid|Acetic acid	4	96.9697662543549 | 97.8758589260264 | 96.3562259670656 | 97.8758589260264	100 - 3.67 | 100 - 2.29 - 0.425 | 100 - 3.47 - 0.864 | 100 - 2.29 - 0.425		105.019	1	M+Na-2H | M+FA-H | M-H | M+FA-H	C2H4N4 | C2H4O2 | C3H6O4 | C2H4O2	5.60085	0.0700667	100 - 0.529	410.399	448.617	416.311	347.819	308.115	318.274	328.074	431.483	351.709	332.489	282.886	131.209	145.704	164.147	180.949	306.942	246.511
8.59_96.9695m/z	L3	HMDB0003344 | HMDB0001429 | HMDB0000042	Glycolaldehyde | Phosphate | Acetic acid							3	Endogenous|Food	map00010 // map00430 // map00440 // map00534 // map00620 // map00630 // map00660 // map00680 // map00720 // map00908 // map00920 // map01100 // map01110 // map01120 // map01200 // map01220 // map04725 // map04936 // map04973 // map04974|map00040 // map00630 // map00750 // map00790 // map01100 // map01120|map00190 // map00195 // map02010 // map02020 // map02024 // map04111 // map04928 // map04978 …	Glycolysis / Gluconeogenesis // Taurine and hypotaurine metabolism // Phosphonate and phosphinate metabolism // Glycosaminoglycan biosynthesis - heparan sulfate / heparin // Pyruvate metabolism // Glyoxylate and dicarboxylate metabolism // C5-Branched dibasic acid metabolism // Methane metabolism // Carbon fixation pathways in prokaryotes // Zeatin biosynthesis // Sulfur metabolism // Metabolic p…	Homogeneous non-metal compounds|Organic acids and derivatives|Organic oxygen compounds	Carboxylic acids and derivatives|Non-metal oxoanionic compounds|Organooxygen compounds	Carbonyl compounds|Carboxylic acids|Non-metal phosphates			99.2844377787632|97.6394828636308	HMDB0303539|HMDB0003344|HMDB0001429|HMDB0001050|HMDB0000042	Potassium acetate|Glycolaldehyde|Phosphate|Hypochlorite|Acetic acid	5	91.0955845822419 | 97.6394828636308 | 99.2844377787632 | 75.7819796391589 | 97.6394828636308	100 - 2.27 - 7.64 - 0.173 | 100 - 2.29 - 0.425 | 100 - 0.187 - 0.822 | 100 - 0 - 32.2 | 100 - 2.29 - 0.425		96.9695	1	M-H | M+K-2H | M-H | M+FA-H | M+K-2H	C2H3KO2 | C2H4O2 | H3O4P | ClHO | C2H4O2	8.59145	1.58257	100 - 0.0728 - 0.213	245299	248348	257083	267199	272071	273553	258344	265188	264096	257725	295627	271916	264902	266495	264472	255145	277910
5.74_180.0629n	L3	HMDB0003418 | HMDB0000169 | HMDB0000660 | HMDB0001266	TAGATOSE | MANNOSE | FRUCTOSE | SORBOSE							4	Endogenous|Food	map00052 // map01100|map00520 // map01250	Amino sugar and nucleotide sugar metabolism // Biosynthesis of nucleotide sugars|Galactose metabolism // Metabolic pathways	Organic oxygen compounds	Organooxygen compounds	Carbohydrates and carbohydrate conjugates			97.5638	HMDB0003418|HMDB0000169|HMDB0000660|HMDB0001266|HMDB0304632|HMDB0250793|HMDB0250761|HMDB0246950|HMDB0242761|HMDB0240209|HMDB0062138|HMDB0033704|HMDB0012326|HMDB0006088|HMDB0003449|HMDB0003418|HMDB0003345|HMDB0001266|HMDB0001151|HMDB0000660|HMDB0000211|HMDB0000169|HMDB0000143|HMDB0000122	TAGATOSE|MANNOSE|FRUCTOSE|SORBOSE|Glucose|D-Psicose|D-Gulose|(3R,4R,5R)-1,3,4,5,6-Pentahydroxyhexan-2-one|(2R,4S,5S)-1,2,4,5,6-Pentahydroxyhexan-3-one|D-chiro-Inositol|muco-Inositol|L-Galactose|L-Gulose|scyllo-Inositol|beta-D-Galactose|D-Tagatose|alpha-D-Glucose|L-Sorbose|Allose|D-Fructose|myo-Inositol|D-Mannose|D-Galactose|D-Glucose	24	97.5638	100 - 6.86 - 1.43	180.063	179.056	1	M-H, M+FA-H	C6H12O6	5.7366	0.372417	100 - 5.34 - 0.31	23893.3	23749.4	23937.3	23598.6	24193.7	23975.8	24388.7	29343.5	41267.9	16310.8	17179.6	20883.3	21468.3	23300.2	14336.8	21077.5	27468.4
5.58_180.0628n	L3	HMDB0003418 | HMDB0000169 | HMDB0000660 | HMDB0001266	TAGATOSE | MANNOSE | FRUCTOSE | SORBOSE							4	Endogenous|Food	map00052 // map01100|map00520 // map01250	Amino sugar and nucleotide sugar metabolism // Biosynthesis of nucleotide sugars|Galactose metabolism // Metabolic pathways	Organic oxygen compounds	Organooxygen compounds	Carbohydrates and carbohydrate conjugates			97.4316	HMDB0003418|HMDB0000169|HMDB0000660|HMDB0001266|HMDB0304632|HMDB0250793|HMDB0250761|HMDB0246950|HMDB0242761|HMDB0240209|HMDB0062138|HMDB0033704|HMDB0012326|HMDB0006088|HMDB0003449|HMDB0003418|HMDB0003345|HMDB0001266|HMDB0001151|HMDB0000660|HMDB0000211|HMDB0000169|HMDB0000143|HMDB0000122	TAGATOSE|MANNOSE|FRUCTOSE|SORBOSE|Glucose|D-Psicose|D-Gulose|(3R,4R,5R)-1,3,4,5,6-Pentahydroxyhexan-2-one|(2R,4S,5S)-1,2,4,5,6-Pentahydroxyhexan-3-one|D-chiro-Inositol|muco-Inositol|L-Galactose|L-Gulose|scyllo-Inositol|beta-D-Galactose|D-Tagatose|alpha-D-Glucose|L-Sorbose|Allose|D-Fructose|myo-Inositol|D-Mannose|D-Galactose|D-Glucose	24	97.4315612177981 | 97.4315612177981 | 97.4315612177981 | 97.4315612177981 | 97.0889184888317 | 97.0889184888317 | 97.0889184888317 | 97.0889184888317 | 97.0889184888317 | 97.0889184888317 | 97.0889184888317 | 97.0889184888317 | 97.0889184888317 | 97.0889184888317 | 97.0889184888317 | 97.0889184888317 | 97.0889184888317 | 97.0889184888317 | 97.0889184888317 | 97.0889184888317 | 97.0889184888317 | …	100 - 6.86 - 1.43	180.063	179.056	1	M-H, M+FA-H, M+K-2H, M-H2O-H	C6H12O6	5.57895	0.43815	100 - 5.07 - 0.0707	9189.91	9349.65	9343.24	9323.37	9363.17	9224.3	10813.1	12435.5	15063.8	6916.73	7411.05	9141.18	9053.34	9714.11	6318.1	8685.1	11148.7
1.86_144.0659m/z	L3	HMDB0003681	4-ACETAMIDOBUTANOATE							1	Endogenous|Food	map00330 // map01100	Arginine and proline metabolism // Metabolic pathways	Organic acids and derivatives	Carboxylic acids and derivatives	Amino acids, peptides, and analogues			94.6737	HMDB0060309|HMDB0035359|HMDB0012151|HMDB0012131|HMDB0003681|HMDB0001263|HMDB0000808|HMDB0003681	(2R)-2-Hydroxy-2-methylbutanenitrile|1-Deoxynojirimycin|2-Keto-6-aminocaproate|(S)-5-Amino-3-oxohexanoate|4-Acetamidobutanoic acid|Allysine|N-Butyrylglycine|4-ACETAMIDOBUTANOATE	8	96.1550092840983 | 94.4366039945812 | 94.6736752393926 | 94.6736752393926 | 94.6736752393926 | 94.6736752393926 | 94.6736752393926 | 94.6736752393926	100 - 5.91 - 0.35 | 100 - 7.16 - 1.04 | 100 - 7.1 - 0.832 | 100 - 7.1 - 0.832 | 100 - 7.1 - 0.832 | 100 - 7.1 - 0.832 | 100 - 7.1 - 0.832 | 100 - 7.1 - 0.832		144.066	1	M+FA-H | M-H2O-H | M-H | M-H | M-H | M-H | M-H | M-H	C5H9NO | C6H13NO4 | C6H11NO3 | C6H11NO3 | C6H11NO3 | C6H11NO3 | C6H11NO3 | C6H11NO3	1.85677	0.0963333	100 - 2.18	548.448	633.189	580.242	623.798	639.091	620.963	580.348	635.814	827.728	545.769	532.119	526.911	619.237	640.303	548.961	476.089	613.156
4.37_190.0716m/z	L3	HMDB0003681 | HMDB0001263	4-Acetamidobutanoic acid | Allysine							2	Endogenous|Food	map00300 // map00310 // map00960 // map01100 // map01110 // map01230|map00330 // map01100	Arginine and proline metabolism // Metabolic pathways|Lysine biosynthesis // Lysine degradation // Tropane, piperidine and pyridine alkaloid biosynthesis // Metabolic pathways // Biosynthesis of secondary metabolites // Biosynthesis of amino acids	Organic acids and derivatives	Carboxylic acids and derivatives	Amino acids, peptides, and analogues			92.7372	HMDB0012151|HMDB0012131|HMDB0003681|HMDB0001263|HMDB0000808	2-Keto-6-aminocaproate|(S)-5-Amino-3-oxohexanoate|4-Acetamidobutanoic acid|Allysine|N-Butyrylglycine	5	92.7372	100 - 7.1 - 0.832		190.072	1	M+FA-H	C6H11NO3	4.36592	0.258367	100 - 0.0894	142401	138269	146452	138920	129105	115041	149676	134907	148523	157298	120288	140160	138639	145874	121991	109211	119224
8.30_118.0502m/z	L3	HMDB0004041 | HMDB0000719 | HMDB0000167	L-Allothreonine | L-Homoserine | L-Threonine							3	Endogenous|Food	map00260 // map00261 // map00290 // map00470 // map00860 // map00970 // map01100 // map01110 // map01120 // map01230 // map02010 // map04974 // map04978|map00260 // map00270 // map00300 // map00920 // map01100 // map01110 // map01120 // map01230|map00260 // map01100	Glycine, serine and threonine metabolism // Cysteine and methionine metabolism // Lysine biosynthesis // Sulfur metabolism // Metabolic pathways // Biosynthesis of secondary metabolites // Microbial metabolism in diverse environments // Biosynthesis of amino acids|Glycine, serine and threonine metabolism // Metabolic pathways|Glycine, serine and threonine metabolism // Monobactam biosynthesis // …	Organic acids and derivatives	Carboxylic acids and derivatives	Amino acids, peptides, and analogues			95.1206	HMDB0061877|HMDB0004041|HMDB0000719|HMDB0000167	4-Amino-3-hydroxybutyrate|L-Allothreonine|L-Homoserine|L-Threonine	4	95.1206	100 - 4.91 - 0.713		118.05	1	M-H	C4H9NO3	8.29805	0.0875833	100 - 0.469	577.731	465.374	549.02	585.865	677.145	718.06	526.783	469.076	482.959	682.145	659.226	542.879	665.482	627.528	626.807	467.503	583.431
1.44_259.1187m/z	L3	HMDB0006024 | HMDB0000491	MEVALOLACTONE | 3-METHYL-2-OXOVALERATE	x		x				2	Endogenous|Food	map00280 // map00290 // map00966 // map01100 // map01110 // map01210 // map01230	Valine, leucine and isoleucine degradation // Valine, leucine and isoleucine biosynthesis // Glucosinolate biosynthesis // Metabolic pathways // Biosynthesis of secondary metabolites // 2-Oxocarboxylic acid metabolism // Biosynthesis of amino acids	Organic acids and derivatives|Organoheterocyclic compounds	Keto acids and derivatives|Lactones	Delta valerolactones|Short-chain keto acids and derivatives			96.9583	PANTOLACTONE|HMDB0006024|HMDB0000491|HMDB0303902|HMDB0256598|HMDB0245159|HMDB0061881|HMDB0031216|HMDB0014944|HMDB0012882|HMDB0010717|HMDB0006024|HMDB0001864|HMDB0000695|HMDB0000491	HMDB0059876|MEVALOLACTONE|3-METHYL-2-OXOVALERATE|dihydro-3-hydroxy-4,4-dimethyl- 2(3H)-Furanone|Pirimicarb|2-Hydroxyethyl methacrylate|4-Acetylbutyrate|Ethyl acetoacetate|Pentoxifylline|Adipate semialdehyde|3-Oxohexanoic acid|Mevalonolactone|2-Ketohexanoic acid|Ketoleucine|3-Methyl-2-oxovaleric acid	15	96.9582981149583 | 96.9582981149583 | 96.9582981149583 | 96.9582981149583 | 95.077506901352 | 96.9582981149583 | 96.9582981149583 | 96.9582981149583 | 92.7597747003708 | 96.9582981149583 | 96.9582981149583 | 96.9582981149583 | 96.9582981149583 | 96.9582981149583 | 96.9582981149583	="100 - 6.72 - 0.807 | 100 - 6.72 - 0.807 | 100 - 6.72 - 0.807 | 100 - 6.72 - 0.807 | 100 - 13.6 - 1.27 | 100 - 6.72 - 0.807 | 100 - 6.72 - 0.807 | 100 - 6.72 - 0.807 | 100 - 15.8 - 1.79 - 0.152 | 100 - 6.72 - 0.807 | 100 - 6.72 - 0.807 | 100 - 6.72 - 0.807 | 100 - 6.72 - 0.807 | 100 - 6.72 - 0.807 | 100 - 6.72 - 0.807"		259.119	1	2M-H | 2M-H | 2M-H | 2M-H | M+Na-2H | 2M-H | 2M-H | 2M-H | M-H2O-H | 2M-H | 2M-H | 2M-H | 2M-H | 2M-H | 2M-H	C6H10O3 | C6H10O3 | C6H10O3 | C6H10O3 | C11H18N4O2 | C6H10O3 | C6H10O3 | C6H10O3 | C13H18N4O3 | C6H10O3 | C6H10O3 | C6H10O3 | C6H10O3 | C6H10O3 | C6H10O3	1.44075	0.494817	100 - 9.26	9996.83	9820.33	9635.99	9591.55	9786.15	10099	8837.82	9750.81	8834.94	9472.87	9180.04	10242.8	10061.6	9784.07	10200.6	12040.5	9844.77
10.94_588.0760m/z	L3	HMDB0006557 | HMDB0006369 | HMDB0001499 | HMDB0001095	ADP-glucose | ADP-Mannose | GDP-D-Rhamnose | GDP-L-fucose	x				x		4	Endogenous|Food	map00051|map00051 // map00520 // map00541 // map01100 // map01250|map00500 // map00520 // map01100 // map01110 // map01250	Fructose and mannose metabolism|Fructose and mannose metabolism // Amino sugar and nucleotide sugar metabolism // O-Antigen nucleotide sugar biosynthesis // Metabolic pathways // Biosynthesis of nucleotide sugars|Starch and sucrose metabolism // Amino sugar and nucleotide sugar metabolism // Metabolic pathways // Biosynthesis of secondary metabolites // Biosynthesis of nucleotide sugars	Nucleosides, nucleotides, and analogues	Purine nucleotides	Purine nucleotide sugars			95.6147	HMDB0006557|HMDB0006369|HMDB0001499|HMDB0001095	ADP-glucose|ADP-Mannose|GDP-D-Rhamnose|GDP-L-fucose	4	95.6147	100 - 20 - 4.98 - 0.729 - 0.108		588.076	1	M-H	C16H25N5O15P2	10.9385	0.220167	100 - 17.2 - 3.12	27327	27516.4	28076.6	28024	28642.3	28177.2	26258.2	24412.1	22495.8	29847.4	27086.9	34807.1	33430.3	34070.7	32644.2	31178.1	25457.3
11.29_338.9889m/z	L3	HMDB0006872 | HMDB0006235 | HMDB0006234 | HMDB0003514 | HMDB0001473 | HMDB0001112 | HMDB0001058 | HMDB0001047 | HMDB0000968	D-Tagatose 1,6-bisphosphate | D-myo-Inositol 3,4-bisphosphate | D-myo-Inositol 1,3-bisphosphate | alpha-D-Glucose 1,6-bisphosphate | Dihydroxyacetone phosphate | Glyceraldehyde 3-phosphate | Fructose 1,6-bisphosphate | D-Fructose 2,6-bisphosphate | D-myo-Inositol 1,4-bisphosphate	x				x		9	Endogenous|Food	map00010 // map00030 // map00051 // map00052 // map00331 // map00562 // map00680 // map00710 // map00730 // map00750 // map00900 // map01100 // map01110 // map01120 // map01200 // map01230 // map01240 // map05415|map00010 // map00030 // map00051 // map01100 // map01110 // map01120 // map01200 // map01230 // map02060|map00010 // map00040 // map00051 // map00052 // map00561 // map00562 // map00564 …	="Fructose and mannose metabolism // Metabolic pathways // AMPK signaling pathway // Glucagon signaling pathway // Central carbon metabolism in cancer|Galactose metabolism // Metabolic pathways|Glycolysis / Gluconeogenesis // Pentose and glucuronate interconversions // Fructose and mannose metabolism // Galactose metabolism // Glycerolipid metabolism // Inositol phosphate metabolism // Glyceropho…	Organic oxygen compounds	Organooxygen compounds	Alcohols and polyols|Carbohydrates and carbohydrate conjugates			96.5535082774842|96.364956528814	HMDB0303704|HMDB0036632|HMDB0030796|HMDB0029620|HMDB0006872|HMDB0006235|HMDB0006234|HMDB0005794|HMDB0003514|HMDB0001473|HMDB0001112|HMDB0001058|HMDB0001047|HMDB0000968	Pollenin A|6-Hydroxyluteolin|Morin|Tricetin|D-Tagatose 1,6-bisphosphate|D-myo-Inositol 3,4-bisphosphate|D-myo-Inositol 1,3-bisphosphate|Quercetin|alpha-D-Glucose 1,6-bisphosphate|Dihydroxyacetone phosphate|Glyceraldehyde 3-phosphate|Fructose 1,6-bisphosphate|D-Fructose 2,6-bisphosphate|D-myo-Inositol 1,4-bisphosphate	14	88.5788660525735 | 88.5788660525735 | 88.5788660525735 | 88.5788660525735 | 96.364956528814 | 96.364956528814 | 96.364956528814 | 88.5788660525735 | 96.364956528814 | 96.5535082774842 | 96.5535082774842 | 96.364956528814 | 96.364956528814 | 96.364956528814	="100 - 16.6 - 2.73 - 0.301 | 100 - 16.6 - 2.73 - 0.301 | 100 - 16.6 - 2.73 - 0.301 | 100 - 16.6 - 2.73 - 0.301 | 100 - 7.11 - 2.68 - 0.178 | 100 - 7.11 - 2.68 - 0.178 | 100 - 7.11 - 2.68 - 0.178 | 100 - 16.6 - 2.73 - 0.301 | 100 - 7.11 - 2.68 - 0.178 | 100 - 3.55 - 1.28 | 100 - 3.55 - 1.28 | 100 - 7.11 - 2.68 - 0.178 | 100 - 7.11 - 2.68 - 0.178 | 100 - 7.11 - 2.68 - 0.178"		338.989	1	M+K-2H | M+K-2H | M+K-2H | M+K-2H | M-H | M-H | M-H | M+K-2H | M-H | 2M-H | 2M-H | M-H | M-H | M-H	C15H10O7 | C15H10O7 | C15H10O7 | C15H10O7 | C6H14O12P2 | C6H14O12P2 | C6H14O12P2 | C15H10O7 | C6H14O12P2 | C3H7O6P | C3H7O6P | C6H14O12P2 | C6H14O12P2 | C6H14O12P2	11.2899	0.285817	100 - 5.97	11839.7	12674.1	13696.7	15048.8	15791.6	18194.1	18110.6	16145.2	17247.7	21082.6	26859.8	12498.4	10633.8	14659	12535.4	7485.5	18414.7
11.86_338.9889m/z	L3	HMDB0006872 | HMDB0006235 | HMDB0006234 | HMDB0003514 | HMDB0001473 | HMDB0001112 | HMDB0001058 | HMDB0001047 | HMDB0000968	D-Tagatose 1,6-bisphosphate | D-myo-Inositol 3,4-bisphosphate | D-myo-Inositol 1,3-bisphosphate | alpha-D-Glucose 1,6-bisphosphate | Dihydroxyacetone phosphate | Glyceraldehyde 3-phosphate | Fructose 1,6-bisphosphate | D-Fructose 2,6-bisphosphate | D-myo-Inositol 1,4-bisphosphate					x		9	Endogenous|Food	map00010 // map00030 // map00051 // map00052 // map00331 // map00562 // map00680 // map00710 // map00730 // map00750 // map00900 // map01100 // map01110 // map01120 // map01200 // map01230 // map01240 // map05415|map00010 // map00030 // map00051 // map01100 // map01110 // map01120 // map01200 // map01230 // map02060|map00010 // map00040 // map00051 // map00052 // map00561 // map00562 // map00564 …	="Fructose and mannose metabolism // Metabolic pathways // AMPK signaling pathway // Glucagon signaling pathway // Central carbon metabolism in cancer|Galactose metabolism // Metabolic pathways|Glycolysis / Gluconeogenesis // Pentose and glucuronate interconversions // Fructose and mannose metabolism // Galactose metabolism // Glycerolipid metabolism // Inositol phosphate metabolism // Glyceropho…	Organic oxygen compounds	Organooxygen compounds	Alcohols and polyols|Carbohydrates and carbohydrate conjugates			97.0426119842659|95.8734084367784	HMDB0303704|HMDB0036632|HMDB0030796|HMDB0029620|HMDB0006872|HMDB0006235|HMDB0006234|HMDB0005794|HMDB0003514|HMDB0001473|HMDB0001112|HMDB0001058|HMDB0001047|HMDB0000968	Pollenin A|6-Hydroxyluteolin|Morin|Tricetin|D-Tagatose 1,6-bisphosphate|D-myo-Inositol 3,4-bisphosphate|D-myo-Inositol 1,3-bisphosphate|Quercetin|alpha-D-Glucose 1,6-bisphosphate|Dihydroxyacetone phosphate|Glyceraldehyde 3-phosphate|Fructose 1,6-bisphosphate|D-Fructose 2,6-bisphosphate|D-myo-Inositol 1,4-bisphosphate	14	88.1270340363384 | 88.1270340363384 | 88.1270340363384 | 88.1270340363384 | 95.8734084367784 | 95.8734084367784 | 95.8734084367784 | 88.1270340363384 | 95.8734084367784 | 97.0426119842659 | 97.0426119842659 | 95.8734084367784 | 95.8734084367784 | 95.8734084367784	="100 - 16.6 - 2.73 - 0.301 | 100 - 16.6 - 2.73 - 0.301 | 100 - 16.6 - 2.73 - 0.301 | 100 - 16.6 - 2.73 - 0.301 | 100 - 7.11 - 2.68 - 0.178 | 100 - 7.11 - 2.68 - 0.178 | 100 - 7.11 - 2.68 - 0.178 | 100 - 16.6 - 2.73 - 0.301 | 100 - 7.11 - 2.68 - 0.178 | 100 - 3.55 - 1.28 | 100 - 3.55 - 1.28 | 100 - 7.11 - 2.68 - 0.178 | 100 - 7.11 - 2.68 - 0.178 | 100 - 7.11 - 2.68 - 0.178"		338.989	1	M+K-2H | M+K-2H | M+K-2H | M+K-2H | M-H | M-H | M-H | M+K-2H | M-H | 2M-H | 2M-H | M-H | M-H | M-H	C15H10O7 | C15H10O7 | C15H10O7 | C15H10O7 | C6H14O12P2 | C6H14O12P2 | C6H14O12P2 | C15H10O7 | C6H14O12P2 | C3H7O6P | C3H7O6P | C6H14O12P2 | C6H14O12P2 | C6H14O12P2	11.8576	1.08687	100 - 5.43	26430.5	27020.4	26219.6	27566.1	26768.5	27202.7	29731.9	27851.8	31150.2	33134.8	34390.5	29123.1	29403.6	31475	30308.1	27302.4	31016.4
1.69_804.5783m/z	L3	HMDB0008067 | HMDB0008003 | HMDB0007972 | HMDB0007911 | HMDB0007879	PC(18:1(11Z)/16:0) | PC(16:1(9Z)/18:0) | PC(16:0/18:1(9Z)) | PC(14:1(9Z)/20:0) | PC(14:0/20:1(11Z))			x				5	Endogenous|Food			Lipids and lipid-like molecules	Glycerophospholipids	Glycerophosphocholines			95.1	HMDB0008067|HMDB0008003|HMDB0007972|HMDB0007911|HMDB0007879	PC(18:1(11Z)/16:0)|PC(16:1(9Z)/18:0)|PC(16:0/18:1(9Z))|PC(14:1(9Z)/20:0)|PC(14:0/20:1(11Z))	5	95.1	100 - 47 - 12.5 - 2.39 - 0.367		804.578	1	M+FA-H	C42H82NO8P	1.69473	0.867033	100 - 46.2 - 8 - 0.124	188417	182963	186722	178922	177576	174743	117961	207875	142544	163234	94889.1	211786	163652	212625	172429	222740	206826
1.68_830.5941m/z	L3	HMDB0008071 | HMDB0008070	PC(18:1(11Z)/18:1(9Z)) | PC(18:1(11Z)/18:1(11Z))	x		x				2	Endogenous|Food			Lipids and lipid-like molecules	Glycerophospholipids	Glycerophosphocholines			88.4813	HMDB0008071|HMDB0008070	PC(18:1(11Z)/18:1(9Z))|PC(18:1(11Z)/18:1(11Z))	2	88.4813	100 - 49.2 - 13.5 - 2.67 - 0.421		830.594	1	M+FA-H	C44H84NO8P	1.6816	0.6262	100 - 46.7	65151.8	62990.7	65557.3	63414.7	64080.7	60680.1	31579.4	63147.5	41274.8	49211.6	24549.8	84740.9	66883.5	88041.7	64317.5	89589.4	66022
2.43_786.5310m/z	L3	HMDB0009156 | HMDB0009060	PE(18:3(9Z,12Z,15Z)/18:0) | PE(18:1(9Z)/18:2(9Z,12Z))	x		x		x		2	Endogenous|Food			Lipids and lipid-like molecules	Glycerophospholipids	Glycerophosphoethanolamines			86.2497	HMDB0009156|HMDB0009060	PE(18:3(9Z,12Z,15Z)/18:0)|PE(18:1(9Z)/18:2(9Z,12Z))	2	86.2497	100 - 45.9 - 11.9 - 2.26 - 0.341		786.531	1	M+FA-H	C41H76NO8P	2.43478	0.2496	100 - 38.4	17161.1	17967.6	17249.5	16956.2	19053	16932.3	16620.7	16547.3	8512.47	15482.1	16729.8	25184.8	29909.5	27184.3	24021.4	32802.4	20635.9
2.54_788.5461m/z	L3	HMDB0010163	PS(18:0/18:1(9Z))	x						1	Endogenous|Food			Lipids and lipid-like molecules	Glycerophospholipids	Glycerophosphoserines			79.1154	HMDB0010163|HMDB0008843|HMDB0007940	PS(18:0/18:1(9Z))|PE(14:0/22:2(13Z,16Z))|PC(15:0/18:2(9Z,12Z))	3	79.1153651429539 | 80.3718825716465 | 80.3718825716465	100 - 47.1 - 12.9 - 2.59 - 0.42 | 100 - 45.9 - 11.9 - 2.26 - 0.342 | 100 - 45.9 - 11.9 - 2.26 - 0.342		788.546	1	M-H | M+FA-H | M+FA-H	C42H80NO10P | C41H78NO8P | C41H78NO8P	2.54427	0.315283	100 - 28.8 - 0.167	38834.9	37265.2	32671.7	36212.8	31350.6	29968.1	45078.2	46714.2	29216.6	42919.2	35838.2	47908.7	50896.7	54130.9	50608.6	56622.8	46959.1
1.20_165.0402m/z	L3	HMDB0010738 | HMDB0001991 | HMDB0001886	1-Methylxanthine | 7-Methylxanthine | 3-Methylxanthine							3	Endogenous|Food	map00232 // map01100 // map01110 // map01120	Caffeine metabolism // Metabolic pathways // Biosynthesis of secondary metabolites // Microbial metabolism in diverse environments	Organoheterocyclic compounds	Imidazopyrimidines	Purines and purine derivatives			93.5345	HMDB0060256|HMDB0060255|HMDB0059750|HMDB0010738|HMDB0006293|HMDB0002649|HMDB0001991|HMDB0001886|HMDB0000867|HMDB0000539	L-Xylonic acid|L-Lyxonic acid|D-Xylonic acid|1-Methylxanthine|L-Erythrulose|Erythrose|7-Methylxanthine|3-Methylxanthine|Ribonic acid|Arabinonic acid	10	92.0933284960837 | 92.0933284960837 | 92.0933284960837 | 93.534523043456 | 90.67751733127 | 90.67751733127 | 93.534523043456 | 93.534523043456 | 92.0933284960837 | 92.0933284960837	100 - 5.75 - 1.37 | 100 - 5.75 - 1.37 | 100 - 5.75 - 1.37 | 100 - 8.1 - 0.701 | 100 - 4.57 - 0.903 | 100 - 4.57 - 0.903 | 100 - 8.1 - 0.701 | 100 - 8.1 - 0.701 | 100 - 5.75 - 1.37 | 100 - 5.75 - 1.37		165.04	1	M-H | M-H | M-H | M-H | M+FA-H | M+FA-H | M-H | M-H | M-H | M-H	C5H10O6 | C5H10O6 | C5H10O6 | C6H6N4O2 | C4H8O4 | C4H8O4 | C6H6N4O2 | C6H6N4O2 | C5H10O6 | C5H10O6	1.19992	0.34595	100 - 9.95 - 6.31 - 0.0584	65004.3	71823.3	76075.6	84113.9	94769.7	100876	1193.25	1429.27	793.8	1723.09	820.42	1447.95	1291.83	934.014	764.799	876.513	1413.21
1.52_121.0287m/z	L3	HMDB0011718 | HMDB0011718	3-HYDROXYBENZALDEHYDE | 4-HYDROXYBENZALDEHYDE							2	Endogenous|Food	map00363 // map00623 // map00627 // map01100 // map01120	Bisphenol degradation // Toluene degradation // Aminobenzoate degradation // Metabolic pathways // Microbial metabolism in diverse environments	Organic oxygen compounds	Organooxygen compounds	Carbonyl compounds			95.0129	HMDB0259299|HMDB0034170|HMDB0031735|HMDB0011718|HMDB0001870|HMDB0011718|HMDB0011718	Tropolone|2-Hydroxybenzaldehyde|Ethyl maltol|4-Hydroxybenzaldehyde|Benzoic acid|3-HYDROXYBENZALDEHYDE|4-HYDROXYBENZALDEHYDE	7	95.0129083931136 | 95.0129083931136 | 94.7756552932869 | 95.0129083931136 | 95.0129083931136 | 95.0129083931136 | 95.0129083931136	100 - 7.72 - 0.668 | 100 - 7.72 - 0.668 | 100 - 7.78 - 0.878 | 100 - 7.72 - 0.668 | 100 - 7.72 - 0.668 | 100 - 7.72 - 0.668 | 100 - 7.72 - 0.668		121.029	1	M-H | M-H | M-H2O-H | M-H | M-H | M-H | M-H	C7H6O2 | C7H6O2 | C7H8O3 | C7H6O2 | C7H6O2 | C7H6O2 | C7H6O2	1.52395	0.0656833	100 - 2.98	413.384	413.89	427.825	405.751	451.963	452.695	411.895	337.993	318.221	318.115	313.227	353.466	352.145	320.586	300.443	304.835	390.236
2.40_173.0449m/z	L3	HMDB0012149 | HMDB0003072 | HMDB0003070	2-Isopropyl-3-oxosuccinate | Quinic acid | Shikimic acid							3	Endogenous|Food	map00290 // map01100 // map01110 // map01210|map00400 // map00996 // map00999 // map01100 // map01110 // map01230 // map01240|map00400 // map01100	Phenylalanine, tyrosine and tryptophan biosynthesis // Biosynthesis of various alkaloids // Biosynthesis of various plant secondary metabolites // Metabolic pathways // Biosynthesis of secondary metabolites // Biosynthesis of amino acids // Biosynthesis of cofactors|Phenylalanine, tyrosine and tryptophan biosynthesis // Metabolic pathways|Valine, leucine and isoleucine biosynthesis // Metabolic p…	Organic acids and derivatives|Organic oxygen compounds	Keto acids and derivatives|Organooxygen compounds	Alcohols and polyols|Short-chain keto acids and derivatives			95.0287484926499|94.7041478575019	HMDB0012149|HMDB0003072|HMDB0003070	2-Isopropyl-3-oxosuccinate|Quinic acid|Shikimic acid	3	95.0287484926499 | 94.7041478575019 | 95.0287484926499	100 - 7.88 - 1.3 | 100 - 7.94 - 1.51 - 0.103 | 100 - 7.88 - 1.3		173.045	1	M-H | M-H2O-H | M-H	C7H10O5 | C7H12O6 | C7H10O5	2.39537	0.162033	100 - 3.75	2034.6	1798.59	1963.39	1974.44	2002.98	2002.25	2170.97	2095.96	1631.68	1921.69	2404.63	1857.36	1910.81	1729.9	1878.56	2031.69	2110.87
3.67_173.0450m/z	L3	HMDB0012149 | HMDB0003072 | HMDB0003070	2-Isopropyl-3-oxosuccinate | Quinic acid | Shikimic acid							3	Endogenous|Food	map00290 // map01100 // map01110 // map01210|map00400 // map00996 // map00999 // map01100 // map01110 // map01230 // map01240|map00400 // map01100	Phenylalanine, tyrosine and tryptophan biosynthesis // Biosynthesis of various alkaloids // Biosynthesis of various plant secondary metabolites // Metabolic pathways // Biosynthesis of secondary metabolites // Biosynthesis of amino acids // Biosynthesis of cofactors|Phenylalanine, tyrosine and tryptophan biosynthesis // Metabolic pathways|Valine, leucine and isoleucine biosynthesis // Metabolic p…	Organic acids and derivatives|Organic oxygen compounds	Keto acids and derivatives|Organooxygen compounds	Alcohols and polyols|Short-chain keto acids and derivatives			96.3484809854338|96.0193723880935	HMDB0012149|HMDB0003072|HMDB0003070	2-Isopropyl-3-oxosuccinate|Quinic acid|Shikimic acid	3	96.3484809854338 | 96.0193723880935 | 96.3484809854338	100 - 7.88 - 1.3 | 100 - 7.94 - 1.51 - 0.103 | 100 - 7.88 - 1.3		173.045	1	M-H | M-H2O-H | M-H	C7H10O5 | C7H12O6 | C7H10O5	3.66528	0.192667	100 - 5.19	2421.8	2296.83	2374.03	2302.88	2422.08	2370.22	2339.43	2273.6	2202.27	2317.8	2416.95	2261.72	2319.82	2269.43	2452.9	2508.83	2373.83
10.27_558.0651m/z	L3	HMDB0012278 | HMDB0012277 | HMDB0012276 | HMDB0001178	Phosphoribulosylformimino-AICAR-P | Phosphoribosylformimino-AICAR-P | Phosphoribosyl-AMP | Adenosine diphosphate ribose							4	Endogenous	map00230 // map01100|map00340 // map01100 // map01110 // map01230	Histidine metabolism // Metabolic pathways // Biosynthesis of secondary metabolites // Biosynthesis of amino acids|Purine metabolism // Metabolic pathways	Nucleosides, nucleotides, and analogues	Imidazole ribonucleosides and ribonucleotides|Purine nucleotides	1-ribosyl-imidazolecarboxamides|Purine nucleotide sugars|Purine ribonucleotides			93.8219815403218|93.5054231711758	HMDB0012278|HMDB0012277|HMDB0012276|HMDB0001178	Phosphoribulosylformimino-AICAR-P|Phosphoribosylformimino-AICAR-P|Phosphoribosyl-AMP|Adenosine diphosphate ribose	4	93.5054231711758 | 93.5054231711758 | 93.8219815403218 | 93.8219815403218	100 - 18.9 - 4.78 - 0.678 - 0.1 | 100 - 18.9 - 4.78 - 0.678 - 0.1 | 100 - 18.8 - 4.56 - 0.636 | 100 - 18.8 - 4.56 - 0.636		558.065	1	M-H2O-H | M-H2O-H | M-H | M-H	C15H25N5O15P2 | C15H25N5O15P2 | C15H23N5O14P2 | C15H23N5O14P2	10.2711	0.201833	100 - 14.9 - 1.48	16602.9	15441.3	15614.9	15126.9	14568.6	14914.5	16245	32727.4	1597.79	5921.43	34147	13123.5	5146.04	12966.4	6128.35	17650.6	19326.3
1.28_138.0189m/z	L3	HMDB0013188 | HMDB0002658	3-Hydroxypicolinic acid | 6-Hydroxynicotinic acid	x		x				2	Endogenous	map00760 // map01100 // map01120	Nicotinate and nicotinamide metabolism // Metabolic pathways // Microbial metabolism in diverse environments	Organoheterocyclic compounds	Pyridines and derivatives	Pyridinecarboxylic acids and derivatives			96.8134	HMDB0249203|HMDB0245949|HMDB0245260|HMDB0013188|HMDB0002658|HMDB0001241|HMDB0001232	Biguanide|3-Nitrophenol|2-Nitrophenol|3-Hydroxypicolinic acid|6-Hydroxynicotinic acid|2-Aminomuconic acid|4-Nitrophenol	7	99.6677532415121 | 96.8133827864259 | 96.8133827864259 | 96.8133827864259 | 96.8133827864259 | 96.5708255399443 | 96.8133827864259	100 - 4.07 | 100 - 7.03 - 0.828 | 100 - 7.03 - 0.828 | 100 - 7.03 - 0.828 | 100 - 7.03 - 0.828 | 100 - 7.09 - 1.04 | 100 - 7.03 - 0.828		138.019	1	M+K-2H | M-H | M-H | M-H | M-H | M-H2O-H | M-H	C2H7N5 | C6H5NO3 | C6H5NO3 | C6H5NO3 | C6H5NO3 | C6H7NO4 | C6H5NO3	1.27873	0.166417	100 - 4.42	4963.81	5143.24	4999.05	4966.01	5084.31	5336.06	2108.78	2431.26	2207.36	2184.38	2423.01	2487.03	2590.28	2646.68	2368.02	2697.15	2849.16
4.18_633.1011m/z	L3	HMDB0014574	Cefpiramide							1									79.5536	HMDB0014574	Cefpiramide	1	79.5536	100 - 32.1 - 15.5 - 3.79 - 0.922 - 0.17		633.101	1	M+Na-2H	C25H24N8O7S2	4.182	0.162017	100 - 21.1 - 0.228	11530	11943.1	12457.5	11811.8	10898.5	10024.7	12695.2	11328.5	10041.5	12281.5	13594.2	12242.9	12190.9	12129.4	14326.3	15420.5	11148.7
7.96_242.0798m/z	L3	HMDB0015122 | HMDB0000089	Cytarabine | Cytidine							2	Endogenous|Food	map00240 // map01100 // map02010	Pyrimidine metabolism // Metabolic pathways // ABC transporters	Nucleosides, nucleotides, and analogues	Pyrimidine nucleosides				95.0061	HMDB0060478|HMDB0033701|HMDB0032055|HMDB0031770|HMDB0015122|HMDB0015050|HMDB0014798|HMDB0004231|HMDB0000089	gamma-Glutamyl-beta-cyanoalanine|Hydrocotarnine|N-Acetylhistidine|Carbofuran|Cytarabine|Phenformin|Metaxalone|Panthenol|Cytidine	9	95.0061063632515 | 93.0900190770231 | 96.582499705417 | 93.0900190770231 | 95.0061063632515 | 94.4410506554944 | 93.0900190770231 | 95.9507567567598 | 95.0061063632515	100 - 11.2 - 1.6 - 0.132 | 100 - 13.6 - 1.47 - 0.117 | 100 - 9.99 - 1.07 | 100 - 13.6 - 1.47 - 0.117 | 100 - 11.2 - 1.6 - 0.132 | 100 - 12.8 - 0.759 | 100 - 13.6 - 1.47 - 0.117 | 100 - 10.5 - 1.32 | 100 - 11.2 - 1.6 - 0.132		242.08	1	M-H | M+Na-2H | M+FA-H | M+Na-2H | M-H | M+K-2H | M+Na-2H | M+K-2H | M-H	C9H13N3O5 | C12H15NO3 | C8H11N3O3 | C12H15NO3 | C9H13N3O5 | C10H15N5 | C12H15NO3 | C9H19NO4 | C9H13N3O5	7.9602	0.188567	100 - 6.81 - 0.447	11615.1	11477.7	11597	11507.9	11623.9	11680.3	16038.4	11991.7	10617.9	13361.1	8759.41	13813.1	14104	14624	10913.1	9908.91	10062.5
5.08_243.0621m/z	L3	HMDB0015188 | HMDB0000767 | HMDB0000296	Mimosine | Pseudouridine | Uridine							3	Endogenous|Food	map00240 // map01100|map00240 // map01100 // map02010	Pyrimidine metabolism // Metabolic pathways|Pyrimidine metabolism // Metabolic pathways // ABC transporters	Nucleosides, nucleotides, and analogues	Nucleoside and nucleotide analogues|Pyrimidine nucleosides				96.4174977851032|94.8306265502646	HMDB0094660|HMDB0033776|HMDB0030725|HMDB0015188|HMDB0013247|HMDB0000767|HMDB0000296	Diethyl phthalic acid|Apiole|Dillapiol|Mimosine|Monobutylphthalate|Pseudouridine|Uridine	7	92.9178257254545 | 92.9178257254545 | 92.9178257254545 | 96.4174977851032 | 92.9178257254545 | 94.8306265502646 | 94.8306265502646	100 - 13.3 - 1.64 - 0.139 | 100 - 13.3 - 1.64 - 0.139 | 100 - 13.3 - 1.64 - 0.139 | 100 - 9.65 - 1.24 | 100 - 13.3 - 1.64 - 0.139 | 100 - 10.8 - 1.77 - 0.149 | 100 - 10.8 - 1.77 - 0.149		243.062	1	M+Na-2H | M+Na-2H | M+Na-2H | M+FA-H | M+Na-2H | M-H | M-H	C12H14O4 | C12H14O4 | C12H14O4 | C8H10N2O4 | C12H14O4 | C9H12N2O6 | C9H12N2O6	5.08407	0.170783	100 - 6.92	2773.65	2754.58	2906.7	2755.37	2793.9	2798.44	3114.83	3558.28	4594.37	2306.18	2187.15	2640.64	2724.47	2687.79	2379.45	2213.8	3574.39
8.74_275.0887m/z	L3	HMDB0028818 | HMDB0011737	Glutamylglutamic acid | gamma-Glutamylglutamic acid							2	Endogenous			Organic acids and derivatives	Carboxylic acids and derivatives	Amino acids, peptides, and analogues			95.2047	HMDB0253452|HMDB0249010|HMDB0028818|HMDB0011737	Indeno[1,2,3-cd]pyrene|Benzo[ghi]perylene|Glutamylglutamic acid|gamma-Glutamylglutamic acid	4	85.7665256152836 | 85.7665256152836 | 95.2047354503985 | 95.2047354503985	100 - 23.9 - 2.74 - 0.199 | 100 - 23.9 - 2.74 - 0.199 | 100 - 12 - 2.1 - 0.194 | 100 - 12 - 2.1 - 0.194		275.089	1	M-H	C22H12 | C22H12 | C10H16N2O7 | C10H16N2O7	8.74472	0.162017	100 - 8.81	2801.38	2722.64	2740.46	2799.06	2858.18	2828.16	2678.55	2125.73	2304.02	4342.19	3752.97	2756.17	2517.31	2768.72	3958.03	2928.74	2274.74
1.30_151.0394m/z	L3	HMDB0029659 | HMDB0257165	2',4'-DIHYDROXYACETOPHENONE | RESORCINOL MONOACETATE	x						2	Endogenous|Food			Organic oxygen compounds	Organooxygen compounds	Carbonyl compounds			92.1195	HMDB0257165|HMDB0062635|HMDB0060390|HMDB0034172|HMDB0032594|HMDB0031609|HMDB0029661|HMDB0029659|HMDB0029657|HMDB0012308|HMDB0006115|HMDB0003791|HMDB0002390|HMDB0001101|HMDB0000703|HMDB0000669|HMDB0000440|HMDB0000318|HMDB0000020|4-HYDROXYPHENYLACETATE|3-HYDROXYPHENYLACETATE|2-HYDROXYPHENYLACETIC ACID|HMDB0029659|HMDB0257165	RESORCINOL MONOACETATE|(R)-mandelic Acid|4-Hydroxyphenyl acetate|Methyl 2-hydroxybenzoate|2-(Hydroxymethyl)benzoic acid|Phenoxyacetic acid|3',4'-Dihydroxyacetophenone|2',4'-Dihydroxyacetophenone|2,4'-Dihydroxyacetophenone|Vanillin|Benzaldehyde|3,4-Dihydroxyphenylacetaldehyde|3-Cresotinic acid|p-Anisic acid|Mandelic acid|ortho-Hydroxyphenylacetic acid|3-Hydroxyphenylacetic acid|3,4-Dihydroxyphenyl…	24	92.1194815607596 | 92.1194815607596 | 92.1194815607596 | 92.1194815607596 | 92.1194815607596 | 92.1194815607596 | 92.1194815607596 | 92.1194815607596 | 92.1194815607596 | 92.1194815607596 | 93.5536335884296 | 92.1194815607596 | 92.1194815607596 | 92.1194815607596 | 92.1194815607596 | 92.1194815607596 | 92.1194815607596 | 91.8918733256988 | 92.1194815607596 | 92.1194815607596 | 92.1194815607596 | …	="100 - 8.86 - 0.962 | 100 - 8.86 - 0.962 | 100 - 8.86 - 0.962 | 100 - 8.86 - 0.962 | 100 - 8.86 - 0.962 | 100 - 8.86 - 0.962 | 100 - 8.86 - 0.962 | 100 - 8.86 - 0.962 | 100 - 8.86 - 0.962 | 100 - 8.86 - 0.962 | 100 - 7.68 - 0.459 | 100 - 8.86 - 0.962 | 100 - 8.86 - 0.962 | 100 - 8.86 - 0.962 | 100 - 8.86 - 0.962 | 100 - 8.86 - 0.962 | 100 - 8.86 - 0.962 | 100 - 8.92 - 1.17 | 100 - 8.86 - 0.962 |…		151.039	1	M-H | M-H | M-H | M-H | M-H | M-H | M-H | M-H | M-H | M-H | M+FA-H | M-H | M-H | M-H | M-H | M-H | M-H | M-H2O-H | M-H | M-H | M-H | M-H | M-H | M-H	C8H8O3 | C8H8O3 | C8H8O3 | C8H8O3 | C8H8O3 | C8H8O3 | C8H8O3 | C8H8O3 | C8H8O3 | C8H8O3 | C7H6O | C8H8O3 | C8H8O3 | C8H8O3 | C8H8O3 | C8H8O3 | C8H8O3 | C8H10O4 | C8H8O3 | C8H8O3 | C8H8O3 | C8H8O3 | C8H8O3 | C8H8O3	1.30063	0.11385	100 - 1.17	903.667	898.927	880.837	854.303	937.607	966.221	142.097	140.952	160.774	151.972	109.165	199.473	195.858	232.874	166.43	219.576	181.593
4.23_160.0609m/z	L3	HMDB0030091 | HMDB0029423 | HMDB0001514	beta-D-Glucosamine | Acetylhomoserine | Glucosamine			x		x		3	Endogenous|Food	map00270 // map01100|map00520 // map01100 // map01250 // map02060	Amino sugar and nucleotide sugar metabolism // Metabolic pathways // Biosynthesis of nucleotide sugars // Phosphotransferase system (PTS)|Cysteine and methionine metabolism // Metabolic pathways	Organic acids and derivatives|Organic oxygen compounds	Carboxylic acids and derivatives|Organooxygen compounds	Amino acids, peptides, and analogues|Carbohydrates and carbohydrate conjugates			96.1406284703512|95.9004100303611	HMDB0302754|HMDB0251528|HMDB0062660|HMDB0033747|HMDB0030091|HMDB0029423|HMDB0012880|HMDB0003411|HMDB0001514|HMDB0000510|HMDB0000162	2-Aminoadipic acid|DL-Proline|N-methyl-L-glutamic Acid|(Â±)-2,2'-Iminobispropanoic acid|beta-D-Glucosamine|Acetylhomoserine|Acetamidopropanal|D-Proline|Glucosamine|Aminoadipic acid|L-Proline	11	96.1406284703512 | 97.6418493953023 | 96.1406284703512 | 96.1406284703512 | 95.9004100303611 | 96.1406284703512 | 97.6418493953023 | 97.6418493953023 | 95.9004100303611 | 96.1406284703512 | 97.6418493953023	100 - 7.13 - 1.04 | 100 - 5.95 - 0.558 | 100 - 7.13 - 1.04 | 100 - 7.13 - 1.04 | 100 - 7.19 - 1.25 | 100 - 7.13 - 1.04 | 100 - 5.95 - 0.558 | 100 - 5.95 - 0.558 | 100 - 7.19 - 1.25 | 100 - 7.13 - 1.04 | 100 - 5.95 - 0.558		160.061	1	M-H | M+FA-H | M-H | M-H | M-H2O-H | M-H | M+FA-H | M+FA-H | M-H2O-H | M-H | M+FA-H	C6H11NO4 | C5H9NO2 | C6H11NO4 | C6H11NO4 | C6H13NO5 | C6H11NO4 | C5H9NO2 | C5H9NO2 | C6H13NO5 | C6H11NO4 | C5H9NO2	4.23017	0.232083	100 - 4	5273.19	5351.26	5575.54	5365.91	5390.74	5044.08	4972.75	4610.99	5538.9	5383.84	4444.05	4948.93	4957.09	5242.96	4460.09	4043.52	5459.42
1.80_438.1674m/z	L3	HMDB0030274 | HMDB0015152	(E)-Casimiroedine | Minocycline							2	Endogenous|Food|Plant			Organic oxygen compounds|Phenylpropanoids and polyketides	Organooxygen compounds|Tetracyclines	Carbohydrates and carbohydrate conjugates			92.1514913737159|89.9862071490215	HMDB0030274|HMDB0015152	(E)-Casimiroedine|Minocycline	2	92.1514913737159 | 89.9862071490215	100 - 24.3 - 4.07 - 0.511 | 100 - 26.5 - 4.83 - 0.658		438.167	1	M+Na-2H | M-H2O-H	C21H27N3O6 | C23H27N3O7	1.80422	0.118233	100 - 18.7 - 0.0825	3939.34	3863.07	3661.01	3783.59	3878.69	3671.52	4626.81	4879.46	6637.92	4205.31	3442.14	4543.03	4395.22	4291.58	4864.85	3421.9	4711.17
1.25_271.2280m/z	L3	HMDB0031078 | HMDB0031057 | HMDB0006294	Pentadecanal | 2-Hydroxyhexadecanoic acid | 16-Hydroxyhexadecanoic acid							3	Endogenous|Food	map00073 // map01100	Cutin, suberine and wax biosynthesis // Metabolic pathways	Lipids and lipid-like molecules	Fatty Acyls	Fatty acids and conjugates|Fatty aldehydes			95.4262890516721|93.8558228972937	HMDB0031078|HMDB0031057|HMDB0006294	Pentadecanal|2-Hydroxyhexadecanoic acid|16-Hydroxyhexadecanoic acid	3	95.4262890516721 | 93.8558228972937 | 93.8558228972937	100 - 16.6 - 1.5 | 100 - 17.8 - 2.1 - 0.187 | 100 - 17.8 - 2.1 - 0.187		271.228	1	M+FA-H | M-H | M-H	C15H30O | C16H32O3 | C16H32O3	1.25247	0.153267	100 - 12.7	4508.96	4639.11	4358.91	4192.26	5225.5	6078.53	833.727	810.52	820.28	929.323	906.619	960.687	912.521	594.195	818.114	1161.3	1139.39
1.41_159.1020m/z	L3	HMDB0031475 | HMDB0013900 | HMDB0013899 | HMDB0013898 | HMDB0003671 | HMDB0002264 | HMDB0001954	Heptanal | 4-Hydroxyvalproic acid | 3-Hydroxyvalproic acid | 5-Hydroxyvalproic acid | 2-Heptanone | (R)-2-Hydroxycaprylic acid | 3-Hydroxyoctanoic acid							7	Endogenous|Food	map00982	Drug metabolism - cytochrome P450	Lipids and lipid-like molecules|Organic acids and derivatives|Organic oxygen compounds	Fatty Acyls|Hydroxy acids and derivatives|Organooxygen compounds	Carbonyl compounds|Fatty acids and conjugates|Medium-chain hydroxy acids and derivatives			95.4705860738937|94.0074381701121	HMDB0031475|HMDB0013900|HMDB0013899|HMDB0013898|HMDB0003671|HMDB0002264|HMDB0001954	Heptanal|4-Hydroxyvalproic acid|3-Hydroxyvalproic acid|5-Hydroxyvalproic acid|2-Heptanone|(R)-2-Hydroxycaprylic acid|3-Hydroxyoctanoic acid	7	95.4705860738937 | 94.0074381701121 | 94.0074381701121 | 94.0074381701121 | 95.4705860738937 | 94.0074381701121 | 94.0074381701121	100 - 7.77 - 0.466 | 100 - 8.95 - 0.97 | 100 - 8.95 - 0.97 | 100 - 8.95 - 0.97 | 100 - 7.77 - 0.466 | 100 - 8.95 - 0.97 | 100 - 8.95 - 0.97		159.102	1	M+FA-H | M-H | M-H | M-H | M+FA-H | M-H | M-H	C7H14O | C8H16O3 | C8H16O3 | C8H16O3 | C7H14O | C8H16O3 | C8H16O3	1.4101	0.122617	100 - 3.33	1187.46	1174.63	1140.8	1076.26	1136.79	1179.6	854.985	916.208	787.992	1389.06	838.527	1075.04	819.044	631.218	894.271	1418.66	808.531
7.75_134.0207n	L3	HMDB0031518 | HMDB0000156	(R)-MALATE | (S)-MALATE	x	x			x	x	2	Endogenous|Food	map00020 // map00620 // map00630 // map00680 // map00710 // map00720 // map01100 // map01110 // map01120 // map01200 // map02020 // map04742 // map04922 // map04964 // map05200 // map05211 // map05230|map00650 // map01100	Butanoate metabolism // Metabolic pathways|Citrate cycle (TCA cycle) // Pyruvate metabolism // Glyoxylate and dicarboxylate metabolism // Methane metabolism // Carbon fixation in photosynthetic organisms // Carbon fixation pathways in prokaryotes // Metabolic pathways // Biosynthesis of secondary metabolites // Microbial metabolism in diverse environments // Carbon metabolism // Two-component sys…	Organic acids and derivatives	Hydroxy acids and derivatives	Beta hydroxy acids and derivatives			98.4955	HMDB0031518|HMDB0000156|HMDB0031518|HMDB0000156	D-Malic acid|Malic acid|(R)-MALATE|(S)-MALATE	4	98.4811375904011 | 98.4811375904011 | 98.4954921464117 | 98.4954921464117	100 - 4.59 - 1.11	134.021	133.013	1	M-H, M-H2O-H	C4H6O5	7.75438	0.4342	100 - 3.92 - 0.173	35235.3	35889.5	36975.1	33917	25961.8	27500.1	36659	29692.7	52845.7	64784.4	44215.6	7467.43	6201.41	9177.67	36883.4	27775.4	26594.2
8.33_133.0135m/z	L3	HMDB0031518 | HMDB0011111 | HMDB0000243 | HMDB0000156	D-Malic acid | Malonic semialdehyde | Pyruvic acid | Malic acid							4	Endogenous|Food	map00010 // map00020 // map00030 // map00040 // map00053 // map00250 // map00260 // map00261 // map00270 // map00290 // map00330 // map00350 // map00360 // map00362 // map00430 // map00440 // map00470 // map00620 // map00621 // map00622 // map00630 // map00650 // map00660 // map00680 // map00710 // map00720 // map00730 // map00760 // map00770 // map00900 // map00997 // map00998 // map01100 // map…	Butanoate metabolism // Metabolic pathways|Citrate cycle (TCA cycle) // Pyruvate metabolism // Glyoxylate and dicarboxylate metabolism // Methane metabolism // Carbon fixation in photosynthetic organisms // Carbon fixation pathways in prokaryotes // Metabolic pathways // Biosynthesis of secondary metabolites // Microbial metabolism in diverse environments // Carbon metabolism // Two-component sys…	Organic acids and derivatives|Organic oxygen compounds	Hydroxy acids and derivatives|Keto acids and derivatives|Organooxygen compounds	Alpha-keto acids and derivatives|Beta hydroxy acids and derivatives|Carbonyl compounds			99.3032314281633|98.523438605762	HMDB0252067|HMDB0031518|HMDB0011111|HMDB0000243|HMDB0000156	Ethylene carbonate|D-Malic acid|Malonic semialdehyde|Pyruvic acid|Malic acid	5	99.3032314281633 | 98.523438605762 | 99.3032314281633 | 99.3032314281633 | 98.523438605762	100 - 3.41 - 0.657 | 100 - 4.59 - 1.11 | 100 - 3.41 - 0.657 | 100 - 3.41 - 0.657 | 100 - 4.59 - 1.11		133.013	1	M+FA-H | M-H | M+FA-H | M+FA-H | M-H	C3H4O3 | C4H6O5 | C3H4O3 | C3H4O3 | C4H6O5	8.32872	0.486067	100 - 3.81 - 0.329	32674.5	33724.1	36987.5	37908	35034.3	35882.8	39331.6	29371	46031	56671.9	48390.3	10602.9	10050.1	13433.1	53642.7	33760.8	30204.6
9.35_133.0135m/z	L3	HMDB0031518 | HMDB0011111 | HMDB0000243 | HMDB0000156	D-Malic acid | Malonic semialdehyde | Pyruvic acid | Malic acid	x				x		4	Endogenous|Food	map00010 // map00020 // map00030 // map00040 // map00053 // map00250 // map00260 // map00261 // map00270 // map00290 // map00330 // map00350 // map00360 // map00362 // map00430 // map00440 // map00470 // map00620 // map00621 // map00622 // map00630 // map00650 // map00660 // map00680 // map00710 // map00720 // map00730 // map00760 // map00770 // map00900 // map00997 // map00998 // map01100 // map…	Butanoate metabolism // Metabolic pathways|Citrate cycle (TCA cycle) // Pyruvate metabolism // Glyoxylate and dicarboxylate metabolism // Methane metabolism // Carbon fixation in photosynthetic organisms // Carbon fixation pathways in prokaryotes // Metabolic pathways // Biosynthesis of secondary metabolites // Microbial metabolism in diverse environments // Carbon metabolism // Two-component sys…	Organic acids and derivatives|Organic oxygen compounds	Hydroxy acids and derivatives|Keto acids and derivatives|Organooxygen compounds	Alpha-keto acids and derivatives|Beta hydroxy acids and derivatives|Carbonyl compounds			99.0886426767128|98.2817470639135	HMDB0252067|HMDB0031518|HMDB0011111|HMDB0000243|HMDB0000156	Ethylene carbonate|D-Malic acid|Malonic semialdehyde|Pyruvic acid|Malic acid	5	99.0886426767128 | 98.2817470639135 | 99.0886426767128 | 99.0886426767128 | 98.2817470639135	100 - 3.41 - 0.657 | 100 - 4.59 - 1.11 | 100 - 3.41 - 0.657 | 100 - 3.41 - 0.657 | 100 - 4.59 - 1.11		133.013	1	M+FA-H | M-H | M+FA-H | M+FA-H | M-H	C3H4O3 | C4H6O5 | C3H4O3 | C3H4O3 | C4H6O5	9.35387	1.71908	100 - 3.79 - 0.0894	45294.9	45968.5	56076.8	62691.8	61785.2	60568.5	58318	46383.7	68059.4	68090.7	74350.5	19937.8	19141.8	23486.7	76447.2	48234.2	55463.3
2.25_178.0257n	L3	HMDB0032950 | HMDB0030819	5,7-Dihydroxy-4H-1-benzopyran-4-one | Aesculetin	x		x		x		2	Endogenous|Food	map00999 // map01110	Biosynthesis of various plant secondary metabolites // Biosynthesis of secondary metabolites	Organoheterocyclic compounds|Phenylpropanoids and polyketides	Benzopyrans|Coumarins and derivatives	1-benzopyrans|Hydroxycoumarins			89.7907	HMDB0032950|HMDB0030819	5,7-Dihydroxy-4H-1-benzopyran-4-one|Aesculetin	2	89.7907	100 - 9.96 - 1.26	178.026	159.008	1	M-H2O-H, M-H	C9H6O4	2.24648	0.337183	100 - 10.2 - 13.7	28216.8	28342.5	28860	30101.9	31918.2	32620.9	22403	25677.2	25139.6	25091.4	29002.8	35590	39084.5	36492.8	41864.6	43789.4	30921.6
2.16_332.1138m/z	L3	HMDB0033939 | HMDB0012486	Domoic acid | Norlaudanosoline	x		x				2	Endogenous|Food	map00950 // map01110	Isoquinoline alkaloid biosynthesis // Biosynthesis of secondary metabolites	Organic acids and derivatives|Organoheterocyclic compounds	Carboxylic acids and derivatives|Isoquinolines and derivatives	Amino acids, peptides, and analogues|Benzylisoquinolines			85.6889268953976|84.9502143326656	HMDB0033939|HMDB0014937|HMDB0012486	Domoic acid|Tazarotene|Norlaudanosoline	3	85.6889268953976 | 84.2786668510704 | 84.9502143326656	100 - 17.1 - 2.6 - 0.278 | 100 - 24.2 - 7.73 - 1.36 - 0.18 | 100 - 18 - 2.35 - 0.229		332.114	1	M+Na-2H | M-H2O-H | M+FA-H	C15H21NO6 | C21H21NO2S | C16H17NO4	2.16328	0.1664	100 - 15.9 - 21	4285.78	4397.58	4464.98	4545.33	5007.14	4709.79	4016.22	3929.35	4314.09	4651.78	4201.43	4996	4916.29	5110.1	5430.18	4476.79	4933.61
4.01_213.1482m/z	L3	HMDB0035417 | HMDB0010727	(1R,2R)-1,2,7,7-Tetramethylbicyclo[2.2.1]heptan-2-ol | 3-Oxododecanoic acid							2	Endogenous|Food			Lipids and lipid-like molecules|Organic acids and derivatives	Keto acids and derivatives|Prenol lipids	Medium-chain keto acids and derivatives|Monoterpenoids			97.7708925364525|96.1972193094306	HMDB0035417|HMDB0010727	(1R,2R)-1,2,7,7-Tetramethylbicyclo[2.2.1]heptan-2-ol|3-Oxododecanoic acid	2	97.7708925364525 | 96.1972193094306	100 - 12.2 - 0.881 | 100 - 13.3 - 1.44 - 0.113		213.148	1	M+FA-H | M-H	C11H20O | C12H22O3	4.01122	0.442267	100 - 10.5	19290	19173.2	18804	18518.2	19156.3	19002.4	18178.4	18496.8	17560.4	18350.1	20452.6	18581.8	19628.1	18658.2	20578.8	20449.2	19196.2
5.61_217.0826m/z	L3	HMDB0036301 | HMDB0011178 | HMDB0006248 | HMDB0000721	N-gamma-L-Glutamyl-D-alanine | Prolylglycine | gamma-Glutamylalanine | Glycylproline	x	x			x	x	4	Endogenous|Food			Organic acids and derivatives	Carboxylic acids and derivatives	Amino acids, peptides, and analogues			91.3975188962782|89.9156554703667	HMDB0036301|HMDB0011178|HMDB0006248|HMDB0000721	N-gamma-L-Glutamyl-D-alanine|Prolylglycine|gamma-Glutamylalanine|Glycylproline	4	89.9156554703667 | 91.3975188962782 | 89.9156554703667 | 91.3975188962782	100 - 9.73 - 1.45 - 0.111 | 100 - 8.55 - 0.94 | 100 - 9.73 - 1.45 - 0.111 | 100 - 8.55 - 0.94		217.083	1	M-H | M+FA-H | M-H | M+FA-H	C8H14N2O5 | C7H12N2O3 | C8H14N2O5 | C7H12N2O3	5.6096	0.140133	100 - 0.0748	7499.3	7598.23	7341.91	7526.63	7723.63	7636.29	6554.56	4717.86	6564.03	14285.4	12133	1457.45	961.551	1560.93	8205.19	5489.89	6866.15
1.26_373.0452m/z	L3	HMDB0037922 | HMDB0034050 | HMDB0034027 | HMDB0014544	Phaseol | Psoralidin | Sojagol | Griseofulvin							4	Food			Phenylpropanoids and polyketides	Isoflavonoids	Coumestans			86.9314841509896|81.8674785008107	HMDB0037922|HMDB0034050|HMDB0034027|HMDB0014544	Phaseol|Psoralidin|Sojagol|Griseofulvin	4	86.9314841509896 | 86.9314841509896 | 86.9314841509896 | 81.8674785008107	100 - 22 - 3.33 - 0.378 | 100 - 22 - 3.33 - 0.378 | 100 - 22 - 3.33 - 0.378 | 100 - 18.8 - 34.9 - 6.34 - 0.958 - 0.106		373.045	1	M+K-2H | M+K-2H | M+K-2H | M+Na-2H	C20H16O5 | C20H16O5 | C20H16O5 | C17H17ClO6	1.25683	0.2496	100 - 25.8 - 15.8 - 2.96	202789	209725	199748	208117	225349	241535	1739.91	2094.25	1372.5	2253.77	931.234	1867.74	1443.96	1318.69	701.247	930.061	1823.74
1.69_164.0347m/z	L3	HMDB0038318 | HMDB0004291 | HMDB0004089 | HMDB0003454 | HMDB0000017	(R)-2-Hydroxy-2H-1,4-benzoxazin-3(4H)-one | 5-Pyridoxolactone | Formylanthranilic acid | 4-Pyridoxolactone | 4-Pyridoxic acid			x				5	Endogenous|Food	map00380 // map01100|map00402 // map01110|map00750|map00750 // map01100 // map01120|map00750 // map01120	Benzoxazinoid biosynthesis // Biosynthesis of secondary metabolites|Tryptophan metabolism // Metabolic pathways|Vitamin B6 metabolism|Vitamin B6 metabolism // Metabolic pathways // Microbial metabolism in diverse environments|Vitamin B6 metabolism // Microbial metabolism in diverse environments	Benzenoids|Organoheterocyclic compounds	Benzene and substituted derivatives|Benzoxazines|Pyridines and derivatives	Benzoic acids and derivatives|Benzoxazinones|Pyridinecarboxylic acids and derivatives			92.5032030398645|92.2752629138758	HMDB0256052|HMDB0038318|HMDB0004291|HMDB0004089|HMDB0003454|HMDB0000017|4-PYRIDOXATE	4'-Nitroacetophenone|(R)-2-Hydroxy-2H-1,4-benzoxazin-3(4H)-one|5-Pyridoxolactone|Formylanthranilic acid|4-Pyridoxolactone|4-Pyridoxic acid|HMDB0000017	7	92.5032030398645 | 92.5032030398645 | 92.5032030398645 | 92.5032030398645 | 92.5032030398645 | 92.2752629138758 | 92.2752629138758	100 - 9.21 - 0.993 | 100 - 9.21 - 0.993 | 100 - 9.21 - 0.993 | 100 - 9.21 - 0.993 | 100 - 9.21 - 0.993 | 100 - 9.27 - 1.2 | 100 - 9.27 - 1.2		164.035	1	M-H | M-H | M-H | M-H | M-H | M-H2O-H | M-H2O-H	C8H7NO3 | C8H7NO3 | C8H7NO3 | C8H7NO3 | C8H7NO3 | C8H9NO4 | C8H9NO4	1.69037	0.118233	100 - 1.94	1376.76	1296.18	1356.5	1373.29	1380.91	1385.44	1354.55	1173.76	1110.6	1165.49	1125.02	1109.05	1125.65	1026.27	1208.68	1235.66	1145.43
5.64_240.0512m/z	L3	HMDB0039119 | HMDB0001229	L-Dopaquinone | Dopaquinone					x		2	Endogenous|Food	map00350 // map00965 // map01100	Tyrosine metabolism // Betalain biosynthesis // Metabolic pathways	Organic acids and derivatives	Carboxylic acids and derivatives	Amino acids, peptides, and analogues			96.3719	HMDB0246908|HMDB0039119|HMDB0013678|HMDB0004067|HMDB0001229|HMDB0000840	1,2-Epoxy-3-(p-nitrophenoxy)propane|L-Dopaquinone|4-Hydroxyhippuric acid|Leucodopachrome|Dopaquinone|Salicyluric acid	6	96.3719	100 - 10.4 - 1.3		240.051	1	M+FA-H	C9H9NO4	5.64463	0.122617	100 - 7.61	1764.33	1818.94	1616.52	1538.99	1573.52	1535.18	970.17	934.987	0	1709.82	1311.51	1254.79	1232.08	1427	1224.02	1863.82	793.499
8.51_189.0512m/z	L3	HMDB0041946 | HMDB0015673	N-Nitrosoproline | Carglumic acid							2	Endogenous			Organic acids and derivatives	Carboxylic acids and derivatives	Amino acids, peptides, and analogues			93.4592969839623|92.0266672742086	HMDB0254938|HMDB0041946|HMDB0015673	5-(3-Methyl-1-triazeno)imidazole-4-carboxamide|N-Nitrosoproline|Carglumic acid	3	92.5359775680992 | 93.4592969839623 | 92.0266672742086	100 - 7.73 - 0.471 | 100 - 6.34 - 0.787 | 100 - 7.53 - 1.27		189.051	1	M+Na-2H | M+FA-H | M-H	C5H8N6O | C5H8N2O3 | C6H10N2O5	8.50825	0.179533	100 - 0.125	7091.16	6997.9	6691.66	6597.94	6606.64	6446.85	6929.96	5237.94	5805.83	9710.32	7916.41	6555.88	6187.69	6824.76	9824.6	7870.47	4682.53
8.99_300.0491m/z	L3	HMDB0059626 | HMDB0006480 | HMDB0002817 | HMDB0001367 | HMDB0001121 | HMDB0001062	N-acetyl-alpha-D-galactosamine 1-phosphate | N-Acetyl-D-galactosamine 1-phosphate | N-Acetylglucosamine 6-phosphate | N-Acetyl-glucosamine 1-phosphate | N-Acetyl-D-mannosamine 6-phosphate | N-Acetyl-D-Glucosamine 6-Phosphate							6	Endogenous|Food	map00520 // map01100 // map01250|map00520 // map01100 // map01250 // map02060	Amino sugar and nucleotide sugar metabolism // Metabolic pathways // Biosynthesis of nucleotide sugars|Amino sugar and nucleotide sugar metabolism // Metabolic pathways // Biosynthesis of nucleotide sugars // Phosphotransferase system (PTS)	Organic oxygen compounds	Organooxygen compounds	Carbohydrates and carbohydrate conjugates			96.5567	HMDB0059626|HMDB0040292|HMDB0006480|HMDB0002817|HMDB0001367|HMDB0001121|HMDB0001062	N-acetyl-alpha-D-galactosamine 1-phosphate|Imidacloprid|N-Acetyl-D-galactosamine 1-phosphate|N-Acetylglucosamine 6-phosphate|N-Acetyl-glucosamine 1-phosphate|N-Acetyl-D-mannosamine 6-phosphate|N-Acetyl-D-Glucosamine 6-Phosphate	7	96.5567421049038 | 75.4064635195652 | 96.5567421049038 | 96.5567421049038 | 96.5567421049038 | 96.5567421049038 | 96.5567421049038	100 - 9.54 - 2.26 - 0.186 | 100 - 11.8 - 33 - 3.83 - 0.338 | 100 - 9.54 - 2.26 - 0.186 | 100 - 9.54 - 2.26 - 0.186 | 100 - 9.54 - 2.26 - 0.186 | 100 - 9.54 - 2.26 - 0.186 | 100 - 9.54 - 2.26 - 0.186		300.049	1	M-H | M+FA-H | M-H | M-H | M-H | M-H | M-H	C8H16NO9P | C9H10ClN5O2 | C8H16NO9P | C8H16NO9P | C8H16NO9P | C8H16NO9P | C8H16NO9P	8.99467	0.48645	100 - 7.92 - 4.38	35540.5	35805.5	36471.4	37174.4	36247.8	36235.6	30940	38768	38185.9	29308.3	38207.7	33929.7	37049.1	39922.6	38276.4	35302	39821.7
1.48_302.9849m/z	L3	HMDB0059664 | HMDB0035716	Oxidized dithiothreitol | Dihydroasparagusic acid							2	Food			Organic acids and derivatives	Carboxylic acids and derivatives	Carboxylic acids			89.5752	HMDB0244288|HMDB0059664|HMDB0035716	4,4'-Methylenebis(2-chloroaniline)|Oxidized dithiothreitol|Dihydroasparagusic acid	3	61.4536196714446 | 89.5751972835459 | 89.5751972835459	100 - 14.9 - 65 - 9.59 - 10.9 - 1.55 - 0.107 | 100 - 6.1 - 9.61 - 0.506 - 0.295 | 100 - 6.1 - 9.61 - 0.506 - 0.295		302.985	1	M+K-2H | 2M-H | 2M-H	C13H12Cl2N2 | C4H8O2S2 | C4H8O2S2	1.47578	0.306533	100 - 17.5 - 10.8	22162.4	24471.4	22855.7	23825.4	26241.1	27643.4	4167.44	4568.53	4041.19	4085.45	4356.38	4231.15	4400.25	3966.99	4191.26	4875.95	4168.62
8.50_168.0425m/z	L3	HMDB0060244 | HMDB0003640 | HMDB0001901	Phosphodimethylethanolamine | Beta-Leucine | Aminocaproic acid					x	x	3	Endogenous|Food	map00930 // map01100 // map01120	Caprolactam degradation // Metabolic pathways // Microbial metabolism in diverse environments	Lipids and lipid-like molecules|Organic acids and derivatives	Carboxylic acids and derivatives|Fatty Acyls	Amino acids, peptides, and analogues|Fatty acids and conjugates			97.7480773076869|96.1123753481955	HMDB0304943|HMDB0060244|HMDB0033923|HMDB0014483|HMDB0013773|HMDB0003640|HMDB0001901|HMDB0001645|HMDB0000687|HMDB0000557|HMDB0000172	3-Methyloxindole|Phosphodimethylethanolamine|(Â±)-erythro-Isoleucine|Pyrazinamide|D-Leucine|Beta-Leucine|Aminocaproic acid|L-Norleucine|L-Leucine|L-Alloisoleucine|L-Isoleucine	11	93.3297036411402 | 97.7480773076869 | 96.1123753481955 | 96.7545742174445 | 96.1123753481955 | 96.1123753481955 | 96.1123753481955 | 96.1123753481955 | 96.1123753481955 | 96.1123753481955 | 96.1123753481955	100 - 10.2 - 0.677 | 100 - 4.98 - 0.922 | 100 - 7.08 - 0.626 | 100 - 6.6 - 0.392 | 100 - 7.08 - 0.626 | 100 - 7.08 - 0.626 | 100 - 7.08 - 0.626 | 100 - 7.08 - 0.626 | 100 - 7.08 - 0.626 | 100 - 7.08 - 0.626 | 100 - 7.08 - 0.626		168.042	1	M+Na-2H | M-H | M+K-2H | M+FA-H | M+K-2H | M+K-2H | M+K-2H | M+K-2H | M+K-2H | M+K-2H | M+K-2H	C9H9NO | C4H12NO4P | C6H13NO2 | C5H5N3O | C6H13NO2 | C6H13NO2 | C6H13NO2 | C6H13NO2 | C6H13NO2 | C6H13NO2 | C6H13NO2	8.4951	0.7405	100 - 3.33 - 0.193	23045.9	23118.3	23504.8	23976.9	25024.4	25131.5	22749.5	13944.9	17706.8	32926.4	27028.8	30448.5	22128	32249.2	50716.7	29693.2	8770.33
1.82_192.0662m/z	L3	HMDB0060389 | HMDB0060366 | HMDB0011723 | HMDB0001434 | HMDB0000821	4-Hydroxy-5-phenyltetrahydro-1,3-oxazin-2-one | 3-Carbamoyl-2-phenylpropionaldehyde | 2-Methylhippuric acid | 3-Methoxytyrosine | Phenylacetylglycine							5	Endogenous	map00360|map00982	Drug metabolism - cytochrome P450|Phenylalanine metabolism	Benzenoids|Organic acids and derivatives	Benzene and substituted derivatives|Carboxylic acids and derivatives	Amino acids, peptides, and analogues|Benzoic acids and derivatives|Phenylacetaldehydes			97.6546348320318|97.3206567173107	HMDB0304943|HMDB0060389|HMDB0060366|HMDB0032388|HMDB0011754|HMDB0011723|HMDB0001434|HMDB0000821|3-METHYL-2-OXINDOLE	3-Methyloxindole|4-Hydroxy-5-phenyltetrahydro-1,3-oxazin-2-one|3-Carbamoyl-2-phenylpropionaldehyde|Methyl n-acetylanthranilate|Methyldopa|2-Methylhippuric acid|3-Methoxytyrosine|Phenylacetylglycine|	9	99.1634960268597 | 97.6546348320318 | 97.6546348320318 | 97.6546348320318 | 97.3206567173107 | 97.6546348320318 | 97.3206567173107 | 97.6546348320318 | 99.1634960268597	100 - 10.2 - 0.677 | 100 - 11.4 - 1.21 | 100 - 11.4 - 1.21 | 100 - 11.4 - 1.21 | 100 - 11.5 - 1.42 - 0.113 | 100 - 11.4 - 1.21 | 100 - 11.5 - 1.42 - 0.113 | 100 - 11.4 - 1.21 | 100 - 10.2 - 0.677		192.066	1	M+FA-H | M-H | M-H | M-H | M-H2O-H | M-H | M-H2O-H | M-H | M+FA-H	C9H9NO | C10H11NO3 | C10H11NO3 | C10H11NO3 | C10H13NO4 | C10H11NO3 | C10H13NO4 | C10H11NO3 | C9H9NO	1.81735	0.214567	100 - 9.99	17722.7	17274.9	17197.6	17059.2	17985.7	17516.7	17234.6	19285.1	27502.6	14993.1	13607.7	16823	16845.9	17623.5	15164.9	14195.5	20070.1
9.52_258.0385m/z	L3	HMDB0060436 | HMDB0001254 | HMDB0001129 | HMDB0000212	Aminofructose 6-phosphate | Glucosamine 6-phosphate | N-Acetylmannosamine | N-Acetylgalactosamine							4	Endogenous|Food	map00250 // map00520 // map01100 // map01250 // map02060 // map04931 // map05415|map00520 // map00541 // map01100 // map01250	Alanine, aspartate and glutamate metabolism // Amino sugar and nucleotide sugar metabolism // Metabolic pathways // Biosynthesis of nucleotide sugars // Phosphotransferase system (PTS) // Insulin resistance // Diabetic cardiomyopathy|Amino sugar and nucleotide sugar metabolism // O-Antigen nucleotide sugar biosynthesis // Metabolic pathways // Biosynthesis of nucleotide sugars	Organic oxygen compounds	Organooxygen compounds	Carbohydrates and carbohydrate conjugates			97.4623710398245|95.8379218396594	HMDB0304181|HMDB0304072|HMDB0248228|HMDB0060436|HMDB0001254|HMDB0001129|HMDB0000853|HMDB0000803|HMDB0000215|HMDB0000212	4-hydroxylamino-2,6-dinitrotoluene|2-hydroxylamino-4,6-dinitrotoluene|2-(Acetylamino)-2-deoxy-alpha-D-mannopyranose|Aminofructose 6-phosphate|Glucosamine 6-phosphate|N-Acetylmannosamine|N-Acetyl-b-D-galactosamine|beta-N-Acetylglucosamine|N-Acetyl-D-glucosamine|N-Acetylgalactosamine	10	96.5777129652311 | 96.5777129652311 | 95.8379218396594 | 97.4623710398245 | 97.4623710398245 | 95.8379218396594 | 95.8379218396594 | 95.8379218396594 | 95.8379218396594 | 95.8379218396594	="100 - 8.94 - 1.38 | 100 - 8.94 - 1.38 | 100 - 9.42 - 1.63 - 0.125 | 100 - 7.32 - 1.88 - 0.124 | 100 - 7.32 - 1.88 - 0.124 | 100 - 9.42 - 1.63 - 0.125 | 100 - 9.42 - 1.63 - 0.125 | 100 - 9.42 - 1.63 - 0.125 | 100 - 9.42 - 1.63 - 0.125 | 100 - 9.42 - 1.63 - 0.125"		258.038	1	M+FA-H | M+FA-H | M+K-2H | M-H | M-H | M+K-2H | M+K-2H | M+K-2H | M+K-2H | M+K-2H	C7H7N3O5 | C7H7N3O5 | C8H15NO6 | C6H14NO8P | C6H14NO8P | C8H15NO6 | C8H15NO6 | C8H15NO6 | C8H15NO6 | C8H15NO6	9.51605	0.1887	100 - 5.73 - 0.82	10068	9942.51	10599.3	10687.1	10077.1	10120.2	10804.1	9764.95	9648.98	11208.2	9150.28	11556.8	10769.6	11091.5	9511.93	9806.13	10369.8
4.36_146.0451m/z	L3	HMDB0060475 | HMDB0036458 | HMDB0029387 | HMDB0006556 | HMDB0003339 | HMDB0003011 | HMDB0000148	DL-Glutamate | 1-Aminocyclopropanecarboxylic acid | L-3-Aminodihydro-2(3H)-furanone | L-4-Hydroxyglutamate semialdehyde | D-Glutamic acid | O-Acetylserine | L-Glutamic acid							7	Endogenous|Food	map00220 // map00250 // map00330 // map00332 // map00340 // map00430 // map00470 // map00480 // map00524 // map00630 // map00650 // map00660 // map00860 // map00910 // map00970 // map00997 // map00998 // map01100 // map01110 // map01120 // map01200 // map01210 // map01230 // map01240 // map02010 // map02020 // map04068 // map04072 // map04080 // map04216 // map04540 // map04713 // map04720 // map…	Arginine and proline metabolism // Metabolic pathways|Arginine biosynthesis // Alanine, aspartate and glutamate metabolism // Arginine and proline metabolism // Carbapenem biosynthesis // Histidine metabolism // Taurine and hypotaurine metabolism // D-Amino acid metabolism // Glutathione metabolism // Neomycin, kanamycin and gentamicin biosynthesis // Glyoxylate and dicarboxylate metabolism // Bu…	Organic acids and derivatives	Carboxylic acids and derivatives	Amino acids, peptides, and analogues			99.156962092982|97.6278429902745	HMDB0255023|HMDB0060475|HMDB0036458|HMDB0029615|HMDB0029387|HMDB0006556|HMDB0003339|HMDB0003011|HMDB0002931|HMDB0002393|HMDB0000148	N-(Hydroxymethyl)acrylamide|DL-Glutamate|1-Aminocyclopropanecarboxylic acid|(S)-2-Azetidinecarboxylic acid|L-3-Aminodihydro-2(3H)-furanone|L-4-Hydroxyglutamate semialdehyde|D-Glutamic acid|O-Acetylserine|N-Acetylserine|N-Methyl-D-aspartic acid|L-Glutamic acid	11	99.156962092982 | 97.6278429902745 | 99.156962092982 | 99.156962092982 | 99.156962092982 | 97.6278429902745 | 97.6278429902745 | 97.6278429902745 | 97.6278429902745 | 97.6278429902745 | 97.6278429902745	100 - 4.85 - 0.504 | 100 - 6.03 - 0.974 | 100 - 4.85 - 0.504 | 100 - 4.85 - 0.504 | 100 - 4.85 - 0.504 | 100 - 6.03 - 0.974 | 100 - 6.03 - 0.974 | 100 - 6.03 - 0.974 | 100 - 6.03 - 0.974 | 100 - 6.03 - 0.974 | 100 - 6.03 - 0.974		146.045	1	M+FA-H | M-H | M+FA-H | M+FA-H | M+FA-H | M-H | M-H | M-H | M-H | M-H | M-H	C4H7NO2 | C5H9NO4 | C4H7NO2 | C4H7NO2 | C4H7NO2 | C5H9NO4 | C5H9NO4 | C5H9NO4 | C5H9NO4 | C5H9NO4 | C5H9NO4	4.36153	0.240833	100 - 4.37 - 0.0911	25775.3	25029.9	27030.9	25301.7	23502.3	20888.9	27508.4	24338.2	27519.5	28960.9	21997.1	25133.5	25312.9	26451.2	21887.5	19237.7	21873.7
1.48_159.0656m/z	L3	HMDB0060476 | HMDB0031158 | HMDB0002441 | HMDB0000857 | HMDB0000555	epsilon-Caprolactone | 2-Methyl-4-pentenoic acid | 3,3-Dimethylglutaric acid | Pimelic acid | 3-Methyladipic acid							5	Endogenous|Food	map00780 // map01100 // map01240	Biotin metabolism // Metabolic pathways // Biosynthesis of cofactors	Lipids and lipid-like molecules	Fatty Acyls	Fatty acids and conjugates			98.4685800201389|96.9576806761703	HMDB0256296|HMDB0060476|HMDB0031158|HMDB0002441|HMDB0000857|HMDB0000555	Pentetrazol|epsilon-Caprolactone|2-Methyl-4-pentenoic acid|3,3-Dimethylglutaric acid|Pimelic acid|3-Methyladipic acid	6	97.4929124782056 | 98.4685800201389 | 98.4685800201389 | 96.9576806761703 | 96.9576806761703 | 96.9576806761703	100 - 8.07 - 0.288 | 100 - 6.68 - 0.599 | 100 - 6.68 - 0.599 | 100 - 7.86 - 1.09 | 100 - 7.86 - 1.09 | 100 - 7.86 - 1.09		159.066	1	M+Na-2H | M+FA-H | M+FA-H | M-H | M-H | M-H	C6H10N4 | C6H10O2 | C6H10O2 | C7H12O4 | C7H12O4 | C7H12O4	1.48455	0.236467	100 - 5.64	5920.35	5933.99	5606.41	5726.5	5938.58	6007.26	4365.32	4432.04	4617.02	5682.99	4865.44	5339.79	4935.12	4136.17	4589.86	4980.92	4657.37
1.66_159.0656m/z	L3	HMDB0060476 | HMDB0031158 | HMDB0002441 | HMDB0000857 | HMDB0000555	epsilon-Caprolactone | 2-Methyl-4-pentenoic acid | 3,3-Dimethylglutaric acid | Pimelic acid | 3-Methyladipic acid	x		x				5	Endogenous|Food	map00780 // map01100 // map01240	Biotin metabolism // Metabolic pathways // Biosynthesis of cofactors	Lipids and lipid-like molecules	Fatty Acyls	Fatty acids and conjugates			99.5129741281649|98.1440838954846	HMDB0256296|HMDB0060476|HMDB0031158|HMDB0002441|HMDB0000857|HMDB0000555	Pentetrazol|epsilon-Caprolactone|2-Methyl-4-pentenoic acid|3,3-Dimethylglutaric acid|Pimelic acid|3-Methyladipic acid	6	98.68586495415 | 99.5129741281649 | 99.5129741281649 | 98.1440838954846 | 98.1440838954846 | 98.1440838954846	100 - 8.07 - 0.288 | 100 - 6.68 - 0.599 | 100 - 6.68 - 0.599 | 100 - 7.86 - 1.09 | 100 - 7.86 - 1.09 | 100 - 7.86 - 1.09		159.066	1	M+Na-2H | M+FA-H | M+FA-H | M-H | M-H | M-H	C6H10N4 | C6H10O2 | C6H10O2 | C7H12O4 | C7H12O4 | C7H12O4	1.65532	0.183917	100 - 6.77 - 0.162	9634.74	9560.55	9832.53	9540.65	9856.88	9766.99	8584.34	9411.82	8817.25	9227.74	8781.24	9886.79	9617.75	9221.16	9728.91	10812.6	9551.28
1.31_227.1287m/z	L3	HMDB0060476 | HMDB0035156 | HMDB0031158 | HMDB0000933	epsilon-Caprolactone | Neryl formate | 2-Methyl-4-pentenoic acid | Traumatic acid							4	Endogenous|Food	map00592 // map01110	alpha-Linolenic acid metabolism // Biosynthesis of secondary metabolites	Lipids and lipid-like molecules	Fatty Acyls	Fatty acids and conjugates|Fatty alcohol esters			99.0427652605639|94.5648692154871|93.0232966148557	HMDB0060476|HMDB0035156|HMDB0031158|HMDB0000933	epsilon-Caprolactone|Neryl formate|2-Methyl-4-pentenoic acid|Traumatic acid	4	99.0427652605639 | 94.5648692154871 | 99.0427652605639 | 93.0232966148557	100 - 6.68 - 0.599 | 100 - 12.2 - 1.09 | 100 - 6.68 - 0.599 | 100 - 13.4 - 1.64 - 0.14		227.129	1	2M-H | M+FA-H | 2M-H | M-H	C6H10O2 | C11H18O2 | C6H10O2 | C12H20O4	1.305	0.11385	100 - 7.11	1880.1	1854.85	1759.45	1756.69	1690.37	1816.88	1571.07	1768.78	1557.1	1841.5	1695.44	1594.92	1658.42	1580.13	1796.22	1877.62	1728.86
1.81_117.0549m/z	L3	HMDB0061927 | HMDB0001987	5-Hydroxypentanoic acid | 2-Hydroxy-2-methylbutyric acid	x				x		2	Endogenous|Food			Lipids and lipid-like molecules	Fatty Acyls	Fatty acids and conjugates			97.7143	HMDB0061927|HMDB0001987|HMDB0000754|HMDB0000407	5-Hydroxypentanoic acid|2-Hydroxy-2-methylbutyric acid|3-Hydroxyisovaleric acid|2-Hydroxy-3-methylbutyric acid	4	97.7143	100 - 5.64 - 0.746		117.055	1	M-H	C5H10O3	1.81297	0.337183	100 - 3.95 - 0.00309	7877.43	7841.5	7318.95	6981.06	6853.26	6851.07	7544.5	9229.6	11826.8	6619.07	4603.7	5723.66	5143.93	5268	3997.72	3929.29	10017.7
1.93_158.0815m/z	L3	HMDB0062769 | HMDB0038593 | HMDB0029412 | HMDB0012175 | HMDB0011757	Epsilon-caprolactam | Calystegin A3 | Betonicine | 5-Acetamidovalerate | N-Acetylvaline			x	x	x	x	5	Endogenous|Food	map00310 // map01100|map00960	Lysine degradation // Metabolic pathways|Tropane, piperidine and pyridine alkaloid biosynthesis	Alkaloids and derivatives|Lipids and lipid-like molecules|Organic acids and derivatives	Carboxylic acids and derivatives|Fatty Acyls|Tropane alkaloids	Amino acids, peptides, and analogues|Fatty acids and conjugates			96.4446150897964|94.9634031130052	HMDB0062769|HMDB0038593|HMDB0029412|HMDB0012175|HMDB0012154|HMDB0011757|HMDB0000678|HMDB0000339	Epsilon-caprolactam|Calystegin A3|Betonicine|5-Acetamidovalerate|3-Dehydrocarnitine|N-Acetylvaline|Isovalerylglycine|2-Methylbutyrylglycine	8	96.4446150897964 | 94.9634031130052 | 94.9634031130052 | 94.9634031130052 | 94.9634031130052 | 94.9634031130052 | 94.9634031130052 | 94.9634031130052	100 - 7.02 - 0.416 | 100 - 8.2 - 0.911 | 100 - 8.2 - 0.911 | 100 - 8.2 - 0.911 | 100 - 8.2 - 0.911 | 100 - 8.2 - 0.911 | 100 - 8.2 - 0.911 | 100 - 8.2 - 0.911		158.082	1	M+FA-H | M-H | M-H | M-H | M-H | M-H | M-H | M-H	C6H11NO | C7H13NO3 | C7H13NO3 | C7H13NO3 | C7H13NO3 | C7H13NO3 | C7H13NO3 | C7H13NO3	1.92683	0.223317	100 - 3.62	2665.96	2751.15	2737.11	2786.4	2857.13	2868.12	3880.94	3949.4	3972.58	3912.33	3309.47	3291.42	3612.54	3858.99	3476.36	3083.14	1170.05
1.33_171.1021m/z	L3	HMDB0094711 | HMDB0060287 | HMDB0035915	9-Oxo-nonanoic acid | 4-Hydroperoxy-2-nonenal | Sulcatone							3	Endogenous|Food	map00592 // map01110	alpha-Linolenic acid metabolism // Biosynthesis of secondary metabolites	Lipids and lipid-like molecules|Organic oxygen compounds	Fatty Acyls|Organooxygen compounds	Carbonyl compounds|Fatty acids and conjugates			98.2481210569948|96.7470825726712	HMDB0094711|HMDB0060287|HMDB0035915	9-Oxo-nonanoic acid|4-Hydroperoxy-2-nonenal|Sulcatone	3	96.7470825726712 | 96.7470825726712 | 98.2481210569948	100 - 10 - 1.07 | 100 - 10 - 1.07 | 100 - 8.85 - 0.55		171.102	1	M-H | M-H | M+FA-H	C9H16O3 | C9H16O3 | C8H14O	1.3269	0.201433	100 - 7.49	6115.06	6243.26	5922.15	6461.73	6912.35	6870.06	3735.15	4352.62	3462.48	4125.96	4214.1	3851.59	3775.36	3618.97	4130.16	4556.67	4184.02
9.92_261.1093m/z	L3	HMDB0240251 | HMDB0060460 | HMDB0059659 | HMDB0029437 | HMDB0002113 | HMDB0000725	cis-4-Hydroxyproline | cis-4-Hydroxy-D-proline | Trans-3-hydroxy-L-proline | Nopalinic acid | 3-Hydroxy-L-proline | 4-Hydroxyproline							6	Endogenous|Food	map00330 // map00470 // map01100 // map02010	Arginine and proline metabolism // D-Amino acid metabolism // Metabolic pathways // ABC transporters	Organic acids and derivatives	Carboxylic acids and derivatives	Amino acids, peptides, and analogues			96.4407677847904|95.6985612716997	HMDB0240251|HMDB0061880|HMDB0060460|HMDB0059659|HMDB0029437|HMDB0006272|HMDB0002113|HMDB0002104|HMDB0001149|HMDB0000783|HMDB0000766|HMDB0000725	cis-4-Hydroxyproline|N-Acetyl-beta-alanine|cis-4-Hydroxy-D-proline|Trans-3-hydroxy-L-proline|Nopalinic acid|5-Amino-2-oxopentanoic acid|3-Hydroxy-L-proline|L-Glutamic gamma-semialdehyde|5-Aminolevulinic acid|Propionylglycine|N-Acetyl-L-alanine|4-Hydroxyproline	12	96.4407677847904 | 96.4407677847904 | 96.4407677847904 | 96.4407677847904 | 95.6985612716997 | 96.4407677847904 | 96.4407677847904 | 96.4407677847904 | 96.4407677847904 | 96.4407677847904 | 96.4407677847904 | 96.4407677847904	100 - 5.99 - 0.766 | 100 - 5.99 - 0.766 | 100 - 5.99 - 0.766 | 100 - 5.99 - 0.766 | 100 - 12 - 1.89 - 0.169 | 100 - 5.99 - 0.766 | 100 - 5.99 - 0.766 | 100 - 5.99 - 0.766 | 100 - 5.99 - 0.766 | 100 - 5.99 - 0.766 | 100 - 5.99 - 0.766 | 100 - 5.99 - 0.766		261.109	1	2M-H | 2M-H | 2M-H | 2M-H | M-H | 2M-H | 2M-H | 2M-H | 2M-H | 2M-H | 2M-H | 2M-H	C5H9NO3 | C5H9NO3 | C5H9NO3 | C5H9NO3 | C10H18N2O6 | C5H9NO3 | C5H9NO3 | C5H9NO3 | C5H9NO3 | C5H9NO3 | C5H9NO3 | C5H9NO3	9.92438	0.21495	100 - 9.14	4573.29	4586.89	4604.49	4780.25	4770.59	4874.08	5070.98	4520.22	4990.29	5726.81	5228.92	6239.62	5596.82	6307.03	5751.62	4752.91	4197.63
5.00_131.0574n	L3	HMDB0240251 | HMDB0061880 | HMDB0060460 | HMDB0059659 | HMDB0002113 | HMDB0002104 | HMDB0000766 | HMDB0000725	cis-4-Hydroxyproline | N-Acetyl-beta-alanine | cis-4-Hydroxy-D-proline | Trans-3-hydroxy-L-proline | 3-Hydroxy-L-proline | L-Glutamic gamma-semialdehyde | N-Acetyl-L-alanine | 4-Hydroxyproline							8	Endogenous|Food	map00330 // map00332 // map01100 // map01110 // map01230|map00330 // map00470 // map01100 // map02010	Arginine and proline metabolism // Carbapenem biosynthesis // Metabolic pathways // Biosynthesis of secondary metabolites // Biosynthesis of amino acids|Arginine and proline metabolism // D-Amino acid metabolism // Metabolic pathways // ABC transporters	Organic acids and derivatives	Carboxylic acids and derivatives	Amino acids, peptides, and analogues			98.1487	HMDB0240251|HMDB0061880|HMDB0060460|HMDB0059659|HMDB0006272|HMDB0002113|HMDB0002104|HMDB0001149|HMDB0000783|HMDB0000766|HMDB0000725	cis-4-Hydroxyproline|N-Acetyl-beta-alanine|cis-4-Hydroxy-D-proline|Trans-3-hydroxy-L-proline|5-Amino-2-oxopentanoic acid|3-Hydroxy-L-proline|L-Glutamic gamma-semialdehyde|5-Aminolevulinic acid|Propionylglycine|N-Acetyl-L-alanine|4-Hydroxyproline	11	98.1487	100 - 5.99 - 0.766	131.057	130.05	1	M-H2O-H, M-H	C5H9NO3	4.99648	0.232083	100 - 4.67 - 0.115	14434.6	14315	14725.3	14712.3	14497.1	14266.8	14530.6	12947.4	14806.3	16084.1	14377.8	13644	13553.4	14196.9	13843.5	12246.5	13524.1
1.47_540.3313m/z	L3	HMDB0240262 | HMDB0010382	LysoPC(0:0/16:0) | LysoPC(16:0/0:0)					x		2	Endogenous|Food			Lipids and lipid-like molecules	Glycerophospholipids	Glycerophosphocholines			95.3189	HMDB0240262|HMDB0010382	LysoPC(0:0/16:0)|LysoPC(16:0/0:0)	2	95.3189	100 - 27.2 - 4.99 - 0.687		540.331	1	M+FA-H	C24H50NO7P	1.47142	0.122617	100 - 25.9 - 0.673	14491.6	14081.1	14516.5	13755.9	14231	13819.5	11020.9	12935.4	11110.7	16878	18917.6	10006	9639.72	10306.5	14891	11225.9	12716.2
5.61_187.0719m/z	L3	HMDB0240650 | HMDB0006029	Ectoine | N-Acetylglutamine							2	Endogenous			Organic acids and derivatives	Carboxylic acids and derivatives	Amino acids, peptides, and analogues			98.2492762828035|96.7448626393899	HMDB0240650|HMDB0029862|HMDB0006029	Ectoine|Cyromazine|N-Acetylglutamine	3	98.2492762828035 | 97.2737258866653 | 96.7448626393899	100 - 7.41 - 0.649 | 100 - 8.8 - 0.348 | 100 - 8.59 - 1.15		187.072	1	M+FA-H | M+Na-2H | M-H	C6H10N2O2 | C6H10N6 | C7H12N2O4	5.60522	0.11385	100 - 6.17	2774.69	2853.91	2763.21	2877.39	3045.92	2954.22	2937.52	2580.41	2971.83	3083.44	3055.49	2718.27	2728.12	2818.25	2955.6	2459.77	2784.32
1.48_186.1130m/z	L3	HMDB0240687 | HMDB0030325 | HMDB0030324	8-Amino-7-oxononanoic acid | (Â±)-Pelletierine | (R)-Pelletierine							3	Endogenous|Food	map00960 // map01100 // map01110	Tropane, piperidine and pyridine alkaloid biosynthesis // Metabolic pathways // Biosynthesis of secondary metabolites	Organoheterocyclic compounds	Piperidines				96.9953574143252|95.5150991487539	HMDB0302902|HMDB0259297|HMDB0240687|HMDB0030338|HMDB0030325|HMDB0030324|HMDB0015050|HMDB0004231	Hygrine|Tropine|8-Amino-7-oxononanoic acid|Physoperuvine|(Â±)-Pelletierine|(R)-Pelletierine|Phenformin|Panthenol	8	96.9953574143252 | 96.9953574143252 | 95.5150991487539 | 96.9953574143252 | 96.9953574143252 | 96.9953574143252 | 93.7826867069546 | 95.2818684010574	100 - 9.23 - 0.584 | 100 - 9.23 - 0.584 | 100 - 10.4 - 1.1 | 100 - 9.23 - 0.584 | 100 - 9.23 - 0.584 | 100 - 9.23 - 0.584 | 100 - 12.8 - 0.759 | 100 - 10.5 - 1.32		186.113	1	M+FA-H | M+FA-H | M-H | M+FA-H | M+FA-H | M+FA-H | M-H2O-H | M-H2O-H	C8H15NO | C8H15NO | C9H17NO3 | C8H15NO | C8H15NO | C8H15NO | C10H15N5 | C9H19NO4	1.47578	0.15765	100 - 6.51	1981.36	1993.3	1886.77	1875.25	1877.61	1957.1	1226.71	2305.92	1840.19	2163.67	2005.2	1631.55	955.484	1179.44	2190.61	9008.22	1523.99
1.32_229.1443m/z	L3	HMDB0245119 | HMDB0038311 | HMDB0033724 | HMDB0000623	2-Ethylhexyl acrylate | xi-gamma-Undecalactone | Undecylenic acid | Dodecanedioic acid							4	Endogenous|Food			Lipids and lipid-like molecules|Organoheterocyclic compounds	Fatty Acyls|Lactones	Fatty acids and conjugates|Gamma butyrolactones			95.1560679038921|93.6046769923346	HMDB0251173|HMDB0245119|HMDB0041613|HMDB0038311|HMDB0033724|HMDB0033371|HMDB0032489|HMDB0000623	Dibutyl succinate|2-Ethylhexyl acrylate|Bis(1-methylethyl) hexanedioate|xi-gamma-Undecalactone|Undecylenic acid|Citronellyl formate|Prenyl caproate|Dodecanedioic acid	8	93.6046769923346 | 95.1560679038921 | 93.6046769923346 | 95.1560679038921 | 95.1560679038921 | 95.1560679038921 | 95.1560679038921 | 93.6046769923346	100 - 13.4 - 1.65 - 0.141 | 100 - 12.2 - 1.09 | 100 - 13.4 - 1.65 - 0.141 | 100 - 12.2 - 1.09 | 100 - 12.2 - 1.09 | 100 - 12.2 - 1.09 | 100 - 12.2 - 1.09 | 100 - 13.4 - 1.65 - 0.141		229.144	1	M-H | M+FA-H | M-H | M+FA-H | M+FA-H | M+FA-H | M+FA-H | M-H	C12H22O4 | C11H20O2 | C12H22O4 | C11H20O2 | C11H20O2 | C11H20O2 | C11H20O2 | C12H22O4	1.31815	0.1664	100 - 7.81	3070.7	3024.14	2780.61	2852.19	2963.36	3095.76	2280.21	2628.98	2583.16	3075.63	2547.2	2679.09	2202.37	2008.3	2472.38	4304.46	2577.21
1.38_185.0814m/z	L3	HMDB0246593 | HMDB0060682	4-Vinylcyclohexene dioxide | 2-Propyl-2,4-pentadienoic acid							2	Endogenous|Food	map00982	Drug metabolism - cytochrome P450	Lipids and lipid-like molecules	Fatty Acyls	Fatty acids and conjugates			96.8078	HMDB0246593|HMDB0060682	4-Vinylcyclohexene dioxide|2-Propyl-2,4-pentadienoic acid	2	96.8078	100 - 8.87 - 0.757		185.081	1	M+FA-H	C8H12O2	1.38383	0.3153	100 - 6.12	4743.74	4728	4554.63	4602.14	4788.86	4849.76	4067.85	3651.03	3841.84	3994.38	3986.06	6276.18	4295.72	3220.57	3811.08	4287.01	3739.63
2.67_173.0085m/z	L3	HMDB0247961 | HMDB0033717 | HMDB0006511 | HMDB0005971 | HMDB0001874 | HMDB0001264 | HMDB0000958 | HMDB0000193 | HMDB0000094 | HMDB0000072	Aconitic acid | (1R,2R)-Isocitric acid | 2,3-Diketo-L-gulonate | Diketogulonic acid | D-threo-Isocitric acid | Dehydroascorbic acid | trans-Aconitic acid | Isocitric acid | Citric acid | cis-Aconitic acid	x				x		10	Endogenous|Food	map00020 // map00250 // map00630 // map00720 // map01053 // map01100 // map01110 // map01120 // map01200 // map01210 // map01230 // map01240 // map02020 // map04742 // map04922 // map05230|map00020 // map00630 // map00660 // map00720 // map01100 // map01110 // map01120 // map01210|map00020 // map00630 // map00720 // map01100 // map01110 // map01120 // map01200 // map01210 // map01230 // map01240 …	Ascorbate and aldarate metabolism // Glutathione metabolism // Metabolic pathways|C5-Branched dibasic acid metabolism // Metabolic pathways|Citrate cycle (TCA cycle) // Alanine, aspartate and glutamate metabolism // Glyoxylate and dicarboxylate metabolism // Carbon fixation pathways in prokaryotes // Biosynthesis of siderophore group nonribosomal peptides // Metabolic pathways // Biosynthesis of …	Organic acids and derivatives|Organic oxygen compounds|Organoheterocyclic compounds	Carboxylic acids and derivatives|Lactones|Organooxygen compounds	Carbohydrates and carbohydrate conjugates|Gamma butyrolactones|Tricarboxylic acids and derivatives			97.8907291573277|97.555452971574	HMDB0256652|HMDB0247961|HMDB0033717|HMDB0006511|HMDB0005971|HMDB0001874|HMDB0001264|HMDB0001182|HMDB0000958|HMDB0000786|HMDB0000292|HMDB0000193|HMDB0000094|HMDB0000072	Phenylmethylsulfonyl fluoride|Aconitic acid|(1R,2R)-Isocitric acid|2,3-Diketo-L-gulonate|Diketogulonic acid|D-threo-Isocitric acid|Dehydroascorbic acid|6,8-Dihydroxypurine|trans-Aconitic acid|Oxypurinol|Xanthine|Isocitric acid|Citric acid|cis-Aconitic acid	14	92.7858764794784 | 97.8907291573277 | 97.555452971574 | 97.555452971574 | 97.555452971574 | 97.555452971574 | 97.8907291573277 | 98.4368170645488 | 97.8907291573277 | 98.4368170645488 | 98.4368170645488 | 97.555452971574 | 97.555452971574 | 97.8907291573277	="100 - 8.53 - 5.25 - 0.391 | 100 - 6.79 - 1.43 | 100 - 6.85 - 1.64 - 0.101 | 100 - 6.85 - 1.64 - 0.101 | 100 - 6.85 - 1.64 - 0.101 | 100 - 6.85 - 1.64 - 0.101 | 100 - 6.79 - 1.43 | 100 - 6.99 - 0.623 | 100 - 6.79 - 1.43 | 100 - 6.99 - 0.623 | 100 - 6.99 - 0.623 | 100 - 6.85 - 1.64 - 0.101 | 100 - 6.85 - 1.64 - 0.101 | 100 - 6.79 - 1.43"		173.009	1	M-H | M-H | M-H2O-H | M-H2O-H | M-H2O-H | M-H2O-H | M-H | M+Na-2H | M-H | M+Na-2H | M+Na-2H | M-H2O-H | M-H2O-H | M-H	C7H7FO2S | C6H6O6 | C6H8O7 | C6H8O7 | C6H8O7 | C6H8O7 | C6H6O6 | C5H4N4O2 | C6H6O6 | C5H4N4O2 | C5H4N4O2 | C6H8O7 | C6H8O7 | C6H6O6	2.67125	0.253983	100 - 5.58 - 0.35	31142.8	31241.8	30842.5	30173.3	31273.7	29086	29828.1	29186.4	31985.4	39304	39721	15960.7	14121.4	16654.3	27604.5	24338	33020.2
9.44_273.0383m/z	L3	HMDB0248933 | HMDB0015037 | HMDB0001343	Bellidifolin | Didanosine | Mevalonic acid-5P	x				x		3	Endogenous|Food	map00900 // map01100 // map01110	Terpenoid backbone biosynthesis // Metabolic pathways // Biosynthesis of secondary metabolites	Organic acids and derivatives	Organic phosphoric acids and derivatives	Phosphate esters			99.3156850387523|95.2804728944563|92.1264133437608	HMDB0304180|HMDB0248933|HMDB0030724|HMDB0030723|HMDB0015037|HMDB0001343	4-hydroxybenzoate|Bellidifolin|Euxanthone|1,5-Dihydroxyxanthone|Didanosine|Mevalonic acid-5P	6	99.1213570468939 | 92.1264133437608 | 93.58984125964 | 93.58984125964 | 95.2804728944563 | 99.3156850387523	100 - 7.74 - 0.875 | 100 - 15.5 - 2.35 - 0.24 | 100 - 14.3 - 1.77 - 0.156 | 100 - 14.3 - 1.77 - 0.156 | 100 - 12.5 - 1.34 - 0.103 | 100 - 6.91 - 1.64 - 0.102		273.038	1	2M-H | M-H | M+FA-H | M+FA-H | M+K-2H | M+FA-H	C7H5O3- | C14H10O6 | C13H8O4 | C13H8O4 | C10H12N4O3 | C6H13O7P	9.43707	0.214717	100 - 7.34 - 1.44	37392.6	37184.5	36080.3	36969.6	37558.7	37196.1	36526	41160.8	35316	35529.9	35963	31580.3	32602.2	33674.3	31692.2	30029.1	41795.3
5.23_276.0177m/z	L3	HMDB0250348	Clomazone							1									68.5867	HMDB0250348	Clomazone	1	68.5867	100 - 13.6 - 33.2 - 4.43 - 0.408		276.018	1	M+K-2H	C12H14ClNO2	5.23295	0.15325	100 - 4.01	3686.39	3399.17	2751.28	2455.1	2664.86	2942.69	2601.53	2673.88	2531.96	3249.14	2826.95	2503.72	2655.42	2609.9	2655.66	3763.16	2711.94
4.93_154.0615m/z	L3	HMDB0250763 | HMDB0004225 | HMDB0000177	D-Histidine | 2-Oxoarginine | L-Histidine	x						3	Endogenous|Food	map00330 // map00470 // map01100|map00340 // map00404 // map00410 // map00470 // map00970 // map01100 // map01110 // map01230 // map02010 // map04974 // map05230	Arginine and proline metabolism // D-Amino acid metabolism // Metabolic pathways|Histidine metabolism // Staurosporine biosynthesis // beta-Alanine metabolism // D-Amino acid metabolism // Aminoacyl-tRNA biosynthesis // Metabolic pathways // Biosynthesis of secondary metabolites // Biosynthesis of amino acids // ABC transporters // Protein digestion and absorption // Central carbon metabolism in …	Organic acids and derivatives	Carboxylic acids and derivatives|Keto acids and derivatives	Amino acids, peptides, and analogues|Short-chain keto acids and derivatives			95.667773797802|95.4289834930742	HMDB0250763|HMDB0004225|HMDB0000177	D-Histidine|2-Oxoarginine|L-Histidine	3	95.667773797802 | 95.4289834930742 | 95.667773797802	100 - 7.77 - 0.675 | 100 - 7.83 - 0.886 | 100 - 7.77 - 0.675		154.062	1	M-H | M-H2O-H | M-H	C6H9N3O2 | C6H11N3O3 | C6H9N3O2	4.92643	0.127	100 - 3.74	1479.82	1495.26	1537.79	1566.15	1624.79	1487.83	1312.43	1272.78	1476.3	1484.64	1291.78	1551.96	1541.34	1686.96	1508.33	1369.91	1345.7
4.86_179.0555m/z	L3	HMDB0250793	PSICOSE							1									82.2935	HMDB0250793|HMDB0304632|HMDB0250793|HMDB0250761|HMDB0246950|HMDB0242761|HMDB0240209|HMDB0062138|HMDB0033704|HMDB0012326|HMDB0012141|HMDB0006088|HMDB0004400|HMDB0003449|HMDB0003418|HMDB0003345|HMDB0003224|HMDB0001882|HMDB0001311|HMDB0001292|HMDB0001266|HMDB0001151|HMDB0001051|HMDB0000700|HMDB0000660|HMDB0000211|HMDB0000190|HMDB0000169|HMDB0000143|HMDB0000122|ALLOSE	PSICOSE|Glucose|D-Psicose|D-Gulose|(3R,4R,5R)-1,3,4,5,6-Pentahydroxyhexan-2-one|(2R,4S,5S)-1,2,4,5,6-Pentahydroxyhexan-3-one|D-chiro-Inositol|muco-Inositol|L-Galactose|L-Gulose|(R)-2,3-Dihydroxy-isovalerate|scyllo-Inositol|5-Acetylamino-6-amino-3-methyluracil|beta-D-Galactose|D-Tagatose|alpha-D-Glucose|Deoxyribose|Dihydroxyacetone|D-Lactic acid|1-Deoxy-D-xylulose|L-Sorbose|Allose|Glyceraldehyde|H…	31	82.2935045105695 | 82.2935045105695 | 82.2935045105695 | 82.2935045105695 | 82.2935045105695 | 82.2935045105695 | 82.2935045105695 | 82.2935045105695 | 82.2935045105695 | 82.2935045105695 | 81.6855664390654 | 82.2935045105695 | 84.4264685159468 | 82.2935045105695 | 82.2935045105695 | 82.2935045105695 | 81.6855664390654 | 80.1318700159168 | 80.1318700159168 | 81.6855664390654 | 82.2935045105695 | …	="100 - 6.86 - 1.43 | 100 - 6.86 - 1.43 | 100 - 6.86 - 1.43 | 100 - 6.86 - 1.43 | 100 - 6.86 - 1.43 | 100 - 6.86 - 1.43 | 100 - 6.86 - 1.43 | 100 - 6.86 - 1.43 | 100 - 6.86 - 1.43 | 100 - 6.86 - 1.43 | 100 - 5.68 - 0.954 | 100 - 6.86 - 1.43 | 100 - 9.26 - 1 | 100 - 6.86 - 1.43 | 100 - 6.86 - 1.43 | 100 - 6.86 - 1.43 | 100 - 5.68 - 0.954 | 100 - 3.43 - 0.658 | 100 - 3.43 - 0.658 | 100 - 5.68 - 0.9…		179.056	1	M-H | M-H | M-H | M-H | M-H | M-H | M-H | M-H | M-H | M-H | M+FA-H | M-H | M-H2O-H | M-H | M-H | M-H | M+FA-H | 2M-H | 2M-H | M+FA-H | M-H | M-H | 2M-H | 2M-H | M-H | M-H | 2M-H | M-H | M-H | M-H | M-H	C6H12O6 | C6H12O6 | C6H12O6 | C6H12O6 | C6H12O6 | C6H12O6 | C6H12O6 | C6H12O6 | C6H12O6 | C6H12O6 | C5H10O4 | C6H12O6 | C7H10N4O3 | C6H12O6 | C6H12O6 | C6H12O6 | C5H10O4 | C3H6O3 | C3H6O3 | C5H10O4 | C6H12O6 | C6H12O6 | C3H6O3 | C3H6O3 | C6H12O6 | C6H12O6 | C3H6O3 | C6H12O6 | C6H12O6 | C6H12O6 | C6H12O6	4.85637	0.170783	100 - 28.4	1324.46	1277.28	1358.84	1318.24	1236.71	1225.83	1460.35	1608.74	1933	958.415	899.949	1250.21	1297.62	1483.12	903.094	1327.17	1550.43
1.23_293.1784m/z	L3	HMDB0251767 | HMDB0005783	Embelin | Gingerol							2	Food	map00945 // map01110	Stilbenoid, diarylheptanoid and gingerol biosynthesis // Biosynthesis of secondary metabolites	Benzenoids	Phenols	Methoxyphenols			94.0235	HMDB0251767|HMDB0035754|HMDB0015026|HMDB0005783	Embelin|Phytuberin|Granisetron|Gingerol	4	94.0235354761309 | 94.0235354761309 | 92.3554463186701 | 94.0235354761309	100 - 18.8 - 2.5 - 0.248 | 100 - 18.8 - 2.5 - 0.248 | 100 - 21.2 - 2.35 - 0.181 | 100 - 18.8 - 2.5 - 0.248		293.178	1	M-H | M-H | M-H2O-H | M-H	C17H26O4 | C17H26O4 | C18H24N4O | C17H26O4	1.22618	0.192683	100 - 12.9 - 1.37	11481	11617.1	11330.7	10900.8	11174.8	11372.6	9083.77	11013.3	7190.3	20513.5	13681.3	8187.73	9542.75	8838.67	8991.51	12189.4	9151.62
8.34_185.0562m/z	L3	HMDB0252570 | HMDB0248356 | HMDB0011667 | HMDB0002271	Gaboxadol | alpha-AMINO-3-HYDROXY-5-METHYL-4-ISOXAZOLEPROPIONIC ACID | gamma-Glutamylglycine | Imidazolepropionic acid							4	Endogenous	map00340	Histidine metabolism	Organic acids and derivatives|Organoheterocyclic compounds	Azoles|Carboxylic acids and derivatives	Amino acids, peptides, and analogues|Imidazoles			93.3134026148122|91.8844738598821|91.6573769643894	HMDB0252570|HMDB0248356|HMDB0014986|HMDB0011667|HMDB0002820|HMDB0002271	Gaboxadol|alpha-AMINO-3-HYDROXY-5-METHYL-4-ISOXAZOLEPROPIONIC ACID|Levamisole|gamma-Glutamylglycine|Methylimidazoleacetic acid|Imidazolepropionic acid	6	93.3134026148122 | 91.8844738598821 | 84.3284176562701 | 91.6573769643894 | 93.3134026148122 | 93.3134026148122	100 - 7.39 - 0.647 | 100 - 8.57 - 1.15 | 100 - 13.6 - 5.37 - 0.61 | 100 - 8.63 - 1.36 | 100 - 7.39 - 0.647 | 100 - 7.39 - 0.647		185.056	1	M+FA-H | M-H | M-H2O-H | M-H2O-H | M+FA-H | M+FA-H	C6H8N2O2 | C7H10N2O4 | C11H12N2S | C7H12N2O5 | C6H8N2O2 | C6H8N2O2	8.34185	0.09195	100 - 0.812	1024.4	1061.19	1071.25	1106.58	1053.12	1148.07	1154.21	792.811	1049.85	1732.95	1362.31	768.189	826.11	968.873	1559.49	1018.68	892.7
9.78_342.0878m/z	L3	HMDB0253404 | HMDB0001173	Imazamox | 5'-Methylthioadenosine					x		2	Endogenous|Food	map00270 // map00908 // map01100	Cysteine and methionine metabolism // Zeatin biosynthesis // Metabolic pathways	Nucleosides, nucleotides, and analogues	5'-deoxyribonucleosides	5'-deoxy-5'-thionucleosides			98.2170771660613|94.0891421052053	HMDB0253404|HMDB0001173	Imazamox|5'-Methylthioadenosine	2	98.2170771660613 | 94.0891421052053	100 - 17.7 - 2.3 - 0.222 | 100 - 14.8 - 6.16 - 0.768		342.088	1	M+K-2H | M+FA-H	C15H19N3O4 | C11H15N5O3S	9.77952	0.469417	100 - 18.6 - 3.32	33615	33747.8	33989	34265.4	35287.3	35397.4	32936.7	28884.1	25882.9	44486.9	38604.7	40361	41035.6	40566.2	40781.8	40601.1	29228
2.25_196.0602n	L3	HMDB0253886 | HMDB0242119 | HMDB0003290 | HMDB0000625 | HMDB0000565	L-Gluconic acid | D-Mannonic acid | Gulonic acid | Gluconic acid | Galactonic acid	x	x			x	x	5	Endogenous	map00030 // map01100 // map01110 // map01120 // map01200|map00040 // map00053 // map01100 // map01240|map00052 // map01100 // map01120	Galactose metabolism // Metabolic pathways // Microbial metabolism in diverse environments|Pentose and glucuronate interconversions // Ascorbate and aldarate metabolism // Metabolic pathways // Biosynthesis of cofactors|Pentose phosphate pathway // Metabolic pathways // Biosynthesis of secondary metabolites // Microbial metabolism in diverse environments // Carbon metabolism	Organic acids and derivatives|Organic oxygen compounds	Hydroxy acids and derivatives|Organooxygen compounds	Carbohydrates and carbohydrate conjugates|Medium-chain hydroxy acids and derivatives			93.0314	HMDB0253886|HMDB0242119|HMDB0011103|HMDB0003290|HMDB0001982|HMDB0001857|HMDB0000625|HMDB0000565	L-Gluconic acid|D-Mannonic acid|1,7-Dimethyluric acid|Gulonic acid|3,7-Dimethyluric acid|1,3-Dimethyluric acid|Gluconic acid|Galactonic acid	8	93.0313572091919 | 93.0313572091919 | 91.6800556256333 | 93.0313572091919 | 91.6800556256333 | 91.6800556256333 | 93.0313572091919 | 93.0313572091919	100 - 6.89 - 1.64 - 0.102 | 100 - 6.89 - 1.64 - 0.102 | 100 - 9.24 - 1 | 100 - 6.89 - 1.64 - 0.102 | 100 - 9.24 - 1 | 100 - 9.24 - 1 | 100 - 6.89 - 1.64 - 0.102 | 100 - 6.89 - 1.64 - 0.102	196.06	233.009	1	M+Na-2H, M+K-2H	C6H12O7 | C6H12O7 | C7H8N4O3 | C6H12O7 | C7H8N4O3 | C7H8N4O3 | C6H12O7 | C6H12O7	2.24648	0.23645	100 - 1.07	10713	10647.8	10842.4	11134.6	11717	12077.6	6252.06	8082.02	9208.43	8410.77	9251.9	16943.6	20283.5	18496.2	22751.5	23417.2	11384.6
9.35_195.0506m/z	L3	HMDB0253886 | HMDB0242119 | HMDB0029942 | HMDB0029941 | HMDB0012325 | HMDB0003371 | HMDB0003290 | HMDB0001644 | HMDB0000751 | HMDB0000646 | HMDB0000625 | HMDB0000621 | HMDB0000565 | HMDB0000283 | HMDB0000098	L-Gluconic acid | D-Mannonic acid | D-Arabinose | D-Apiose | Arabinofuranose | L-Ribulose | Gulonic acid | D-Xylulose | L-Xylulose | L-Arabinose | Gluconic acid | D-Ribulose | Galactonic acid | D-Ribose | D-Xylose			x		x		15	Endogenous|Food	map00030 // map01100 // map01110 // map01120 // map01200|map00030 // map01100 // map02010 // map02030|map00040 // map00053 // map01100 // map01240|map00040 // map00520 // map01100 // map02010|map00040 // map01100|map00052 // map01100 // map01120	Galactose metabolism // Metabolic pathways // Microbial metabolism in diverse environments|Pentose and glucuronate interconversions // Amino sugar and nucleotide sugar metabolism // Metabolic pathways // ABC transporters|Pentose and glucuronate interconversions // Ascorbate and aldarate metabolism // Metabolic pathways // Biosynthesis of cofactors|Pentose and glucuronate interconversions // Metab…	Organic acids and derivatives|Organic oxygen compounds	Hydroxy acids and derivatives|Organooxygen compounds	Carbohydrates and carbohydrate conjugates|Medium-chain hydroxy acids and derivatives			98.8482557942515|97.244802165854	HMDB0253886|HMDB0242119|HMDB0031472|HMDB0029942|HMDB0029941|HMDB0012325|HMDB0011103|HMDB0003371|HMDB0003290|HMDB0001982|HMDB0001857|HMDB0001644|HMDB0000751|HMDB0000646|HMDB0000625|HMDB0000621|HMDB0000565|HMDB0000283|HMDB0000098	L-Gluconic acid|D-Mannonic acid|Dipropyl disulfide|D-Arabinose|D-Apiose|Arabinofuranose|1,7-Dimethyluric acid|L-Ribulose|Gulonic acid|3,7-Dimethyluric acid|1,3-Dimethyluric acid|D-Xylulose|L-Xylulose|L-Arabinose|Gluconic acid|D-Ribulose|Galactonic acid|D-Ribose|D-Xylose	19	97.244802165854 | 97.244802165854 | 89.1234348341238 | 98.8482557942515 | 98.8482557942515 | 98.8482557942515 | 95.8322993377584 | 98.8482557942515 | 97.244802165854 | 95.8322993377584 | 95.8322993377584 | 98.8482557942515 | 98.8482557942515 | 98.8482557942515 | 97.244802165854 | 98.8482557942515 | 97.244802165854 | 98.8482557942515 | 98.8482557942515	="100 - 6.89 - 1.64 - 0.102 | 100 - 6.89 - 1.64 - 0.102 | 100 - 8.25 - 9.34 - 0.68 - 0.268 | 100 - 5.71 - 1.16 | 100 - 5.71 - 1.16 | 100 - 5.71 - 1.16 | 100 - 9.24 - 1 | 100 - 5.71 - 1.16 | 100 - 6.89 - 1.64 - 0.102 | 100 - 9.24 - 1 | 100 - 9.24 - 1 | 100 - 5.71 - 1.16 | 100 - 5.71 - 1.16 | 100 - 5.71 - 1.16 | 100 - 6.89 - 1.64 - 0.102 | 100 - 5.71 - 1.16 | 100 - 6.89 - 1.64 - 0.102 | 100 - 5.71 …		195.051	1	M-H | M-H | M+FA-H | M+FA-H | M+FA-H | M+FA-H | M-H | M+FA-H | M-H | M-H | M-H | M+FA-H | M+FA-H | M+FA-H | M-H | M+FA-H | M-H | M+FA-H | M+FA-H	C6H12O7 | C6H12O7 | C6H14S2 | C5H10O5 | C5H10O5 | C5H10O5 | C7H8N4O3 | C5H10O5 | C6H12O7 | C7H8N4O3 | C7H8N4O3 | C5H10O5 | C5H10O5 | C5H10O5 | C6H12O7 | C5H10O5 | C6H12O7 | C5H10O5 | C5H10O5	9.3451	1.72345	100 - 5.5 - 0.149	61560.4	60811.6	57230.5	55286.9	49693.7	52024.9	54338.6	56053.6	60801.2	60785	50967.5	51749.9	53403.6	57317.2	47669.5	45935.6	58071.7
2.58_252.0877m/z	L3	HMDB0254656 | HMDB0000860 | HMDB0000512	Methylone | Phenylpropionylglycine | N-Acetyl-L-phenylalanine							3	Endogenous	map00360 // map01100	Phenylalanine metabolism // Metabolic pathways	Organic acids and derivatives	Carboxylic acids and derivatives	Amino acids, peptides, and analogues			87.7466	HMDB0254656|HMDB0000860|HMDB0000512	Methylone|Phenylpropionylglycine|N-Acetyl-L-phenylalanine	3	87.7466	100 - 12.5 - 1.34 - 0.102		252.088	1	M+FA-H	C11H13NO3	2.57928	0.170783	100	2281.12	2915.59	2225.84	2319.09	2711.99	2379.9	2503.91	2332.39	2244.08	3482.91	2344.67	2429.69	2235.75	2663.95	2785.17	2361.32	2752.35
4.01_146.0452m/z	L3	HMDB0255023 | HMDB0060475 | HMDB0036458 | HMDB0029615 | HMDB0029387 | HMDB0006556 | HMDB0003339 | HMDB0003011 | HMDB0002931 | HMDB0002393 | HMDB0000148	N-(Hydroxymethyl)acrylamide | DL-Glutamate | 1-Aminocyclopropanecarboxylic acid | (S)-2-Azetidinecarboxylic acid | L-3-Aminodihydro-2(3H)-furanone | L-4-Hydroxyglutamate semialdehyde | D-Glutamic acid | O-Acetylserine | N-Acetylserine | N-Methyl-D-aspartic acid | L-Glutamic acid							11	Endogenous|Food	map00220 // map00250 // map00330 // map00332 // map00340 // map00430 // map00470 // map00480 // map00524 // map00630 // map00650 // map00660 // map00860 // map00910 // map00970 // map00997 // map00998 // map01100 // map01110 // map01120 // map01200 // map01210 // map01230 // map01240 // map02010 // map02020 // map04068 // map04072 // map04080 // map04216 // map04540 // map04713 // map04720 // map…	Arginine and proline metabolism // Metabolic pathways|Arginine biosynthesis // Alanine, aspartate and glutamate metabolism // Arginine and proline metabolism // Carbapenem biosynthesis // Histidine metabolism // Taurine and hypotaurine metabolism // D-Amino acid metabolism // Glutathione metabolism // Neomycin, kanamycin and gentamicin biosynthesis // Glyoxylate and dicarboxylate metabolism // Bu…	Organic acids and derivatives	Carboxylic acids and derivatives	Amino acids, peptides, and analogues			99.6984153172836|98.4158248011278	HMDB0255023|HMDB0060475|HMDB0036458|HMDB0029615|HMDB0029387|HMDB0006556|HMDB0003339|HMDB0003011|HMDB0002931|HMDB0002393|HMDB0000148	N-(Hydroxymethyl)acrylamide|DL-Glutamate|1-Aminocyclopropanecarboxylic acid|(S)-2-Azetidinecarboxylic acid|L-3-Aminodihydro-2(3H)-furanone|L-4-Hydroxyglutamate semialdehyde|D-Glutamic acid|O-Acetylserine|N-Acetylserine|N-Methyl-D-aspartic acid|L-Glutamic acid	11	99.6984153172836 | 98.4158248011278 | 99.6984153172836 | 99.6984153172836 | 99.6984153172836 | 98.4158248011278 | 98.4158248011278 | 98.4158248011278 | 98.4158248011278 | 98.4158248011278 | 98.4158248011278	100 - 4.85 - 0.504 | 100 - 6.03 - 0.974 | 100 - 4.85 - 0.504 | 100 - 4.85 - 0.504 | 100 - 4.85 - 0.504 | 100 - 6.03 - 0.974 | 100 - 6.03 - 0.974 | 100 - 6.03 - 0.974 | 100 - 6.03 - 0.974 | 100 - 6.03 - 0.974 | 100 - 6.03 - 0.974		146.045	1	M+FA-H | M-H | M+FA-H | M+FA-H | M+FA-H | M-H | M-H | M-H | M-H | M-H | M-H	C4H7NO2 | C5H9NO4 | C4H7NO2 | C4H7NO2 | C4H7NO2 | C5H9NO4 | C5H9NO4 | C5H9NO4 | C5H9NO4 | C5H9NO4 | C5H9NO4	4.00683	0.245217	100 - 4.98 - 0.323	17125.7	17360.2	16831.7	16872.1	17338	16984.4	18322.7	16978.2	19872.4	17675.6	13895.4	16561.9	16964.8	17596.9	13648.3	12283.4	18035.9
5.62_304.0907n	L3	HMDB0255414 | HMDB0001067	N-Acetyl-1-aspartylglutamic acid | N-Acetylaspartylglutamic acid	x				x		2	Endogenous	map00250 // map01100 // map04080	Alanine, aspartate and glutamate metabolism // Metabolic pathways // Neuroactive ligand-receptor interaction	Organic acids and derivatives	Carboxylic acids and derivatives	Amino acids, peptides, and analogues			96.8546	HMDB0256818|HMDB0255414|HMDB0001067	Propaphos|N-Acetyl-1-aspartylglutamic acid|N-Acetylaspartylglutamic acid	3	91.4665423734792 | 96.8545530185532 | 96.8545530185532	100 - 15.3 - 6.43 - 0.826 - 0.115 | 100 - 13.1 - 2.44 - 0.244 | 100 - 13.1 - 2.44 - 0.244	304.091	303.083	1	M-H2O-H, M-H	C13H21O4PS | C11H16N2O8 | C11H16N2O8	5.62273	0.179533	100 - 11.3 - 0.904	58733.9	58290	56936.9	57899.4	58556.7	58622.5	55768.4	51244.5	40634.4	57553.4	52493	66727.7	66326.4	66525.8	57201.4	57181.1	46949.6
6.82_304.0908n	L3	HMDB0255414 | HMDB0001067	N-Acetyl-1-aspartylglutamic acid | N-Acetylaspartylglutamic acid							2	Endogenous	map00250 // map01100 // map04080	Alanine, aspartate and glutamate metabolism // Metabolic pathways // Neuroactive ligand-receptor interaction	Organic acids and derivatives	Carboxylic acids and derivatives	Amino acids, peptides, and analogues			95.8158	HMDB0256818|HMDB0255414|HMDB0001067	Propaphos|N-Acetyl-1-aspartylglutamic acid|N-Acetylaspartylglutamic acid	3	90.4855925773272 | 95.8158185089224 | 95.8158185089224	100 - 15.3 - 6.43 - 0.826 - 0.115 | 100 - 13.1 - 2.44 - 0.244 | 100 - 13.1 - 2.44 - 0.244	304.091	303.084	1	M-H, M+Na-2H, M-H2O-H	C13H21O4PS | C11H16N2O8 | C11H16N2O8	6.82445	0.250833	100 - 10.7 - 0.296	9698.57	9686.29	10215.6	9346.28	8488	8384.72	11344.7	10532.8	11955.1	10853.2	8434.96	12323.9	11713.2	11507	9113.63	8550.44	7890.41
4.96_218.0667m/z	L3	HMDB0255868 | HMDB0060278	O-Succinyl-L-homoserine | Fructoseglycine	x				x		2									97.5605654408588|97.3043251516965	HMDB0255868|HMDB0251210|HMDB0060278|HMDB0006488|HMDB0001195|HMDB0000468|HMDB0000238	O-Succinyl-L-homoserine|d-Threo biopterin|Fructoseglycine|N-Acetyl-L-glutamate 5-semialdehyde|Dyspropterin|Biopterin|Sepiapterin	7	97.5605654408588 | 95.9119530633924 | 97.3043251516965 | 99.1800905053034 | 95.9119530633924 | 95.9119530633924 | 95.9119530633924	100 - 9.4 - 1.63 - 0.125 | 100 - 11.8 - 1.26 | 100 - 9.46 - 1.84 - 0.145 | 100 - 8.22 - 1.12 | 100 - 11.8 - 1.26 | 100 - 11.8 - 1.26 | 100 - 11.8 - 1.26		218.067	1	M-H | M-H2O-H | M-H2O-H | M+FA-H | M-H2O-H | M-H2O-H | M-H2O-H	C8H13NO6 | C9H11N5O3 | C8H15NO7 | C7H11NO4 | C9H11N5O3 | C9H11N5O3 | C9H11N5O3	4.95708	0.19705	100 - 7.96 - 0.476	17799	17634.1	18272.9	17484.1	17241.4	16928.4	18811.9	15103.9	18572.2	24088.7	19728.3	12203.1	10379.6	12917.8	18837.3	15596.1	16821.7
10.92_353.0046m/z	L3	HMDB0256564 | HMDB0249594 | HMDB0030804 | HMDB0002655 | HMDB0001090	Pinoquercetin | Capillarisin | 2-(3,4-Dihydroxyphenyl)-5,6-dihydroxy-7-methoxy-4H-1-benzopyran-4-one | Isorhamnetin | (R)-5-Diphosphomevalonic acid							5	Endogenous|Food	map00900 // map01100 // map01110	Terpenoid backbone biosynthesis // Metabolic pathways // Biosynthesis of secondary metabolites	Organic oxygen compounds|Phenylpropanoids and polyketides	Flavonoids|Organic oxoanionic compounds	Flavones|O-methylated flavonoids|Organic pyrophosphates			96.824771802123|87.6124470293345	HMDB0256564|HMDB0249594|HMDB0030804|HMDB0002655|HMDB0001090	Pinoquercetin|Capillarisin|2-(3,4-Dihydroxyphenyl)-5,6-dihydroxy-7-methoxy-4H-1-benzopyran-4-one|Isorhamnetin|(R)-5-Diphosphomevalonic acid	5	87.6124470293345 | 87.6124470293345 | 87.6124470293345 | 87.6124470293345 | 96.824771802123	100 - 17.7 - 2.91 - 0.331 | 100 - 17.7 - 2.91 - 0.331 | 100 - 17.7 - 2.91 - 0.331 | 100 - 17.7 - 2.91 - 0.331 | 100 - 7.03 - 2.27 - 0.147		353.005	1	M+K-2H | M+K-2H | M+K-2H | M+K-2H | M+FA-H	C16H12O7 | C16H12O7 | C16H12O7 | C16H12O7 | C6H14O10P2	10.9206	0.224533	100 - 5.97	5804.82	6111.72	6173.2	6309.32	6351.79	6737.29	7277.64	5528.05	5435.18	6849.93	5382.45	9325.47	7950.22	7972.64	6069.2	4435.97	6555.8
1.31_93.0094m/z	L3	HMDB0256963 | HMDB0000300	Pyridazine-3,6-diol | Uracil							2	Endogenous|Food	map00240 // map00410 // map00770 // map01100	Pyrimidine metabolism // beta-Alanine metabolism // Pantothenate and CoA biosynthesis // Metabolic pathways	Organoheterocyclic compounds	Diazines	Pyrimidines and pyrimidine derivatives			95.003	HMDB0256963|HMDB0000300	Pyridazine-3,6-diol|Uracil	2	95.003	100 - 5.18 - 0.52		93.0094	1	M-H2O-H	C4H4N2O2	1.305	0.157633	100 - 0.418	493.996	512.87	483.265	496.879	524.004	528.058	444.78	572.068	586.372	526.871	576.027	507.857	477.439	590.028	607.337	594.756	585.449
8.78_326.9889m/z	L3	HMDB0258206 | HMDB0060509 | HMDB0001068	Sedoheptulose 7-phosphate | Sedoheptulose 1-phosphate | D-Sedoheptulose 7-phosphate							3	Endogenous|Food	map00030 // map00540 // map00710 // map01100 // map01110 // map01120 // map01200 // map01230 // map01250	Pentose phosphate pathway // Lipopolysaccharide biosynthesis // Carbon fixation in photosynthetic organisms // Metabolic pathways // Biosynthesis of secondary metabolites // Microbial metabolism in diverse environments // Carbon metabolism // Biosynthesis of amino acids // Biosynthesis of nucleotide sugars	Organic oxygen compounds	Organooxygen compounds	Carbohydrates and carbohydrate conjugates			93.8951	HMDB0258206|HMDB0060509|HMDB0001068	Sedoheptulose 7-phosphate|Sedoheptulose 1-phosphate|D-Sedoheptulose 7-phosphate	3	93.8951	100 - 8.12 - 2.34 - 0.172		326.989	1	M+K-2H	C7H15O10P	8.77973	0.21905	100 - 3.89	6606.51	6792.44	7554.4	7423.67	6284.71	6289.25	4091.04	6610.93	8291.37	7023.54	5704.76	7696.34	7007.49	6481.35	6330.15	4872.1	6391.56
1.47_362.9519m/z	L3	HMDB0258870	Tetrachlorobisphenol A							1									29.2978	HMDB0304640|HMDB0258870	8-O-4'-Diferulic acid|Tetrachlorobisphenol A	2	29.3822785949591 | 29.2977984647712	77.6 - 11.8 - 100 - 15.2 - 48.6 - 7.3 - 10.6 - 1.57 - 0.92 - 0.128 | 77.2 - 12.7 - 100 - 16.3 - 49 - 7.9 - 10.9 - 1.72 - 0.978 - 0.145		362.952	1	M+FA-H | M-H	C14H10Cl4 | C15H12Cl4O2	1.46703	0.100717	100 - 19.9	3331.91	3516.43	3349.26	3748.94	4325.81	4342.6	0	0	0	0	0	0	0	0	0	0	0
4.16_189.0400m/z	L3	HMDB0259137 | HMDB0036232 | HMDB0012710 | HMDB0002266 | HMDB0000522	Triacetic acid | Maleic acid homopolymer | 3-Dehydroquinic acid | (E)-2-Methylglutaconic acid | 3-Methylglutaconic acid					x		5	Endogenous|Food	map00400 // map01100 // map01110 // map01230|map00760 // map01120	Nicotinate and nicotinamide metabolism // Microbial metabolism in diverse environments|Phenylalanine, tyrosine and tryptophan biosynthesis // Metabolic pathways // Biosynthesis of secondary metabolites // Biosynthesis of amino acids	Lipids and lipid-like molecules|Organic acids and derivatives	Fatty Acyls|Hydroxy acids and derivatives	Alpha hydroxy acids and derivatives|Fatty acids and conjugates			96.8564702911978|95.286912326478	HMDB0259137|HMDB0036232|HMDB0012710|HMDB0012210|HMDB0002266|HMDB0000522	Triacetic acid|Maleic acid homopolymer|3-Dehydroquinic acid|Dihydrolipoate|(E)-2-Methylglutaconic acid|3-Methylglutaconic acid	6	96.8564702911978 | 96.8564702911978 | 95.286912326478 | 85.7365144241573 | 96.8564702911978 | 96.8564702911978	100 - 6.73 - 1.01 | 100 - 6.73 - 1.01 | 100 - 7.91 - 1.51 - 0.102 | 100 - 10.5 - 9.95 - 0.935 - 0.324 | 100 - 6.73 - 1.01 | 100 - 6.73 - 1.01		189.04	1	M+FA-H | M+FA-H | M-H | M-H2O-H | M+FA-H | M+FA-H	C6H8O4 | C6H8O4 | C7H10O6 | C8H16O2S2 | C6H8O4 | C6H8O4	4.1601	0.153267	100 - 4.36	2008.48	2039.21	1913.21	1928.33	2027.75	1913.31	1917.88	2427.3	3326.43	1631.04	1541.52	1741.65	1619.31	1844.83	1473.65	1499.93	2357
1.30_211.0973m/z	L3	HMDB0301852 | HMDB0249577 | HMDB0039382 | HMDB0037044 | HMDB0035063 | HMDB0032462 | HMDB0004586	(+)-Rotundifolone | Camphorquinone | (1xi,4xi,6xi)-Carvone oxide | Rotundifolone | Epinepetalactone | Pentyl 2-furyl ketone | Perillic acid							7	Endogenous|Food	map00903	Limonene and pinene degradation	Lipids and lipid-like molecules|Organic oxygen compounds|Organoheterocyclic compounds	Organooxygen compounds|Oxepanes|Prenol lipids	Carbonyl compounds|Monoterpenoids|Terpene lactones			96.0514	HMDB0301852|HMDB0249577|HMDB0039382|HMDB0037044|HMDB0035063|HMDB0032462|HMDB0029936|HMDB0029707|HMDB0004586	(+)-Rotundifolone|Camphorquinone|(1xi,4xi,6xi)-Carvone oxide|Rotundifolone|Epinepetalactone|Pentyl 2-furyl ketone|(2S,4R,5S)-Muscarine|2-Amino-3,4-dimethylimidazo[4,5-f]quinoline|Perillic acid	9	96.0513754322077 | 96.0513754322077 | 96.0513754322077 | 96.0513754322077 | 96.0513754322077 | 96.0513754322077 | 96.6653714675427 | 93.0994609351513 | 96.0513754322077	100 - 11.1 - 0.963 | 100 - 11.1 - 0.963 | 100 - 11.1 - 0.963 | 100 - 11.1 - 0.963 | 100 - 11.1 - 0.963 | 100 - 11.1 - 0.963 | 100 - 10.4 - 0.899 | 100 - 14.6 - 0.99 | 100 - 11.1 - 0.963		211.097	1	M+FA-H | M+FA-H | M+FA-H | M+FA-H | M+FA-H | M+FA-H | M+K-2H | M-H | M+FA-H	C10H14O2 | C10H14O2 | C10H14O2 | C10H14O2 | C10H14O2 | C10H14O2 | C9H20NO2+ | C12H12N4 | C10H14O2	1.30063	0.253983	100 - 7.59	3589.18	3646.35	3433.78	3478.83	3535.11	3621.67	3180.85	3740.89	3051.63	15683.5	3712.59	4899.84	3466.39	3895.83	4087.2	4690.58	3531.99
3.01_265.0831m/z	L3	HMDB0302150 | HMDB0034723 | HMDB0000933 | HMDB0000472	Osthol | Encelin | Traumatic acid | 5-Hydroxy-L-tryptophan							4	Endogenous|Food	map00380 // map01100 // map04361 // map04726|map00592 // map01110	alpha-Linolenic acid metabolism // Biosynthesis of secondary metabolites|Tryptophan metabolism // Metabolic pathways // Axon regeneration // Serotonergic synapse	Lipids and lipid-like molecules|Organoheterocyclic compounds	Fatty Acyls|Indoles and derivatives|Prenol lipids	Fatty acids and conjugates|Terpene lactones|Tryptamines and derivatives			95.8721058362826|95.2237456071367|92.4674088178284	HMDB0302150|HMDB0034723|HMDB0032641|HMDB0000933|HMDB0000472	Osthol|Encelin|Batatasin IV|Traumatic acid|5-Hydroxy-L-tryptophan	5	92.4674088178284 | 92.4674088178284 | 92.4674088178284 | 95.2237456071367 | 95.8721058362826	100 - 16.5 - 1.89 - 0.163 | 100 - 16.5 - 1.89 - 0.163 | 100 - 16.5 - 1.89 - 0.163 | 100 - 13.4 - 1.64 - 0.14 | 100 - 12.9 - 1.38 - 0.107		265.083	1	M+Na-2H | M+Na-2H | M+Na-2H | M+K-2H | M+FA-H	C15H16O3 | C15H16O3 | C15H16O3 | C12H20O4 | C11H12N2O3	3.00843	0.162033	100 - 9.65	3927.23	3777.34	3909.87	3923.68	3996.5	3966.67	3998.91	3621.28	3634.64	2671.25	3072.19	5207.91	4211.39	4326.64	3767.19	3385.43	4932.86
1.66_131.0706m/z	L3	HMDB0302463 | HMDB0034235 | HMDB0032456 | HMDB0030124 | HMDB0012843 | HMDB0006478 | HMDB0001975	Cyclopentanol | 2-Pentanone | Paraldehyde | Prenol | 6-Hydroxyhexanoic acid | Isovaleraldehyde | 2-Ethyl-2-Hydroxybutyric acid					x		7	Endogenous|Food	map00740|map00930 // map01120 // map01220	Caprolactam degradation // Microbial metabolism in diverse environments // Degradation of aromatic compounds|Riboflavin metabolism	Lipids and lipid-like molecules|Organic acids and derivatives|Organic oxygen compounds|Organoheterocyclic compounds	Fatty Acyls|Hydroxy acids and derivatives|Organooxygen compounds|Trioxanes	Alcohols and polyols|Carbonyl compounds|Fatty acids and conjugates|Medium-chain hydroxy acids and derivatives			99.0701238963326|97.5423698493577	HMDB0302463|HMDB0034235|HMDB0032456|HMDB0031526|HMDB0031525|HMDB0030124|HMDB0012843|HMDB0006478|HMDB0001975|HMDB0000746|HMDB0000624|HMDB0000317	Cyclopentanol|2-Pentanone|Paraldehyde|(Â±)-2-Methylbutanal|(S)-2-Methylbutanal|Prenol|6-Hydroxyhexanoic acid|Isovaleraldehyde|2-Ethyl-2-Hydroxybutyric acid|Hydroxyisocaproic acid|D-Leucic acid|2-Hydroxy-3-methylpentanoic acid	12	99.0701238963326 | 99.0701238963326 | 97.5423698493577 | 99.0701238963326 | 99.0701238963326 | 99.0701238963326 | 97.5423698493577 | 99.0701238963326 | 97.5423698493577 | 97.5423698493577 | 97.5423698493577 | 97.5423698493577	100 - 5.56 - 0.331 | 100 - 5.56 - 0.331 | 100 - 6.74 - 0.809 | 100 - 5.56 - 0.331 | 100 - 5.56 - 0.331 | 100 - 5.56 - 0.331 | 100 - 6.74 - 0.809 | 100 - 5.56 - 0.331 | 100 - 6.74 - 0.809 | 100 - 6.74 - 0.809 | 100 - 6.74 - 0.809 | 100 - 6.74 - 0.809		131.071	1	M+FA-H | M+FA-H | M-H | M+FA-H | M+FA-H | M+FA-H | M-H | M+FA-H | M-H | M-H | M-H | M-H	C5H10O | C5H10O | C6H12O3 | C5H10O | C5H10O | C5H10O | C6H12O3 | C5H10O | C6H12O3 | C6H12O3 | C6H12O3 | C6H12O3	1.66408	0.289017	100 - 4.91	5106.25	5044.41	4802.2	4690.16	4760.52	4689.45	4120.38	5652.93	6238.61	5164.15	3065.73	5072.06	3716.11	3970.2	4416.71	3916.01	5179.08
6.14_182.0429m/z	L3	HMDB0302754 | HMDB0062660 | HMDB0033747 | HMDB0029423 | HMDB0000510	2-Aminoadipic acid | N-methyl-L-glutamic Acid | (Â±)-2,2'-Iminobispropanoic acid | Acetylhomoserine | Aminoadipic acid							5	Endogenous|Food	map00270 // map01100|map00300 // map00310 // map00311 // map01100 // map01110 // map01210 // map01230	Cysteine and methionine metabolism // Metabolic pathways|Lysine biosynthesis // Lysine degradation // Penicillin and cephalosporin biosynthesis // Metabolic pathways // Biosynthesis of secondary metabolites // 2-Oxocarboxylic acid metabolism // Biosynthesis of amino acids	Organic acids and derivatives	Carboxylic acids and derivatives	Amino acids, peptides, and analogues			92.808	HMDB0302754|HMDB0062660|HMDB0033747|HMDB0029423|HMDB0000510	2-Aminoadipic acid|N-methyl-L-glutamic Acid|(Â±)-2,2'-Iminobispropanoic acid|Acetylhomoserine|Aminoadipic acid	5	92.808	100 - 7.13 - 1.04		182.043	1	M+Na-2H	C6H11NO4	6.13528	0.201433	100 - 0.394	2700.72	2558.09	2477.04	2517.17	2494.64	2505.26	2463.2	2584.99	3631.32	2530.03	1913.7	2567.1	2619.24	2897.27	2310.55	1905.66	2376.41
3.04_160.0609m/z	L3	HMDB0302754 | HMDB0251528 | HMDB0062660 | HMDB0033747 | HMDB0030091 | HMDB0029423 | HMDB0012880 | HMDB0003411 | HMDB0001514 | HMDB0000510 | HMDB0000162	2-Aminoadipic acid | DL-Proline | N-methyl-L-glutamic Acid | (Â±)-2,2'-Iminobispropanoic acid | beta-D-Glucosamine | Acetylhomoserine | Acetamidopropanal | D-Proline | Glucosamine | Aminoadipic acid | L-Proline	x				x		11	Endogenous|Food|Synthetic	map00270 // map01100|map00300 // map00310 // map00311 // map01100 // map01110 // map01210 // map01230|map00330 // map00332 // map00333 // map00401 // map00404 // map00470 // map00970 // map01100 // map01110 // map01230 // map02010 // map04974 // map04978 // map05230|map00330 // map00470 // map01100|map00520 // map01100 // map01250 // map02060	Amino sugar and nucleotide sugar metabolism // Metabolic pathways // Biosynthesis of nucleotide sugars // Phosphotransferase system (PTS)|Arginine and proline metabolism // Carbapenem biosynthesis // Prodigiosin biosynthesis // Novobiocin biosynthesis // Staurosporine biosynthesis // D-Amino acid metabolism // Aminoacyl-tRNA biosynthesis // Metabolic pathways // Biosynthesis of secondary metaboli…	Organic acids and derivatives|Organic oxygen compounds	Carboxylic acids and derivatives|Organooxygen compounds	Amino acids, peptides, and analogues|Carbohydrates and carbohydrate conjugates|Carbonyl compounds			98.1593951313256|96.6502170599937|96.4087253541846	HMDB0302754|HMDB0251528|HMDB0062660|HMDB0033747|HMDB0030091|HMDB0029423|HMDB0012880|HMDB0003411|HMDB0001514|HMDB0000510|HMDB0000162	2-Aminoadipic acid|DL-Proline|N-methyl-L-glutamic Acid|(Â±)-2,2'-Iminobispropanoic acid|beta-D-Glucosamine|Acetylhomoserine|Acetamidopropanal|D-Proline|Glucosamine|Aminoadipic acid|L-Proline	11	96.6502170599937 | 98.1593951313256 | 96.6502170599937 | 96.6502170599937 | 96.4087253541846 | 96.6502170599937 | 98.1593951313256 | 98.1593951313256 | 96.4087253541846 | 96.6502170599937 | 98.1593951313256	100 - 7.13 - 1.04 | 100 - 5.95 - 0.558 | 100 - 7.13 - 1.04 | 100 - 7.13 - 1.04 | 100 - 7.19 - 1.25 | 100 - 7.13 - 1.04 | 100 - 5.95 - 0.558 | 100 - 5.95 - 0.558 | 100 - 7.19 - 1.25 | 100 - 7.13 - 1.04 | 100 - 5.95 - 0.558		160.061	1	M-H | M+FA-H | M-H | M-H | M-H2O-H | M-H | M+FA-H | M+FA-H | M-H2O-H | M-H | M+FA-H	C6H11NO4 | C5H9NO2 | C6H11NO4 | C6H11NO4 | C6H13NO5 | C6H11NO4 | C5H9NO2 | C5H9NO2 | C6H13NO5 | C6H11NO4 | C5H9NO2	3.03908	0.1883	100 - 4.55	3311.86	3450.21	3391.26	3466.36	3580.78	3423.21	3451.35	2944.71	3497.45	3746.46	3195.61	3852.8	3912.58	4194.51	4125.12	3447.13	2845.37
4.83_148.0364n	L3	HMDB0302833 | HMDB0059655 | HMDB0011676 | HMDB0001900 | HMDB0000694 | HMDB0000606 | HMDB0000428 | HMDB0000426	D-Arabinono-1,4-lactone | 2-Hydroxyglutarate | D-Xylono-1,5-lactone | Ribonolactone | L-2-Hydroxyglutaric acid | D-2-Hydroxyglutaric acid | 3-Hydroxyglutaric acid | Citramalic acid	x				x		8	Endogenous|Food	map00040 // map01100|map00310 // map01100 // map01120|map00650 // map00660 // map01100	Butanoate metabolism // C5-Branched dibasic acid metabolism // Metabolic pathways|Lysine degradation // Metabolic pathways // Microbial metabolism in diverse environments|Pentose and glucuronate interconversions // Metabolic pathways	Lipids and lipid-like molecules|Organic acids and derivatives|Organic oxygen compounds|Organoheterocyclic compounds	Fatty Acyls|Hydroxy acids and derivatives|Lactones|Organooxygen compounds	Beta hydroxy acids and derivatives|Carbohydrates and carbohydrate conjugates|Delta valerolactones|Fatty acids and conjugates|Short-chain hydroxy acids and derivatives			98.024	HMDB0302833|HMDB0059655|HMDB0011676|HMDB0001900|HMDB0000694|HMDB0000606|HMDB0000428|HMDB0000426	D-Arabinono-1,4-lactone|2-Hydroxyglutarate|D-Xylono-1,5-lactone|Ribonolactone|L-2-Hydroxyglutaric acid|D-2-Hydroxyglutaric acid|3-Hydroxyglutaric acid|Citramalic acid	8	98.024	100 - 5.69 - 1.16	148.036	147.029	1	M-H2O-H, M-H	C5H8O5	4.82572	0.38535	100 - 4.47 - 0.271	24038.4	25262.5	29125.4	24573.2	17363.1	17032.7	26165.3	21967.2	29100	40524.3	24139.2	14695.5	12952.4	15273.2	21712.9	20004	17391
7.29_231.0984m/z	L3	HMDB0303804 | HMDB0032797 | HMDB0012161 | HMDB0001199	7-Epijasmonic acid | Jasmonic acid | 4-(Glutamylamino) butanoate | N2-Succinyl-L-ornithine							4	Endogenous|Food	map00330 // map01100|map00592 // map01100 // map01110 // map04075	alpha-Linolenic acid metabolism // Metabolic pathways // Biosynthesis of secondary metabolites // Plant hormone signal transduction|Arginine and proline metabolism // Metabolic pathways	Lipids and lipid-like molecules|Organic acids and derivatives	Carboxylic acids and derivatives|Fatty Acyls	Amino acids, peptides, and analogues|Lineolic acids and derivatives			95.8789903531917|93.9453449361093	HMDB0303804|HMDB0032797|HMDB0012161|HMDB0001199	7-Epijasmonic acid|Jasmonic acid|4-(Glutamylamino) butanoate|N2-Succinyl-L-ornithine	4	93.9453449361093 | 93.9453449361093 | 95.8789903531917 | 95.8789903531917	100 - 13.3 - 1.43 - 0.112 | 100 - 13.3 - 1.43 - 0.112 | 100 - 10.8 - 1.56 - 0.127 | 100 - 10.8 - 1.56 - 0.127		231.098	1	M+Na-2H | M+Na-2H | M-H | M-H	C12H18O3 | C12H18O3 | C9H16N2O5 | C9H16N2O5	7.2894	0.179533	100 - 7.89	5125.38	5239.72	5504.48	5251.47	4342.18	4156.42	5265.56	4665.88	5120.2	5735.34	3685.93	6678.52	5664.05	6719.53	3782.91	2915.66	4381.81
1.33_215.1285m/z	L3	HMDB0303979 | HMDB0303094 | HMDB0256048 | HMDB0059852 | HMDB0059610 | HMDB0040330 | HMDB0035837 | HMDB0031003 | HMDB0012183 | HMDB0010726 | HMDB0000888	(6E)-8-hydroxygeraniol | 2,6-Dimethylocta-3,7-diene-1,6-diol | 1,2-Cyclohexanediol, 1-methyl-4-(1-methylethenyl)- | 2-Hydroxycineol | 2-Exo-hydroxy-1,8-cineole | Menthone lactone | Citronellic acid | 9-Decenoic acid | 8-Methylnonenoate | trans-Dec-2-enoic acid | Undecanedioic acid							11	Endogenous|Food	map00281 // map01110|map00996 // map01100 // map01110	Biosynthesis of various alkaloids // Metabolic pathways // Biosynthesis of secondary metabolites|Geraniol degradation // Biosynthesis of secondary metabolites	Lipids and lipid-like molecules|Organoheterocyclic compounds	Fatty Acyls|Lactones|Prenol lipids	Fatty acids and conjugates|Monoterpenoids			96.0084661223274|94.4509931461305	HMDB0303979|HMDB0303094|HMDB0256439|HMDB0256055|HMDB0256048|HMDB0255864|HMDB0254282|HMDB0059852|HMDB0059610|HMDB0040330|HMDB0035837|HMDB0035289|HMDB0031003|HMDB0012183|HMDB0010726|HMDB0000888	(6E)-8-hydroxygeraniol|2,6-Dimethylocta-3,7-diene-1,6-diol|Phenylhydrazine|p-Phenylenediamine|1,2-Cyclohexanediol, 1-methyl-4-(1-methylethenyl)-|o-Phenylenediamine|m-Phenylenediamine|2-Hydroxycineol|2-Exo-hydroxy-1,8-cineole|Menthone lactone|Citronellic acid|2,5-Dimethylpyrazine|9-Decenoic acid|8-Methylnonenoate|trans-Dec-2-enoic acid|Undecanedioic acid	16	96.0084661223274 | 96.0084661223274 | 99.5242860914663 | 99.5242860914663 | 96.0084661223274 | 99.5242860914663 | 99.5242860914663 | 96.0084661223274 | 96.0084661223274 | 96.0084661223274 | 96.0084661223274 | 99.5242860914663 | 96.0084661223274 | 96.0084661223274 | 96.0084661223274 | 94.4509931461305	="100 - 11.1 - 0.968 | 100 - 11.1 - 0.968 | 100 - 7.31 - 0.231 | 100 - 7.31 - 0.231 | 100 - 11.1 - 0.968 | 100 - 7.31 - 0.231 | 100 - 7.31 - 0.231 | 100 - 11.1 - 0.968 | 100 - 11.1 - 0.968 | 100 - 11.1 - 0.968 | 100 - 11.1 - 0.968 | 100 - 7.31 - 0.231 | 100 - 11.1 - 0.968 | 100 - 11.1 - 0.968 | 100 - 11.1 - 0.968 | 100 - 12.3 - 1.51 - 0.124"		215.129	1	M+FA-H | M+FA-H | 2M-H | 2M-H | M+FA-H | 2M-H | 2M-H | M+FA-H | M+FA-H | M+FA-H | M+FA-H | 2M-H | M+FA-H | M+FA-H | M+FA-H | M-H	C10H18O2 | C10H18O2 | C6H8N2 | C6H8N2 | C10H18O2 | C6H8N2 | C6H8N2 | C10H18O2 | C10H18O2 | C10H18O2 | C10H18O2 | C6H8N2 | C10H18O2 | C10H18O2 | C10H18O2 | C11H20O4	1.33128	0.1445	100 - 7.59	2698.43	2970.88	2674.33	2700.93	2722.83	2865.56	2126.97	2271.5	2361.79	3055.54	2459.07	2660.7	2088.81	1664.09	2328.73	3616.15	2375.32
8.36_233.0777m/z	L3	HMDB0304002 | HMDB0038850 | HMDB0012249 | HMDB0006454 | HMDB0006029 | HMDB0000532	(Z)-2-methyl-peroxyaminoacrylate | Cycasin | L-Aspartate-semialdehyde | L-2-Amino-3-oxobutanoic acid | N-Acetylglutamine | Acetylglycine							6	Endogenous|Food	map00260 // map00261 // map00270 // map00300 // map00330 // map00400 // map00997 // map01100 // map01110 // map01120 // map01210 // map01230|map00260 // map01100	Glycine, serine and threonine metabolism // Metabolic pathways|Glycine, serine and threonine metabolism // Monobactam biosynthesis // Cysteine and methionine metabolism // Lysine biosynthesis // Arginine and proline metabolism // Phenylalanine, tyrosine and tryptophan biosynthesis // Biosynthesis of various other secondary metabolites // Metabolic pathways // Biosynthesis of secondary metabolites…	Lipids and lipid-like molecules|Organic acids and derivatives	Carboxylic acids and derivatives|Fatty Acyls	Amino acids, peptides, and analogues|Fatty acyl glycosides			98.2971081492941|96.5835911524007|94.7537572657604	HMDB0304002|HMDB0256353|HMDB0249011|HMDB0249007|HMDB0249002|HMDB0062469|HMDB0038850|HMDB0012249|HMDB0006454|HMDB0006029|HMDB0000532	(Z)-2-methyl-peroxyaminoacrylate|Perylene|Benzo[k]fluoranthene|Benzo[e]pyrene|Benzo[b]fluoranthene|Benzo[a]pyrene|Cycasin|L-Aspartate-semialdehyde|L-2-Amino-3-oxobutanoic acid|N-Acetylglutamine|Acetylglycine	11	98.2971081492941 | 85.36056112218 | 85.36056112218 | 85.36056112218 | 85.36056112218 | 85.36056112218 | 94.7537572657604 | 98.2971081492941 | 98.2971081492941 | 96.5835911524007 | 98.2971081492941	="100 - 4.89 - 0.712 | 100 - 21.8 - 2.25 - 0.147 | 100 - 21.8 - 2.25 - 0.147 | 100 - 21.8 - 2.25 - 0.147 | 100 - 21.8 - 2.25 - 0.147 | 100 - 21.8 - 2.25 - 0.147 | 100 - 9.83 - 1.87 - 0.152 | 100 - 4.89 - 0.712 | 100 - 4.89 - 0.712 | 100 - 8.59 - 1.15 | 100 - 4.89 - 0.712"		233.078	1	2M-H | M-H2O-H | M-H2O-H | M-H2O-H | M-H2O-H | M-H2O-H | M-H2O-H | 2M-H | 2M-H | M+FA-H | 2M-H	C4H7NO3 | C20H12 | C20H12 | C20H12 | C20H12 | C20H12 | C8H16N2O7 | C4H7NO3 | C4H7NO3 | C7H12N2O4 | C4H7NO3	8.36373	0.201433	100 - 5.99	4286.63	4419.77	4607.89	4784.88	4689.83	4762.68	4610.3	3328.77	3668.85	6267.44	4851.9	3826.43	4065.13	4564.4	5300.89	3706.08	3754.44
8.35_229.0116m/z	L3	HMDB0304013 | HMDB0012195 | HMDB0011734 | HMDB0003072 | HMDB0001548 | HMDB0001489 | HMDB0000868 | HMDB0000618	1-deoxy-L-glycero-tetrulose 4-phosphate | beta-L-Arabinose 1-phosphate | D-Arabinose 5-phosphate | Quinic acid | D-Ribose 5-phosphate | Ribose 1-phosphate | Xylulose 5-phosphate | D-Ribulose 5-phosphate							8	Endogenous|Food	map00030 // map00040 // map00053 // map00680 // map00710 // map01100 // map01110 // map01120 // map01200 // map01230 // map04918|map00030 // map00040 // map00540 // map00680 // map00710 // map00740 // map01100 // map01110 // map01120 // map01200 // map01230 // map01240 // map01250|map00030 // map00230 // map01100|map00400 // map01100|map00520 // map01100 // map01250|map00540 // map01100 // map012…	Amino sugar and nucleotide sugar metabolism // Metabolic pathways // Biosynthesis of nucleotide sugars|Lipopolysaccharide biosynthesis // Metabolic pathways // Biosynthesis of nucleotide sugars|Pentose phosphate pathway // Pentose and glucuronate interconversions // Ascorbate and aldarate metabolism // Methane metabolism // Carbon fixation in photosynthetic organisms // Metabolic pathways // Bios…	Organic acids and derivatives|Organic oxygen compounds	Organic phosphoric acids and derivatives|Organooxygen compounds	Alcohols and polyols|Carbohydrates and carbohydrate conjugates|Phosphate esters			97.5501059333079|96.0564852774776|94.3702129570045	HMDB0304827|HMDB0304013|HMDB0250995|HMDB0245462|HMDB0012195|HMDB0011734|HMDB0003072|HMDB0001548|HMDB0001489|HMDB0000868|HMDB0000618|D-RIBOSE 5-PHOSPHATE	Pancrelipase|1-deoxy-L-glycero-tetrulose 4-phosphate|Demeton-S-methyl|2,4-Dinitrophenol|beta-L-Arabinose 1-phosphate|D-Arabinose 5-phosphate|Quinic acid|D-Ribose 5-phosphate|Ribose 1-phosphate|Xylulose 5-phosphate|D-Ribulose 5-phosphate|HMDB0001548	12	93.7136373392393 | 97.5501059333079 | 86.5741900733174 | 95.0834992904363 | 96.0564852774776 | 96.0564852774776 | 94.3702129570045 | 96.0564852774776 | 96.0564852774776 | 96.0564852774776 | 96.0564852774776 | 96.0564852774776	="100 - 8.94 - 1.38 | 100 - 4.66 - 1.32 | 100 - 8.38 - 9.96 - 0.743 - 0.328 | 100 - 7.46 - 1.27 | 100 - 5.84 - 1.79 | 100 - 5.84 - 1.79 | 100 - 7.94 - 1.51 - 0.103 | 100 - 5.84 - 1.79 | 100 - 5.84 - 1.79 | 100 - 5.84 - 1.79 | 100 - 5.84 - 1.79 | 100 - 5.84 - 1.79"		229.012	1	M-H | M+FA-H | M-H | M+FA-H | M-H | M-H | M+K-2H | M-H | M-H | M-H | M-H | M-H	C8H8Na2O5 | C4H9O6P | C6H15O3PS2 | C6H4N2O5 | C5H11O8P | C5H11O8P | C7H12O6 | C5H11O8P | C5H11O8P | C5H11O8P | C5H11O8P | C5H11O8P	8.35498	0.236467	100 - 3.28 - 0.102	9273.21	9354.59	10545.1	10922	10338.7	10589.6	6584.27	10881.8	15172.7	12673.1	10146.1	11776.1	5914.56	6766.15	11224.2	3698.34	6796.66
4.30_309.0354m/z	L3	HMDB0304071 | HMDB0258642 | HMDB0252694 | HMDB0032707 | HMDB0030847 | HMDB0005810 | HMDB0000788	2-hydroxyisoflavanone naringenin | Swerchirin | Gentiacaulein | Dalbergioidin | Aromadendrin | Eriodictyol | Orotidine							7	Endogenous|Food	map00941 // map01100 // map01110	Flavonoid biosynthesis // Metabolic pathways // Biosynthesis of secondary metabolites	Nucleosides, nucleotides, and analogues|Phenylpropanoids and polyketides	Flavonoids|Isoflavonoids|Pyrimidine nucleosides	Flavans|Isoflavans			95.6812225740116|91.779995792997	HMDB0304071|HMDB0258642|HMDB0252694|HMDB0032707|HMDB0030847|HMDB0005810|HMDB0002916|HMDB0000788	2-hydroxyisoflavanone naringenin|Swerchirin|Gentiacaulein|Dalbergioidin|Aromadendrin|Eriodictyol|4-Nitrocatechol|Orotidine	8	91.779995792997 | 91.779995792997 | 91.779995792997 | 91.779995792997 | 91.779995792997 | 91.779995792997 | 96.8876302098654 | 95.6812225740116	100 - 16.6 - 2.52 - 0.266 | 100 - 16.6 - 2.52 - 0.266 | 100 - 16.6 - 2.52 - 0.266 | 100 - 16.6 - 2.52 - 0.266 | 100 - 16.6 - 2.52 - 0.266 | 100 - 16.6 - 2.52 - 0.266 | 100 - 7.06 - 1.04 | 100 - 12 - 2.3 - 0.218		309.035	1	M+Na-2H | M+Na-2H | M+Na-2H | M+Na-2H | M+Na-2H | M+Na-2H | 2M-H | M+Na-2H	C15H12O6 | C15H12O6 | C15H12O6 | C15H12O6 | C15H12O6 | C15H12O6 | C6H5NO4 | C10H12N2O8	4.30462	0.34155	100 - 9.52 - 0.0476	45004.9	44227	45946.9	47426.6	48278.6	44430.8	36409.5	41602	40665.6	34914.7	40666.2	39309.1	38934	39458.4	38211.5	41795.4	40934.6
8.95_273.0384m/z	L3	HMDB0304180 | HMDB0248933 | HMDB0030724 | HMDB0030723 | HMDB0015037 | HMDB0001343	4-hydroxybenzoate | Bellidifolin | Euxanthone | 1,5-Dihydroxyxanthone | Didanosine | Mevalonic acid-5P	x						6	Endogenous|Food	map00900 // map01100 // map01110	Terpenoid backbone biosynthesis // Metabolic pathways // Biosynthesis of secondary metabolites	Organic acids and derivatives|Organoheterocyclic compounds	Benzopyrans|Organic phosphoric acids and derivatives	1-benzopyrans|Phosphate esters			97.777408066231|97.7491452897977|93.1841384996106|91.3742492661811|89.9454656998358	HMDB0304180|HMDB0248933|HMDB0030724|HMDB0030723|HMDB0015037|HMDB0001343	4-hydroxybenzoate|Bellidifolin|Euxanthone|1,5-Dihydroxyxanthone|Didanosine|Mevalonic acid-5P	6	97.777408066231 | 89.9454656998358 | 91.3742492661811 | 91.3742492661811 | 93.1841384996106 | 97.7491452897977	100 - 7.74 - 0.875 | 100 - 15.5 - 2.35 - 0.24 | 100 - 14.3 - 1.77 - 0.156 | 100 - 14.3 - 1.77 - 0.156 | 100 - 12.5 - 1.34 - 0.103 | 100 - 6.91 - 1.64 - 0.102		273.038	1	2M-H | M-H | M+FA-H | M+FA-H | M+K-2H | M+FA-H	C7H5O3- | C14H10O6 | C13H8O4 | C13H8O4 | C10H12N4O3 | C6H13O7P	8.9465	0.324517	100 - 6.2	7074.48	7095.31	7383.15	7554.06	7237.74	7424.87	6543.69	5888.68	6456.25	7765.08	7208.73	8491.27	7462.26	8316.25	7948.39	6869.48	6184.55
8.63_259.0225m/z	L3	HMDB0304312 | HMDB0249121 | HMDB0246205 | HMDB0060393 | HMDB0059654 | HMDB0010325 | HMDB0006873 | HMDB0006814 | HMDB0006800 | HMDB0006797 | HMDB0006330 | HMDB0003971 | HMDB0003498 | HMDB0002985 | HMDB0001586 | HMDB0001401 | HMDB0001351 | HMDB0001313 | HMDB0001213 | HMDB0001078 | HMDB0001076 | HMDB0001031 | HMDB0000994 | HMDB0000645 | HMDB0000213 | HMDB0000124	D-mannose 6-phosphate | beta-D-Glucose 1-phosphate | [(2R,3R,4S,5S)-3,4,5,6-Tetrahydroxyoxan-2-yl]methyl dihydrogen phosphate | 5-Deoxyribose-1-phosphate | Deoxyribose 5-monophosphate | Ethyl glucuronide | D-Tagatose 6-phosphate | D-myo-Inositol 3-phosphate | Beta-D-Fructose 2-phosphate | Sorbose 1-phosphate | D-Mannose 1-phosphate | Beta-D-Fructose 6-phosphate | beta-D-Glucose 6-phosphate | myo-…					x		26	Endogenous|Food	map00010 // map00030 // map00051 // map00520 // map00541 // map00997 // map00998 // map01100 // map01110 // map01120 // map01200 // map01230 // map01240 // map01250|map00010 // map00030 // map01100 // map01110 // map01120 // map01200 // map04152 // map04922|map00010 // map00040 // map00052 // map00500 // map00520 // map00521 // map00523 // map00525 // map00541 // map00561 // map01100 // map01110 …	Cysteine and methionine metabolism // Thiamine metabolism // Terpenoid backbone biosynthesis // Metabolic pathways // Biosynthesis of secondary metabolites // Biosynthesis of cofactors|Fructose and mannose metabolism // Amino sugar and nucleotide sugar metabolism // O-Antigen nucleotide sugar biosynthesis // Biosynthesis of enediyne antibiotics // Metabolic pathways // Biosynthesis of secondary m…	Organic oxygen compounds	Organooxygen compounds	Alcohols and polyols|Carbohydrates and carbohydrate conjugates			94.9337148609359|93.3743337201504|91.8175345919275	HMDB0304312|HMDB0255722|HMDB0251055|HMDB0249121|HMDB0246205|HMDB0060393|HMDB0059654|HMDB0010325|HMDB0006873|HMDB0006814|HMDB0006800|HMDB0006797|HMDB0006330|HMDB0003971|HMDB0003498|HMDB0002985|HMDB0001586|HMDB0001401|HMDB0001351|HMDB0001313|HMDB0001213|HMDB0001078|HMDB0001076|HMDB0001031|HMDB0000994|HMDB0000645|HMDB0000213|HMDB0000124	D-mannose 6-phosphate|Norathyriol|1,3,5,8-Tetrahydroxyxanthone|beta-D-Glucose 1-phosphate|[(2R,3R,4S,5S)-3,4,5,6-Tetrahydroxyoxan-2-yl]methyl dihydrogen phosphate|5-Deoxyribose-1-phosphate|Deoxyribose 5-monophosphate|Ethyl glucuronide|D-Tagatose 6-phosphate|D-myo-Inositol 3-phosphate|Beta-D-Fructose 2-phosphate|Sorbose 1-phosphate|D-Mannose 1-phosphate|Beta-D-Fructose 6-phosphate|beta-D-Glucose 6…	28	93.3743337201504 | 87.2849659635563 | 87.2849659635563 | 93.3743337201504 | 93.3743337201504 | 94.9337148609359 | 94.9337148609359 | 91.8175345919275 | 93.3743337201504 | 93.3743337201504 | 93.3743337201504 | 93.3743337201504 | 93.3743337201504 | 93.3743337201504 | 93.3743337201504 | 93.3743337201504 | 93.3743337201504 | 93.3743337201504 | 94.9337148609359 | 93.3743337201504 | 94.9337148609359 | …	="100 - 6.98 - 2.06 - 0.132 | 100 - 14.4 - 2.19 - 0.216 | 100 - 14.4 - 2.19 - 0.216 | 100 - 6.98 - 2.06 - 0.132 | 100 - 6.98 - 2.06 - 0.132 | 100 - 5.8 - 1.58 | 100 - 5.8 - 1.58 | 100 - 9.08 - 1.8 - 0.139 | 100 - 6.98 - 2.06 - 0.132 | 100 - 6.98 - 2.06 - 0.132 | 100 - 6.98 - 2.06 - 0.132 | 100 - 6.98 - 2.06 - 0.132 | 100 - 6.98 - 2.06 - 0.132 | 100 - 6.98 - 2.06 - 0.132 | 100 - 6.98 - 2.06 - 0.13…		259.022	1	M-H | M-H | M-H | M-H | M-H | M+FA-H | M+FA-H | M+K-2H | M-H | M-H | M-H | M-H | M-H | M-H | M-H | M-H | M-H | M-H | M+FA-H | M-H | M+FA-H | M-H | M-H | M+FA-H | M-H | M-H | M-H | M-H	C6H13O9P | C13H8O6 | C13H8O6 | C6H13O9P | C6H13O9P | C5H11O7P | C5H11O7P | C8H14O7 | C6H13O9P | C6H13O9P | C6H13O9P | C6H13O9P | C6H13O9P | C6H13O9P | C6H13O9P | C6H13O9P | C6H13O9P | C6H13O9P | C5H11O7P | C6H13O9P | C5H11O7P | C6H13O9P | C6H13O9P | C5H11O7P | C6H13O9P | C6H13O9P | C6H13O9P | C6H13O9P	8.62648	0.1445	100 - 1.94	2755.96	2548.19	2400.29	2511.6	2513.09	2549.76	3017.87	2294.54	2296.64	3139.38	2135.13	2439.06	2543.45	2463.87	2363.93	2072.51	2487.53
1.81_202.1081m/z	L3	HMDB0304552 | HMDB0033433 | HMDB0014447	HBOA trihexose | (S)-Homostachydrine | Tranexamic Acid							3	Food			Organic acids and derivatives	Carboxylic acids and derivatives	Amino acids, peptides, and analogues			98.6845	N6-(DELTA2-ISOPENTENYL)-ADENINE|HMDB0304552|HMDB0245646|HMDB0033433|HMDB0014447|HMDB0012215|HMDB0000201	HMDB0245646|HBOA trihexose|N-(3-Methylbut-2-EN-1-YL)-9H-purin-6-amine|(S)-Homostachydrine|Tranexamic Acid|Dihydrozeatin|L-Acetylcarnitine	7	95.6524768366326 | 98.6845326699063 | 95.6524768366326 | 98.6845326699063 | 98.6845326699063 | 95.4218641741296 | 97.1814344730519	100 - 12.8 - 0.756 | 100 - 9.27 - 0.793 | 100 - 12.8 - 0.756 | 100 - 9.27 - 0.793 | 100 - 9.27 - 0.793 | 100 - 12.9 - 0.97 | 100 - 10.4 - 1.31		202.108	1	M-H | M+FA-H | M-H | M+FA-H | M+FA-H | M-H2O-H | M-H	C10H13N5 | C8H15NO2 | C10H13N5 | C8H15NO2 | C8H15NO2 | C10H15N5O | C9H17NO4	1.8086	0.192667	100 - 8.61	12347.3	12233.4	11870	12015.5	12373.8	12342.9	11201.1	10127.9	11817.9	14494.1	11306.6	12512	11545.1	12525.9	15382.1	11964.2	11423.6
1.34_199.0972m/z	L3	HMDB0340579 | HMDB0250981 | HMDB0060285 | HMDB0001470	3-hydroxydecanedioic acid | delta-Valerolactone | 4-Oxo-2-nonenal | Tiglic acid							4	Endogenous|Food			Lipids and lipid-like molecules	Fatty Acyls	Fatty acids and conjugates			97.4210892117865|97.2992263481315|95.476141081171	HMDB0340579|HMDB0250981|HMDB0060285|HMDB0033978|HMDB0032385|HMDB0031648|HMDB0029599|HMDB0001470	3-hydroxydecanedioic acid|delta-Valerolactone|4-Oxo-2-nonenal|Ethyl acrylate|Methyl methacrylate|2,4-Pentanedione|Glutaral|Tiglic acid	8	95.476141081171 | 97.4210892117865 | 97.2992263481315 | 97.4210892117865 | 97.4210892117865 | 97.4210892117865 | 97.4210892117865 | 97.4210892117865	100 - 11.2 - 1.6 - 0.132 | 100 - 5.58 - 0.537 | 100 - 9.97 - 0.855 | 100 - 5.58 - 0.537 | 100 - 5.58 - 0.537 | 100 - 5.58 - 0.537 | 100 - 5.58 - 0.537 | 100 - 5.58 - 0.537		199.097	1	M-H2O-H | 2M-H | M+FA-H | 2M-H | 2M-H | 2M-H | 2M-H | 2M-H	C10H18O5 | C5H8O2 | C9H14O2 | C5H8O2 | C5H8O2 | C5H8O2 | C5H8O2 | C5H8O2	1.34442	0.201433	100 - 7.83	3575.87	3613.27	3601.26	3550.58	3605.05	3614.62	3484.76	3458.73	3224.4	3484.19	3481.1	4064.22	3591.06	3172.54	3520.36	3884.06	3460
4.30_271.0618m/z	L3	INOSINE - 4N15								1										INOSINE - 4N15|HMDB0304047|HMDB0301847|HMDB0248463|HMDB0041310|HMDB0038549|HMDB0037954|HMDB0037254|HMDB0034105|HMDB0033928|HMDB0032322|HMDB0030144|HMDB0029631|HMDB0005897|HMDB0002780|HMDB0002670|HMDB0001871	|2,7,4'-trihydroxyisoflavanone|2,8-Dihydroxy-3,4,7-trimethoxy-dibenzofuran|anthralin|Luteoforol|Toralactone|(+)-Epicatechin|Garbanzol|Glycinol|(Â±)-2'-Hydroxydihydrodaidzein|Leucopelargonidin|alpha-Cotonefuran|Chalconaringenin|Dihydrogenistein|Catechin|Naringenin|Epicatechin	17	79.4518860825702 | 93.7151186540429 | 93.4700952437018 | 95.2041542705022 | 93.4700952437018 | 93.7151186540429 | 93.4700952437018 | 93.7151186540429 | 93.7151186540429 | 93.7151186540429 | 93.4700952437018 | 93.4700952437018 | 93.7151186540429 | 93.7151186540429 | 93.4700952437018 | 93.7151186540429 | 93.4700952437018	="100 - 33.1 - 6.4 - 0.91 - 0.104 | 100 - 16.6 - 2.31 - 0.231 | 100 - 16.6 - 2.53 - 0.267 | 100 - 15.4 - 1.72 - 0.143 | 100 - 16.6 - 2.53 - 0.267 | 100 - 16.6 - 2.31 - 0.231 | 100 - 16.6 - 2.53 - 0.267 | 100 - 16.6 - 2.31 - 0.231 | 100 - 16.6 - 2.31 - 0.231 | 100 - 16.6 - 2.31 - 0.231 | 100 - 16.6 - 2.53 - 0.267 | 100 - 16.6 - 2.53 - 0.267 | 100 - 16.6 - 2.31 - 0.231 | 100 - 16.6 - 2.31 - 0.231 |…		271.062	1	M-H | M-H | M-H2O-H | M+FA-H | M-H2O-H | M-H | M-H2O-H | M-H | M-H | M-H | M-H2O-H | M-H2O-H | M-H | M-H | M-H2O-H | M-H | M-H2O-H	C10H12O5[N15]4 | C15H12O5 | C15H14O6 | C14H10O3 | C15H14O6 | C15H12O5 | C15H14O6 | C15H12O5 | C15H12O5 | C15H12O5 | C15H14O6 | C15H14O6 | C15H12O5 | C15H12O5 | C15H14O6 | C15H12O5 | C15H14O6	4.30462	0.44665	100 - 10.8 - 0.813	557723	549192	557287	565408	580866	561458	510237	523327	505231	491860	563868	512653	521845	513194	545665	585341	531545
1.48_391.2896m/z	L3	Lauryl carnitine - D3								1										Lauryl carnitine - D3		1	71.7986	100 - 21.5 - 35 - 7.18 - 0.991 - 0.104		391.29	1	M+FA-H	C19H35ClD3NO4	1.47578	0.100717	100 - 18.3	4754.43	4709.71	4294.35	4530.85	4759.54	4612.94	4382.35	4412.48	4470.25	4043.47	4872.02	4486.1	4327.09	4426.56	4752.75	4883.8	4410.98
5.62_215.1595m/z	L3	L-CARNITINE - D9								1										L-CARNITINE - D9		1	91.8696	100 - 8.12 - 0.905		215.16	1	M+FA-H	C7H6D9NO3	5.61837	0.15765	100 - 0.16	63346.9	62791.8	62554.5	63466.7	65565.9	65804.9	60021.2	59548.6	54667.9	57531.2	67152.9	58961.1	61006.8	59035.3	64239.7	69469.2	60923.3
1.39_108.0450m/z	L3		2-AMINOPHENOL							1										HMDB0253644|HMDB0245818|HMDB0012130|HMDB0001169|HMDB0001084|2-AMINOPHENOL	Isoguvacine|3-Aminophenol|2,3,4,5-Tetrahydro-2-pyridinecarboxylic acid|4-Aminophenol|1-Piperideine-2-carboxylic acid|	6	93.6660609916043 | 93.9023190444777 | 93.6660609916043 | 93.9023190444777 | 93.6660609916043 | 93.9023190444777	100 - 7.03 - 0.623 | 100 - 6.97 - 0.413 | 100 - 7.03 - 0.623 | 100 - 6.97 - 0.413 | 100 - 7.03 - 0.623 | 100 - 6.97 - 0.413		108.045	1	M-H2O-H | M-H | M-H2O-H | M-H | M-H2O-H | M-H	C6H9NO2 | C6H7NO | C6H9NO2 | C6H7NO | C6H9NO2 | C6H7NO	1.38822	0.0875833	100 - 0.838	256.894	249.464	232.535	254.792	273.342	275.647	231.352	220.552	200.225	206.502	235.519	190.093	215.992	222.725	207.828	218.666	217.178
1.37_481.2294m/z	L3'	HMDB0000027	Tetrahydrobiopterin							1	Endogenous	map00790 // map01100 // map01240 // map05418	Folate biosynthesis // Metabolic pathways // Biosynthesis of cofactors // Fluid shear stress and atherosclerosis	Organoheterocyclic compounds	Pteridines and derivatives	Pterins and derivatives			95.5857	HMDB0000027	Tetrahydrobiopterin	1	95.5857	100 - 11.8 - 1.26		481.229	1	2M-H	C9H15N5O3	1.36632	0.205817	100 - 15.8	6449.37	5970.64	5827.69	6607.79	6350.15	6022.35	6300.43	6471	6041.03	5628.51	7014.36	6287.44	6329.88	6388.5	6848.39	7470.98	6273.01
11.37_742.0705m/z	L3'	HMDB0000217	NADP							1	Endogenous|Food	map00195 // map00480 // map00760 // map00983 // map01100 // map01240 // map04918 // map04925 // map04936 // map05208 // map05415	="Photosynthesis // Glutathione metabolism // Nicotinate and nicotinamide metabolism // Drug metabolism - other enzymes // Metabolic pathways // Biosynthesis of cofactors // Thyroid hormone synthesis // Aldosterone synthesis and secretion // Alcoholic liver disease // Chemical carcinogenesis - reactive oxygen species // Diabetic cardiomyopathy"	Benzenoids	Phenols	Benzenediols			91.6146	HMDB0000217	NADP	1	91.6146	100 - 26.2 - 6.81 - 1.18 - 0.189		742.071	1	M-H	C21H28N7O17P3	11.3735	0.19785	100 - 23.1	9892.57	10868.1	10529.8	11030.7	10022.9	11636.7	11694.5	9690.02	10076.1	14270.7	12852.4	12851.5	10751.3	12397.1	12846.1	8243.32	12946.4
1.49_413.0254m/z	L3'	HMDB0000218	Orotidylic acid	x						1	Endogenous	map00240 // map01100 // map01240	Pyrimidine metabolism // Metabolic pathways // Biosynthesis of cofactors	Nucleosides, nucleotides, and analogues	Pyrimidine nucleotides	Pyrimidine ribonucleotides			91.2011	HMDB0000218	Orotidylic acid	1	91.2011	100 - 12.1 - 2.93 - 0.296		413.025	1	M+FA-H	C10H13N2O11P	1.48892	0.1664	100 - 5.2	4626.92	4811.13	4472.64	4589.15	4730.44	4278.34	4489.58	5170.61	4538.06	4572.97	4743.18	5315.11	4937.98	4844.38	5193.63	5531.24	4868.85
1.25_451.1824m/z	L3'	HMDB0000245	Porphobilinogen	x						1	Endogenous|Food	map00860 // map01100 // map01110 // map01120 // map01240	Porphyrin metabolism // Metabolic pathways // Biosynthesis of secondary metabolites // Microbial metabolism in diverse environments // Biosynthesis of cofactors	Organic nitrogen compounds	Organonitrogen compounds	Amines			97.2235	HMDB0000245	Porphobilinogen	1	97.2235	100 - 11.9 - 1.47 - 0.118		451.182	1	2M-H	C10H14N2O4	1.25247	0.148883	100 - 10.3	3834.37	3896.62	3493.82	3660.4	3560.4	4093.54	3831.83	3849.37	3597.96	3695.53	4153.02	4300.34	4106.3	4232.15	4445.82	4481	3945.51
8.32_225.0562m/z	L3'	HMDB0000660	D-Fructose							1	Endogenous|Food	map00520 // map01250	Amino sugar and nucleotide sugar metabolism // Biosynthesis of nucleotide sugars	Organic oxygen compounds	Organooxygen compounds	Carbohydrates and carbohydrate conjugates			99.3644	MYOINOSITOL|METHIONINE SULFOXIMINE|HMDB0304632|HMDB0250793|HMDB0250761|HMDB0246950|HMDB0242761|HMDB0240209|HMDB0062138|HMDB0033704|HMDB0029430|HMDB0012326|HMDB0006088|HMDB0003449|HMDB0003418|HMDB0003345|HMDB0002825|HMDB0001889|HMDB0001860|HMDB0001266|HMDB0001151|HMDB0000660|HMDB0000211|HMDB0000169|HMDB0000143|HMDB0000122	HMDB0000211|HMDB0029430|Glucose|D-Psicose|D-Gulose|(3R,4R,5R)-1,3,4,5,6-Pentahydroxyhexan-2-one|(2R,4S,5S)-1,2,4,5,6-Pentahydroxyhexan-3-one|D-chiro-Inositol|muco-Inositol|L-Galactose|Methionine sulfoximine|L-Gulose|scyllo-Inositol|beta-D-Galactose|D-Tagatose|alpha-D-Glucose|Theobromine|Theophylline|Paraxanthine|L-Sorbose|Allose|D-Fructose|myo-Inositol|D-Mannose|D-Galactose|D-Glucose	26	99.3644202834011 | 88.5828261188739 | 99.3644202834011 | 99.3644202834011 | 99.3644202834011 | 99.3644202834011 | 99.3644202834011 | 99.3644202834011 | 99.3644202834011 | 99.3644202834011 | 94.6337901662423 | 99.3644202834011 | 99.3644202834011 | 99.3644202834011 | 99.3644202834011 | 99.3644202834011 | 97.8547790794225 | 97.8547790794225 | 97.8547790794225 | 99.3644202834011 | 99.3644202834011 | …	="100 - 6.86 - 1.43 | 100 - 7.19 - 5.36 - 0.337 | 100 - 6.86 - 1.43 | 100 - 6.86 - 1.43 | 100 - 6.86 - 1.43 | 100 - 6.86 - 1.43 | 100 - 6.86 - 1.43 | 100 - 6.86 - 1.43 | 100 - 6.86 - 1.43 | 100 - 6.86 - 1.43 | 100 - 7.19 - 5.36 - 0.337 | 100 - 6.86 - 1.43 | 100 - 6.86 - 1.43 | 100 - 6.86 - 1.43 | 100 - 6.86 - 1.43 | 100 - 6.86 - 1.43 | 100 - 9.2 - 0.791 | 100 - 9.2 - 0.791 | 100 - 9.2 - 0.791 | 1…		225.056	1	M+FA-H	C6H12O6 | C5H12N2O3S | C6H12O6 | C6H12O6 | C6H12O6 | C6H12O6 | C6H12O6 | C6H12O6 | C6H12O6 | C6H12O6 | C5H12N2O3S | C6H12O6 | C6H12O6 | C6H12O6 | C6H12O6 | C6H12O6 | C7H8N4O2 | C7H8N4O2 | C7H8N4O2 | C6H12O6 | C6H12O6 | C6H12O6 | C6H12O6 | C6H12O6 | C6H12O6 | C6H12O6	8.31995	0.13575	100	204.052	195.391	130.215	220.514	276.004	190.088	87.9332	138.835	116.992	190.938	165.225	159.193	198.714	97.3782	188.382	183.317	109.722
7.56_290.0884m/z	L3'	HMDB0000773 | HMDB0000230	N-Acetyl-a-neuraminic acid | N-Acetylneuraminic acid							2	Endogenous|Food			Organic oxygen compounds	Organooxygen compounds	Carbohydrates and carbohydrate conjugates			94.7416	HMDB0000773|HMDB0000230	N-Acetyl-a-neuraminic acid|N-Acetylneuraminic acid	2	94.7416	100 - 12.8 - 2.61 - 0.264		290.088	1	M-H2O-H	C11H19NO9	7.55652	0.1712	100 - 9.61	2890.5	3054.57	3042.28	2982.3	2708.74	2824.43	3192.95	2607.57	2661.18	2802.79	2365.41	3268.39	3175.76	3501.12	2695.57	2372.58	2769.77
8.36_216.0986m/z	L3'	HMDB0000856	N-alpha-Acetyl-L-citrulline							1	Endogenous	map00220 // map01100 // map01230	Arginine biosynthesis // Metabolic pathways // Biosynthesis of amino acids	Organic acids and derivatives	Carboxylic acids and derivatives	Amino acids, peptides, and analogues			91.282	HMDB0000856	N-alpha-Acetyl-L-citrulline	1	91.282	100 - 10.1 - 1.28		216.099	1	M-H	C8H15N3O4	8.36373	0.0656833	100 - 1.65	693.766	621.226	642.941	675.894	633.457	727.597	464.524	490.15	453.837	837.564	817.869	368.891	475.815	573.939	995.572	625.57	689.459
1.46_261.1344m/z	L3'	HMDB0000888	Undecanedioic acid							1	Endogenous|Food			Lipids and lipid-like molecules	Fatty Acyls	Fatty acids and conjugates			93.9132	HMDB0000888	Undecanedioic acid	1	93.9132	100 - 12.3 - 1.51 - 0.124		261.134	1	M+FA-H	C11H20O4	1.45827	0.126983	100 - 6.98	1787.88	1664.93	1584.46	1681.26	1605.93	1723.3	1507.63	1429.3	1622	2050.07	1755.56	1767.87	1426.12	1380.39	1458.09	2335.62	1717.84
10.38_115.9912m/z	L3'	HMDB0000926	Pyridine							1	Food			Organoheterocyclic compounds	Pyridines and derivatives				94.0571	HMDB0000926	Pyridine	1	94.0571	100 - 5.83 - 0.14		115.991	1	M+K-2H	C5H5N	10.3806	0.2058	100 - 12.4	365.438	400.887	356.783	388.367	390.115	430.925	225.146	276.294	300.138	380.325	343.852	256.377	246.379	227.694	318.879	267.543	270.446
7.06_188.9812m/z	L3'	HMDB0001182 | HMDB0000786 | HMDB0000292	6,8-Dihydroxypurine | Oxypurinol | Xanthine							3	Endogenous|Food	map00230 // map00232 // map01100 // map01110 // map01120	Purine metabolism // Caffeine metabolism // Metabolic pathways // Biosynthesis of secondary metabolites // Microbial metabolism in diverse environments	Organoheterocyclic compounds	Imidazopyrimidines	Purines and purine derivatives			93.3513	HMDB0001182|HMDB0000786|HMDB0000292	6,8-Dihydroxypurine|Oxypurinol|Xanthine	3	93.3513	100 - 6.99 - 0.623		188.981	1	M+K-2H	C5H4N4O2	7.05693	0.0613167	100 - 0.46	657.053	677.665	660.469	658.252	660.396	671.19	645.75	706.733	658.343	647.597	728.891	698.413	696.315	670.46	786.291	661.139	668.161
8.61_96.9602m/z	L3'	HMDB0001448	Sulfate							1	Endogenous|Food	map00230 // map00261 // map00270 // map00920 // map01100 // map01110 // map01120 // map02010 // map02024	Purine metabolism // Monobactam biosynthesis // Cysteine and methionine metabolism // Sulfur metabolism // Metabolic pathways // Biosynthesis of secondary metabolites // Microbial metabolism in diverse environments // ABC transporters // Quorum sensing	Homogeneous non-metal compounds	Non-metal oxoanionic compounds	Non-metal sulfates			94.0569	HMDB0001448	Sulfate	1	94.0569	100 - 0.976 - 5.34		96.9602	1	M-H	H2O4S	8.60897	0.289017	100	865.985	895.78	1500.1	906.944	910.87	894.765	1493.64	952.077	934.72	870.994	990.17	1454.49	997.365	1301.8	854.415	906.772	1010.69
4.65_267.9971m/z	L3'	HMDB0001491	Pyridoxal 5'-phosphate							1	Endogenous|Food	map00730 // map00750 // map01100 // map01240 // map04977	Thiamine metabolism // Vitamin B6 metabolism // Metabolic pathways // Biosynthesis of cofactors // Vitamin digestion and absorption	Organoheterocyclic compounds	Pyridines and derivatives	Pyridine carboxaldehydes			97.6646	HMDB0001491	Pyridoxal 5'-phosphate	1	97.6646	100 - 9.36 - 1.62 - 0.125		267.997	1	M+Na-2H	C8H10NO6P	4.65493	0.11385	100 - 8.51	1441.41	1369.45	1516.42	1536.82	1277.79	1195.43	1360.73	1428.09	2037.89	1169.76	1237.54	1305.43	1416.87	1440.92	1264.99	1273.51	1348.85
9.39_392.0133m/z	L3'	HMDB0001508	dADP	x						1	Endogenous|Food	map00230 // map01100	Purine metabolism // Metabolic pathways	Nucleosides, nucleotides, and analogues	Purine nucleotides	Purine deoxyribonucleotides			91.1586	HMDB0001508	dADP	1	91.1586	100 - 13.2 - 2.65 - 0.273		392.013	1	M-H2O-H	C10H15N5O9P2	9.39327	0.122617	100 - 21.2	2346.72	2642.07	2733.15	2821.98	2685.81	2572.9	2849.62	3258.02	2935.9	2569.43	2783.43	2430.16	2863.21	2403.98	2098.28	2411.06	3029.55
10.25_445.0534m/z	L3'	HMDB0001564	CDP-ethanolamine			x		x		1	Endogenous|Food	map00564 // map01100	Glycerophospholipid metabolism // Metabolic pathways	Nucleosides, nucleotides, and analogues	Pyrimidine nucleotides	Pyrimidine ribonucleotides			92.4804	HMDB0001564	CDP-ethanolamine	1	92.4804	100 - 14 - 3.17 - 0.353		445.053	1	M-H	C11H20N4O11P2	10.2532	0.101117	100 - 8.7	2132.09	2021.7	2092	2155.98	2044.89	2034.31	2219.18	1939.39	1942.05	2384.16	2016.22	2380.99	2068.85	2331.5	1930.82	1655.78	2996.09
6.89_188.0203m/z	L3'	HMDB0002032	8-Hydroxyguanine							1	Endogenous			Organoheterocyclic compounds	Imidazopyrimidines	Purines and purine derivatives			96.5886	HMDB0002032	8-Hydroxyguanine	1	96.5886	100 - 7.37 - 0.65		188.02	1	M+Na-2H	C5H5N5O2	6.89053	0.0919667	100 - 4.33	387.047	382.528	413.267	382.595	352.006	302.558	386.611	446.633	363.338	328.729	388.184	374.614	387.669	362.846	359.277	491.353	370.683
5.63_102.0310n	L3'	HMDB0002217 | HMDB0001259 | HMDB0001172 | HMDB0000060 | HMDB0000005	(S)-Methylmalonic acid semialdehyde | Succinic acid semialdehyde | 2-Methyl-3-oxopropanoic acid | Acetoacetic acid | 2-Ketobutyric acid					x		5	Endogenous|Food	map00250 // map00350 // map00650 // map00720 // map00750 // map00760 // map01100 // map01120 // map01200 // map02024|map00260 // map00270 // map00290 // map00640 // map00660 // map01100 // map01110 // map01210 // map01230|map00280|map00280 // map00310 // map00350 // map00643 // map00650 // map01100 // map01120 // map02020|map00280 // map00633 // map00640 // map01100 // map01120	Alanine, aspartate and glutamate metabolism // Tyrosine metabolism // Butanoate metabolism // Carbon fixation pathways in prokaryotes // Vitamin B6 metabolism // Nicotinate and nicotinamide metabolism // Metabolic pathways // Microbial metabolism in diverse environments // Carbon metabolism // Quorum sensing|Glycine, serine and threonine metabolism // Cysteine and methionine metabolism // Valine,…	Lipids and lipid-like molecules|Organic acids and derivatives|Organic oxygen compounds	Fatty Acyls|Keto acids and derivatives|Organooxygen compounds	Carbonyl compounds|Fatty acids and conjugates|Short-chain keto acids and derivatives			96.0609	HMDB0002217|HMDB0001259|HMDB0001172|HMDB0000060|HMDB0000005	(S)-Methylmalonic acid semialdehyde|Succinic acid semialdehyde|2-Methyl-3-oxopropanoic acid|Acetoacetic acid|2-Ketobutyric acid	5	96.0609	100 - 4.51 - 0.695	102.031	147.029	1	M-H, M+FA-H	C4H6O3	5.62712	0.131367	100 - 1.06	971.402	1019.61	1100.93	1180.88	1308.31	1214.38	1087.39	969.084	965.873	1194.46	1278	889.652	811.941	869.563	1092.19	956.927	1040.01
7.04_238.0946m/z	L3'	HMDB0002281 | HMDB0002215 | HMDB0002065 | HMDB0000038	4a-Hydroxytetrahydrobiopterin | 4a-Carbinolamine tetrahydrobiopterin | 6-Lactoyltetrahydropterin | Dihydrobiopterin							4	Endogenous	map00790 // map01100|map00790 // map01100 // map01240	Folate biosynthesis // Metabolic pathways|Folate biosynthesis // Metabolic pathways // Biosynthesis of cofactors	Organoheterocyclic compounds	Pteridines and derivatives	Pterins and derivatives			92.3209383916344|92.2804447942449	HMDB0002281|HMDB0002215|HMDB0002065|HMDB0000038	4a-Hydroxytetrahydrobiopterin|4a-Carbinolamine tetrahydrobiopterin|6-Lactoyltetrahydropterin|Dihydrobiopterin	4	92.3209383916344 | 92.2804447942449 | 92.2804447942449 | 92.2804447942449	100 - 11.9 - 1.47 - 0.119 | 100 - 11.8 - 1.26 | 100 - 11.8 - 1.26 | 100 - 11.8 - 1.26		238.095	1	M-H2O-H | M-H | M-H | M-H	C9H15N5O4 | C9H13N5O3 | C9H13N5O3 | C9H13N5O3	7.0438	0.2321	100 - 4.42 - 2.7	9504.72	9460.22	9252.99	9205.47	8965.49	8960.06	8629.32	8107.05	10895.8	9463.02	8163.02	11068.8	10312.3	10470	9700.48	8857.2	7827.19
1.48_427.0047m/z	L3'	HMDB0003335	IDP							1	Endogenous	map00230 // map01100	Purine metabolism // Metabolic pathways	Nucleosides, nucleotides, and analogues	Purine nucleotides	Purine ribonucleotides			90.6289	HMDB0003335	IDP	1	90.6289	100 - 12.9 - 3.03 - 0.318		427.005	1	M-H	C10H14N4O11P2	1.48455	0.113867	100 - 5.31	2824.84	2595.89	2637.32	2618.33	3043.98	2547.15	2811.82	2959.79	2816.7	2734.9	2976.01	3080.38	2760.84	2720.93	2953.1	3193.76	2795.99
1.20_421.2268m/z	L3'	HMDB0003733	Resolvin D1							1	Endogenous|Food			Lipids and lipid-like molecules	Fatty Acyls	Fatty acids and conjugates			90.9522	HMDB0003733	Resolvin D1	1	90.9522	100 - 24.4 - 3.86 - 0.46		421.227	1	M+FA-H	C22H32O5	1.2043	0.157633	100 - 17	3308.71	3186.66	3194.04	2776.47	2957.64	3095.98	3262.03	1487.27	2376.11	6049.98	2561.5	3397.51	2347.92	6455.23	3305.59	5894.15	2106.8
3.10_188.9487m/z	L3'	HMDB0004045	3-Sulfopyruvic acid							1	Endogenous|Food	map00270 // map00680 // map01100 // map01120 // map01240	Cysteine and methionine metabolism // Methane metabolism // Metabolic pathways // Microbial metabolism in diverse environments // Biosynthesis of cofactors	Organic acids and derivatives	Keto acids and derivatives	Alpha-keto acids and derivatives			90.8731	HMDB0004045	3-Sulfopyruvic acid	1	90.8731	100 - 4.32 - 5.82 - 0.212		188.949	1	M+Na-2H	C3H4O6S	3.10038	0.0262667	100 - 0.285	256.225	349.533	271.106	304.884	348.166	218.787	370.565	268.87	281.245	243.388	586.137	294.951	470.57	377.44	281.987	407.815	272.871
9.87_373.1019m/z	L3'	HMDB0004256 | HMDB0001013	7-Hydroxy-6-methyl-8-ribityl lumazine | Cotinine glucuronide					x		2	Endogenous	map00740	Riboflavin metabolism	Nucleosides, nucleotides, and analogues|Organoheterocyclic compounds	Pteridines and derivatives|Pyrimidine nucleotides	Pyrimidine ribonucleotides			93.4585633435379|90.1439727835172	HMDB0004256|HMDB0001013	7-Hydroxy-6-methyl-8-ribityl lumazine|Cotinine glucuronide	2	93.4585633435379 | 90.1439727835172	100 - 14.9 - 2.47 - 0.258 | 100 - 18.5 - 3.06 - 0.355		373.102	1	M+FA-H | M+Na-2H	C12H16N4O7 | C16H20N2O7	9.87183	0.15365	100 - 9.93	2671.17	2794.5	3413.59	3432.44	2907.34	2799.53	4102.61	3568.69	4087.78	3570.9	3096.28	5006.18	4719.25	5656.78	4229.61	3356.74	3164.98
9.17_280.1039m/z	L3'	HMDB0004326 | HMDB0003331	2'-O-Methyladenosine | 1-Methyladenosine			x				2	Endogenous			Nucleosides, nucleotides, and analogues	Purine nucleosides				93.0261	HMDB0004326|HMDB0003331	2'-O-Methyladenosine|1-Methyladenosine	2	93.0261	100 - 14 - 1.74 - 0.152		280.104	1	M-H	C11H15N5O4	9.16993	0.11385	100 - 7.86	1408.32	1404.76	1433.94	1401.82	1417.21	1395.34	1372.26	1330.07	1218.33	1406.5	1335.14	1317.21	1445.85	1411.87	1287.04	1149.55	1378.89
1.35_305.1243m/z	L3'	HMDB0004816	FAPy-adenine							1	Endogenous			Organoheterocyclic compounds	Diazines	Pyrimidines and pyrimidine derivatives			99.3056	HMDB0004816	FAPy-adenine	1	99.3056	100 - 7.35 - 0.443		305.124	1	2M-H	C5H7N5O	1.35318	0.127	100 - 7.05	2281.1	2399.92	2233.63	2214.03	2305.14	2270.05	2323.85	2326.45	2189.91	2236.9	2475.54	2185.94	2463.36	2260.5	2403.79	2619.29	2304.65
9.48_334.1259m/z	L3'	HMDB0005765 | HMDB0000489	Ophthalmic acid | Aspartylglycosamine							2	Endogenous			Organic acids and derivatives|Organic oxygen compounds	Carboxylic acids and derivatives|Organooxygen compounds	Amino acids, peptides, and analogues|Carbohydrates and carbohydrate conjugates			95.4042972832977|93.9140344610649	HMDB0005765|HMDB0000489	Ophthalmic acid|Aspartylglycosamine	2	95.4042972832977 | 93.9140344610649	100 - 13.4 - 2.07 - 0.197 | 100 - 14.6 - 2.64 - 0.282		334.126	1	M+FA-H | M-H	C11H19N3O6 | C12H21N3O8	9.47647	0.12715	100 - 10.4	2292.64	2230.71	2177.3	2288.65	2169.01	2262.63	2392.18	1967.89	2094.95	2316.54	2182.19	2319.28	2461.89	2484.62	2185.59	2024.41	2064.99
3.85_347.1209m/z	L3'	HMDB0006028 | HMDB0000854	N-Acetylasparagine | Formiminoglutamic acid	x	x			x	x	2	Endogenous	map00340 // map01100	Histidine metabolism // Metabolic pathways	Organic acids and derivatives	Carboxylic acids and derivatives	Amino acids, peptides, and analogues			96.6825	HMDB0006028|HMDB0000854	N-Acetylasparagine|Formiminoglutamic acid	2	96.6825	100 - 7.49 - 1.07		347.121	1	2M-H	C6H10N2O4	3.85358	0.232083	100 - 10.1	2900.13	2917.7	3005.57	3404.06	3456.34	3262.48	5643.69	7903.16	9427.48	402.556	448.159	0	0	0	0	0	7080.45
8.80_219.0620m/z	L3'	HMDB0006028 | HMDB0000854	N-Acetylasparagine | Formiminoglutamic acid							2	Endogenous	map00340 // map01100	Histidine metabolism // Metabolic pathways	Organic acids and derivatives	Carboxylic acids and derivatives	Amino acids, peptides, and analogues			97.2621	HMDB0006028|HMDB0000854	N-Acetylasparagine|Formiminoglutamic acid	2	97.2621	100 - 7.49 - 1.07		219.062	1	M+FA-H	C6H10N2O4	8.80163	0.1665	100 - 5.58	1729.92	1737.42	1736.63	1834.6	1848.56	1813.04	1933.51	1575.47	1653.22	2365.42	2070.09	1679.05	1664.6	1724.38	2014.06	1609.03	1895.59
6.49_120.0414n	L3'	HMDB0006293 | HMDB0002649	L-Erythrulose | Erythrose		x					2	Endogenous|Food			Organic oxygen compounds	Organooxygen compounds	Carbohydrates and carbohydrate conjugates			96.7853	HMDB0006293|HMDB0002649	L-Erythrulose|Erythrose	2	96.7853	100 - 4.57 - 0.903	120.041	119.034	1	M-H2O-H, M-H	C4H8O4	6.48585	0.1975	100 - 2.08	1599.98	1646.21	1580.15	1552.78	1429.56	1280.22	1452.9	2290.59	4971.63	1003.11	985.698	969.198	929.529	1288.04	908.451	1115.11	1546.37
6.28_120.0414n	L3'	HMDB0006293 | HMDB0002649	L-Erythrulose | Erythrose							2	Endogenous|Food			Organic oxygen compounds	Organooxygen compounds	Carbohydrates and carbohydrate conjugates			96.8643	HMDB0006293|HMDB0002649	L-Erythrulose|Erythrose	2	96.8643	100 - 4.57 - 0.903	120.041	119.034	1	M-H2O-H, M-H	C4H8O4	6.27978	0.162033	100 - 2.17	1263.14	1127.33	1266.97	1202.56	1125.77	1089.02	1125.54	1642.16	3449.03	833.248	804.979	1003.48	899.858	1020.67	792.082	950.195	1200.42
1.48_538.3155m/z	L3'	HMDB0010383	LysoPC(16:1(9Z)/0:0)					x		1	Endogenous|Food			Lipids and lipid-like molecules	Glycerophospholipids	Glycerophosphocholines			92.3863	HMDB0010383	LysoPC(16:1(9Z)/0:0)	1	92.3863	100 - 27.1 - 4.98 - 0.686		538.316	1	M+FA-H	C24H48NO7P	1.47578	0.1051	100 - 22.7	4750.55	4790.15	4636.43	4456.13	5101.37	4948.49	3766.59	4797.69	3852.67	4588.21	5305.31	4062.97	3941.24	3850.89	4698.72	3376.02	5011.35
1.24_247.0439m/z	L3'	HMDB0011105	5-Acetylamino-6-formylamino-3-methyluracil	x				x		1	Endogenous	map00232 // map01100 // map01110	Caffeine metabolism // Metabolic pathways // Biosynthesis of secondary metabolites	Organoheterocyclic compounds	Diazines	Pyrimidines and pyrimidine derivatives			92.7146	HMDB0011105	5-Acetylamino-6-formylamino-3-methyluracil	1	92.7146	100 - 10.4 - 1.31		247.044	1	M+Na-2H	C8H10N4O4	1.23932	0.0788167	100 - 3.56	917.748	886.615	874.077	861.858	851.898	857.86	1129.34	1070.97	1121.22	1040.56	1519.36	689.25	687.402	842.741	772.065	893.636	1127.69
3.28_175.0242m/z	L3'	HMDB0011111	Malonic semialdehyde	x						1	Endogenous|Food	map00240 // map00410 // map00562 // map00625 // map00640 // map00720 // map01100 // map01120 // map01200	Pyrimidine metabolism // beta-Alanine metabolism // Inositol phosphate metabolism // Chloroalkane and chloroalkene degradation // Propanoate metabolism // Carbon fixation pathways in prokaryotes // Metabolic pathways // Microbial metabolism in diverse environments // Carbon metabolism	Organic oxygen compounds	Organooxygen compounds	Carbonyl compounds			99.4062	PYRUVATE|HMDB0252067|HMDB0060365|HMDB0031193|HMDB0013233|HMDB0011732|HMDB0011731|HMDB0011111|HMDB0006355|HMDB0006334|HMDB0003402|HMDB0003363|HMDB0002704|HMDB0002545|HMDB0002092|HMDB0000749|HMDB0000634|HMDB0000620|HMDB0000243|HMDB0000127|HMDB0000044	HMDB0000243|Ethylene carbonate|2,5-Dioxopentanoate|1,2,3-Propanetricarboxylic acid|Gamma-delta-Dioxovaleric acid|2-Keto-L-gluconate|5-Keto-D-gluconate|Malonic semialdehyde|D-Glucurono-6,3-lactone|3-Dehydro-L-gulonate|Pectin|Pectic acid|Iduronic acid|Galacturonic acid|Itaconic acid|Mesaconic acid|Citraconic acid|Glutaconic acid|Pyruvic acid|D-Glucuronic acid|Ascorbic acid	21	99.1509172488167 | 99.4061748617368 | 97.2351518907741 | 95.7445206763814 | 97.2351518907741 | 95.4163260340986 | 95.4163260340986 | 99.4061748617368 | 95.7445206763814 | 95.4163260340986 | 95.4163260340986 | 95.4163260340986 | 95.4163260340986 | 95.4163260340986 | 97.2351518907741 | 97.2351518907741 | 97.2351518907741 | 97.2351518907741 | 99.4061748617368 | 95.4163260340986 | 95.7445206763814	="100 - 3.41 - 0.657 | 100 - 3.41 - 0.657 | 100 - 5.63 - 0.951 | 100 - 6.81 - 1.43 | 100 - 5.63 - 0.951 | 100 - 6.87 - 1.64 - 0.102 | 100 - 6.87 - 1.64 - 0.102 | 100 - 3.41 - 0.657 | 100 - 6.81 - 1.43 | 100 - 6.87 - 1.64 - 0.102 | 100 - 6.87 - 1.64 - 0.102 | 100 - 6.87 - 1.64 - 0.102 | 100 - 6.87 - 1.64 - 0.102 | 100 - 6.87 - 1.64 - 0.102 | 100 - 5.63 - 0.951 | 100 - 5.63 - 0.951 | 100 - 5.63 - 0…		175.024	1	2M-H | 2M-H | M+FA-H | M-H | M+FA-H | M-H2O-H | M-H2O-H | 2M-H | M-H | M-H2O-H | M-H2O-H | M-H2O-H | M-H2O-H | M-H2O-H | M+FA-H | M+FA-H | M+FA-H | M+FA-H | 2M-H | M-H2O-H | M-H	C3H4O3 | C3H4O3 | C5H6O4 | C6H8O6 | C5H6O4 | C6H10O7 | C6H10O7 | C3H4O3 | C6H8O6 | C6H10O7 | C6H10O7 | C6H10O7 | C6H10O7 | C6H10O7 | C5H6O4 | C5H6O4 | C5H6O4 | C5H6O4 | C3H4O3 | C6H10O7 | C6H8O6	3.27993	0.113867	100 - 3.63	740.842	724.575	728.128	735.149	817.005	646.537	628.247	743.944	603.387	744.164	1053.17	374.642	634.013	523.66	616.152	569.806	978.445
5.62_259.1299m/z	L3'	HMDB0011171 | HMDB0011170 | HMDB0003581	gamma-Glutamylleucine | gamma-Glutamylisoleucine | Dethiobiotin					x		3	Endogenous|Food	map00780 // map01100 // map01240	Biotin metabolism // Metabolic pathways // Biosynthesis of cofactors	Lipids and lipid-like molecules|Organic acids and derivatives	Carboxylic acids and derivatives|Fatty Acyls	Amino acids, peptides, and analogues|Fatty acids and conjugates			95.8621315826777|94.2823264195975	HMDB0011171|HMDB0011170|HMDB0003581	gamma-Glutamylleucine|gamma-Glutamylisoleucine|Dethiobiotin	3	94.2823264195975 | 94.2823264195975 | 95.8621315826777	100 - 13 - 1.81 - 0.163 | 100 - 13 - 1.81 - 0.163 | 100 - 11.9 - 1.26		259.13	1	M-H | M-H | M+FA-H	C11H20N2O5 | C11H20N2O5 | C10H18N2O3	5.61837	0.0875833	100 - 8.45	922.205	979.497	887.689	972.021	1017.33	1028.23	1102.81	1038.57	451.869	1127.96	1134.86	1142.9	1071.17	1058.41	840.716	806.665	863.193
1.47_478.2941m/z	L3'	HMDB0011506	LysoPE(18:1(9Z)/0:0)					x		1	Endogenous|Food			Lipids and lipid-like molecules	Glycerophospholipids	Glycerophosphoethanolamines			92.1079	HMDB0011506	LysoPE(18:1(9Z)/0:0)	1	92.1079	100 - 26 - 4.69 - 0.634		478.294	1	M-H	C23H46NO7P	1.47142	0.100717	100 - 21	4339.97	4043.12	4117.34	3649.51	4194.62	4275.65	3261.5	4298.54	3593.61	4395.57	4206.59	3886.33	3282.7	3400.56	3766.17	3255.06	3874.56
1.26_283.0799m/z	L3'	HMDB0011686	p-Cresol glucuronide	x						1	Endogenous			Organic oxygen compounds	Organooxygen compounds	Carbohydrates and carbohydrate conjugates			95.8136	HMDB0011686	p-Cresol glucuronide	1	95.8136	100 - 14.5 - 2.42 - 0.249		283.08	1	M-H	C13H16O7	1.25683	0.0963333	100 - 12.3	1440.76	1569.3	1428.5	1511.71	1331.91	1420.35	1619.78	1848.79	1664.17	1357	1433.52	1841.4	1979.55	2103.56	2085.67	1931.3	1839.03
5.55_216.0309m/z	L3'	HMDB0011690	7-Aminomethyl-7-carbaguanine							1	Endogenous	map00790 // map01100	Folate biosynthesis // Metabolic pathways	Organoheterocyclic compounds	Pyrrolopyrimidines	Pyrrolo[2,3-d]pyrimidines			92.0724	HMDB0011690	7-Aminomethyl-7-carbaguanine	1	92.0724	100 - 9.54 - 0.616		216.031	1	M+K-2H	C7H9N5O	5.5483	0.127033	100 - 18.4	824.18	812.76	860.572	782.423	723.463	741.827	1159.27	1100.91	1167.11	856.495	1047.35	908.17	1017.89	972.675	962.655	949.429	1004.72
5.48_793.6649m/z	L3'	HMDB0012107 | HMDB0003236	SM(d18:1/24:1(15Z)) | Solanidine							2	Endogenous|Food	map00996	Biosynthesis of various alkaloids	Lipids and lipid-like molecules	Sphingolipids|Steroids and steroid derivatives	Phosphosphingolipids|Steroidal alkaloids			92.6374304453202|80.3535302425696	HMDB0012107|HMDB0003236	SM(d18:1/24:1(15Z))|Solanidine	2	92.6374304453202 | 80.3535302425696	100 - 52.9 - 14.9 - 2.97 - 0.463 | 100 - 30.1 - 4.58 - 0.47		793.665	1	M-H2O-H | 2M-H	C47H93N2O6P | C27H43NO	5.47818	0.118283	100 - 57.3 - 9.85	6414.44	5865.65	5938.79	6028.85	5815.98	5223.16	6322.98	7401.45	5058.14	5357.35	6783.29	6420.25	7347.91	5585.56	7010.43	8216.17	5791.46
1.89_173.0449m/z	L3'	HMDB0012149 | HMDB0003072 | HMDB0003070	2-Isopropyl-3-oxosuccinate | Quinic acid | Shikimic acid					x		3	Endogenous|Food	map00290 // map01100 // map01110 // map01210|map00400 // map00996 // map00999 // map01100 // map01110 // map01230 // map01240|map00400 // map01100	Phenylalanine, tyrosine and tryptophan biosynthesis // Biosynthesis of various alkaloids // Biosynthesis of various plant secondary metabolites // Metabolic pathways // Biosynthesis of secondary metabolites // Biosynthesis of amino acids // Biosynthesis of cofactors|Phenylalanine, tyrosine and tryptophan biosynthesis // Metabolic pathways|Valine, leucine and isoleucine biosynthesis // Metabolic p…	Organic acids and derivatives|Organic oxygen compounds	Keto acids and derivatives|Organooxygen compounds	Alcohols and polyols|Short-chain keto acids and derivatives			94.7817996151123|94.458042511672	HMDB0012149|HMDB0003072|HMDB0003070	2-Isopropyl-3-oxosuccinate|Quinic acid|Shikimic acid	3	94.7817996151123 | 94.458042511672 | 94.7817996151123	100 - 7.88 - 1.3 | 100 - 7.94 - 1.51 - 0.103 | 100 - 7.88 - 1.3		173.045	1	M-H | M-H2O-H | M-H	C7H10O5 | C7H12O6 | C7H10O5	1.88742	0.109467	100 - 3.48	810.564	819.449	760.619	788.742	887.438	781.68	967.899	723.98	700.051	632.693	689.744	667.647	719.403	654.868	617.961	629.529	738.289
1.49_384.9943m/z	L3'	HMDB0012152 | HMDB0006872 | HMDB0006235 | HMDB0006234 | HMDB0003514 | HMDB0001058 | HMDB0001047 | HMDB0000968 | HMDB0000175	2-O-(6-Phospho-alpha-mannosyl)-D-glycerate | D-Tagatose 1,6-bisphosphate | D-myo-Inositol 3,4-bisphosphate | D-myo-Inositol 1,3-bisphosphate | alpha-D-Glucose 1,6-bisphosphate | Fructose 1,6-bisphosphate | D-Fructose 2,6-bisphosphate | D-myo-Inositol 1,4-bisphosphate | Inosinic acid							9	Endogenous|Food	map00010 // map00030 // map00051 // map01100 // map01110 // map01120 // map01200 // map01230 // map02060|map00051 // map01100 // map04152 // map04922 // map05230|map00052 // map01100|map00230 // map01100 // map01110 // map01240 // map01523 // map04742|map00500 // map01100|map00562 // map01100 // map04070|map02060	="Fructose and mannose metabolism // Metabolic pathways // AMPK signaling pathway // Glucagon signaling pathway // Central carbon metabolism in cancer|Galactose metabolism // Metabolic pathways|Glycolysis / Gluconeogenesis // Pentose phosphate pathway // Fructose and mannose metabolism // Metabolic pathways // Biosynthesis of secondary metabolites // Microbial metabolism in diverse environments /…	Nucleosides, nucleotides, and analogues|Organic oxygen compounds	Organooxygen compounds|Purine nucleotides	Alcohols and polyols|Carbohydrates and carbohydrate conjugates|Purine ribonucleotides			93.6432592290169|90.643578742972|89.2669852900548	HMDB0012152|HMDB0006872|HMDB0006235|HMDB0006234|HMDB0003514|HMDB0001058|HMDB0001047|HMDB0000968|HMDB0000175	2-O-(6-Phospho-alpha-mannosyl)-D-glycerate|D-Tagatose 1,6-bisphosphate|D-myo-Inositol 3,4-bisphosphate|D-myo-Inositol 1,3-bisphosphate|alpha-D-Glucose 1,6-bisphosphate|Fructose 1,6-bisphosphate|D-Fructose 2,6-bisphosphate|D-myo-Inositol 1,4-bisphosphate|Inosinic acid	9	90.643578742972 | 93.6432592290169 | 93.6432592290169 | 93.6432592290169 | 93.6432592290169 | 93.6432592290169 | 93.6432592290169 | 93.6432592290169 | 89.2669852900548	100 - 10.4 - 2.95 - 0.269 | 100 - 7.11 - 2.68 - 0.178 | 100 - 7.11 - 2.68 - 0.178 | 100 - 7.11 - 2.68 - 0.178 | 100 - 7.11 - 2.68 - 0.178 | 100 - 7.11 - 2.68 - 0.178 | 100 - 7.11 - 2.68 - 0.178 | 100 - 7.11 - 2.68 - 0.178 | 100 - 12.7 - 2.39 - 0.236		384.994	1	M+K-2H | M+FA-H | M+FA-H | M+FA-H | M+FA-H | M+FA-H | M+FA-H | M+FA-H | M+K-2H	C9H17O12P | C6H14O12P2 | C6H14O12P2 | C6H14O12P2 | C6H14O12P2 | C6H14O12P2 | C6H14O12P2 | C6H14O12P2 | C10H13N4O8P	1.48892	0.113867	100 - 2.98	3202.63	3299.21	3337.33	3390.85	3156.3	3268.13	3259.43	3619.38	3339.54	3318.99	3441.38	3957.29	3431.71	3238.94	3508.88	3717.06	3658.56
4.90_308.0969m/z	L3'	HMDB0014552 | HMDB0000773 | HMDB0000230	Loxapine | N-Acetyl-a-neuraminic acid | N-Acetylneuraminic acid							3	Endogenous|Food			Organic oxygen compounds	Organooxygen compounds	Carbohydrates and carbohydrate conjugates			93.33033985334|66.411540744373	HMDB0014552|HMDB0000773|HMDB0000230	Loxapine|N-Acetyl-a-neuraminic acid|N-Acetylneuraminic acid	3	66.411540744373 | 93.33033985334 | 93.33033985334	100 - 20.8 - 34.2 - 6.82 - 0.733 | 100 - 12.8 - 2.61 - 0.264 | 100 - 12.8 - 2.61 - 0.264		308.097	1	M-H2O-H | M-H | M-H	C18H18ClN3O | C11H19NO9 | C11H19NO9	4.90015	0.162033	100 - 7.98	2234.8	2308.78	2529.81	2458.38	2261.66	2240.32	2497.77	2727.51	2323.98	2480.31	2686.14	2560.04	2649.05	2404.42	2831.27	3060.94	2305.05
3.99_188.0923m/z	L3'	HMDB0014634 | HMDB0004827	Miglitol | Proline betaine							2	Endogenous|Food			Organic acids and derivatives	Carboxylic acids and derivatives	Amino acids, peptides, and analogues			97.4821077134292|95.665265612877	HMDB0014634|HMDB0004827	Miglitol|Proline betaine	2	95.665265612877 | 97.4821077134292	100 - 9.4 - 1.42 - 0.106 | 100 - 8.16 - 0.702		188.092	1	M-H2O-H | M+FA-H	C8H17NO5 | C7H13NO2	3.98933	0.118233	100 - 6.12	897.984	931.437	944.479	1004.98	961.526	988.061	1094.45	999.856	1090.44	1058.3	800.696	995.812	936.694	1043.98	923.651	685.558	969.195
10.52_248.0776m/z	L3'	HMDB0014638 | HMDB0014340 | HMDB0006878 | HMDB0001526 | HMDB0000830 | HMDB0000085 | HMDB0000050	Zidovudine | Vidarabine | S-Acetyldihydrolipoamide-E | S-Acetyldihydrolipoamide | Neuraminic acid | Deoxyguanosine | Adenosine					x		7	Endogenous|Food	map00010 // map00020 // map00620|map00230 // map01100 // map02010|map00230 // map01100 // map02010 // map04022 // map04024 // map04071 // map04080 // map04270 // map04923 // map04924 // map05012 // map05032 // map05034	="Glycolysis / Gluconeogenesis // Citrate cycle (TCA cycle) // Pyruvate metabolism|Purine metabolism // Metabolic pathways // ABC transporters|Purine metabolism // Metabolic pathways // ABC transporters // cGMP-PKG signaling pathway // cAMP signaling pathway // Sphingolipid signaling pathway // Neuroactive ligand-receptor interaction // Vascular smooth muscle contraction // Regulation of lipolysi…	Lipids and lipid-like molecules|Nucleosides, nucleotides, and analogues	Fatty Acyls|Purine nucleosides	Fatty acid esters|Fatty amides|Purine 2'-deoxyribonucleosides			94.5311268349479|93.0996990967768|85.5079678484532	HMDB0014638|HMDB0014340|HMDB0006878|HMDB0001526|HMDB0000830|HMDB0000085|HMDB0000050	Zidovudine|Vidarabine|S-Acetyldihydrolipoamide-E|S-Acetyldihydrolipoamide|Neuraminic acid|Deoxyguanosine|Adenosine	7	93.0996990967768 | 93.0996990967768 | 85.5079678484532 | 85.5079678484532 | 94.5311268349479 | 93.0996990967768 | 93.0996990967768	100 - 12.9 - 1.6 - 0.135 | 100 - 12.9 - 1.6 - 0.135 | 100 - 13.1 - 10.2 - 1.19 - 0.35 | 100 - 13.1 - 10.2 - 1.19 - 0.35 | 100 - 10.6 - 2.15 - 0.188 | 100 - 12.9 - 1.6 - 0.135 | 100 - 12.9 - 1.6 - 0.135		248.078	1	M-H2O-H | M-H2O-H | M-H | M-H | M-H2O-H | M-H2O-H | M-H2O-H	C10H13N5O4 | C10H13N5O4 | C10H19NO2S2 | C10H19NO2S2 | C9H17NO8 | C10H13N5O4 | C10H13N5O4	10.5163	0.320467	100 - 6.76	3067.59	3045.19	3211.98	3340.62	3558.32	3323.4	3535.4	3156.45	2660.65	3592.96	3634.09	4388.51	4195.76	4539.59	3844.4	3188.59	3182.82
9.43_131.0818m/z	L3'	HMDB0014730 | HMDB0003374 | HMDB0000214	Piperazine | D-Ornithine | Ornithine							3	Endogenous|Food	map00220 // map00330 // map00470 // map00480 // map00997 // map00998 // map01100 // map01110 // map01210 // map01230 // map02010|map00470 // map00997 // map01100 // map01110	Arginine biosynthesis // Arginine and proline metabolism // D-Amino acid metabolism // Glutathione metabolism // Biosynthesis of various other secondary metabolites // Biosynthesis of various antibiotics // Metabolic pathways // Biosynthesis of secondary metabolites // 2-Oxocarboxylic acid metabolism // Biosynthesis of amino acids // ABC transporters|D-Amino acid metabolism // Biosynthesis of var…	Organic acids and derivatives	Carboxylic acids and derivatives	Amino acids, peptides, and analogues			97.8395618197327|96.3263031306347	L-ORNITHINE|HMDB0014730|HMDB0003374|HMDB0000214	HMDB0000214|Piperazine|D-Ornithine|Ornithine	4	96.3263031306347 | 97.8395618197327 | 96.3263031306347 | 96.3263031306347	100 - 6.35 - 0.582 | 100 - 5.17 - 0.109 | 100 - 6.35 - 0.582 | 100 - 6.35 - 0.582		131.082	1	M-H | M+FA-H | M-H | M-H	C5H12N2O2 | C4H10N2 | C5H12N2O2 | C5H12N2O2	9.43268	0.162183	100 - 3.01	970.466	947.085	931.08	984.351	1030.04	1008.72	932.162	847.509	1101.88	995.09	1097.47	1004.5	1052.66	1041.42	1043.42	957.772	988.304
4.81_393.0350m/z	L3'	HMDB0014743 | HMDB0003705	Sulindac | Phosphoguanidinoacetate							2	Endogenous	map00330 // map01100	Arginine and proline metabolism // Metabolic pathways	Organic acids and derivatives	Carboxylic acids and derivatives	Amino acids, peptides, and analogues			95.4211026639868|82.3302397012245	HMDB0014743|HMDB0003705	Sulindac|Phosphoguanidinoacetate	2	82.3302397012245 | 95.4211026639868	100 - 22.7 - 7.6 - 1.3 - 0.177 | 100 - 4.62 - 1.11		393.035	1	M+K-2H | 2M-H	C20H17FO3S | C3H8N3O5P	4.81257	0.157633	100 - 8.53	3845.75	3885.22	4238.99	3775.38	3223.03	3595.66	4145.78	3938.47	3545.21	4023.38	4137.77	4004.4	4298.25	3801.03	4127.73	4813.22	3651.1
5.93_270.0361m/z	L3'	HMDB0014752	Furazolidone							1	Food			Organoheterocyclic compounds	Furans	Nitrofurans			95.8477	HMDB0014752	Furazolidone	1	95.8477	100 - 10 - 1.48 - 0.115		270.036	1	M+FA-H	C8H7N3O5	5.92947	0.0700667	100 - 6.98	623.003	599.608	663.879	581.905	534.273	475.376	644.414	634.612	660.709	684.743	630.192	672.095	593.979	596.771	679.217	671.45	615.389
4.66_246.0150m/z	L3'	HMDB0014752 | HMDB0001491	Furazolidone | Pyridoxal 5'-phosphate					x		2	Endogenous|Food	map00730 // map00750 // map01100 // map01240 // map04977	Thiamine metabolism // Vitamin B6 metabolism // Metabolic pathways // Biosynthesis of cofactors // Vitamin digestion and absorption	Organoheterocyclic compounds	Furans|Pyridines and derivatives	Nitrofurans|Pyridine carboxaldehydes			97.0901816385054|96.3794886231433	HMDB0014752|HMDB0001491	Furazolidone|Pyridoxal 5'-phosphate	2	97.0901816385054 | 96.3794886231433	100 - 10 - 1.48 - 0.115 | 100 - 9.36 - 1.62 - 0.125		246.015	1	M+Na-2H | M-H	C8H7N3O5 | C8H10NO6P	4.66368	0.170783	100 - 11.7	1815.78	1794.46	1772.34	1824.49	1699.32	1558.53	1703.17	1663.2	2437.08	1629.16	1549	1577.22	1562.44	1628.8	1540.61	1435.43	1714.97
9.39_489.9903m/z	L3'	HMDB0014809 | HMDB0001532	Cefixime | Deoxyadenosine triphosphate	x				x		2	Endogenous|Food	map00230 // map01100	Purine metabolism // Metabolic pathways	Nucleosides, nucleotides, and analogues	Purine nucleotides	Purine deoxyribonucleotides			92.6707524914933|86.7776818814606	HMDB0014809|HMDB0001532	Cefixime|Deoxyadenosine triphosphate	2	86.7776818814606 | 92.6707524914933	100 - 21.2 - 12.6 - 2.28 - 0.601 | 100 - 13.3 - 3.29 - 0.358		489.99	1	M+K-2H | M-H	C16H15N5O7S2 | C10H16N5O12P3	9.39327	0.113867	100 - 18.6	2391.4	2657.93	3060.3	3085.93	2668.69	2784.39	3128.51	3628.97	2874.32	2796.35	3098.34	2605.97	3058.38	2416.45	2497.29	2742.74	3355.18
4.75_597.3056m/z	L3'	HMDB0014884 | HMDB0004309	Deferoxamine | Triterpenoid	x		x		x		2	Endogenous|Food			Lipids and lipid-like molecules	Prenol lipids	Triterpenoids			92.8960622252986|85.6615138050292	HMDB0014884|HMDB0004309	Deferoxamine|Triterpenoid	2	92.8960622252986 | 85.6615138050292	100 - 30.1 - 6.02 - 0.904 - 0.111 | 100 - 34.1 - 11.6 - 2.59 - 0.464		597.306	1	M+K-2H | M+FA-H	C25H48N6O8 | C30H48O7S	4.75127	0.1664	100 - 27.4	10607	9996.39	10102.3	10010.7	9734.08	9687.29	10807.2	11030	8273.09	10503.1	11560	7535.87	8051.6	8165.99	9432.95	8014.7	14460.2
1.49_597.3056m/z	L3'	HMDB0014884 | HMDB0004309	Deferoxamine | Triterpenoid	x				x		2	Endogenous|Food			Lipids and lipid-like molecules	Prenol lipids	Triterpenoids			92.1106799464464|84.9372954333295	HMDB0014884|HMDB0004309	Deferoxamine|Triterpenoid	2	92.1106799464464 | 84.9372954333295	100 - 30.1 - 6.02 - 0.904 - 0.111 | 100 - 34.1 - 11.6 - 2.59 - 0.464		597.306	1	M+K-2H | M+FA-H	C25H48N6O8 | C30H48O7S	1.4933	0.100717	100 - 26.3	5920.08	5767.93	5853.31	6008.47	6376.03	6472.03	3917.02	4482.38	3343.16	4627.23	5543.46	2821.42	3196.27	3183.12	3844.8	2667.92	6037.79
1.37_567.2667m/z	L3'	HMDB0015202 | HMDB0014900 | HMDB0014564	Promethazine | Irinotecan | Promazine							3									92.4996395036496|80.0945335779018	HMDB0015202|HMDB0014900|HMDB0014564	Promethazine|Irinotecan|Promazine	3	92.4996395036496 | 80.0945335779018 | 92.4996395036496	100 - 20.1 - 6.44 - 0.99 - 0.106 | 100 - 37.8 - 8.19 - 1.29 - 0.164 | 100 - 20.1 - 6.44 - 0.99 - 0.106		567.267	1	2M-H | M-H2O-H | 2M-H	C17H20N2S | C33H38N4O6 | C17H20N2S	1.37068	0.0963333	100 - 18.1	3471	3143.69	3329.19	3356.07	3119.84	3190.92	3455.72	3307.2	2824.49	2707.59	3094.81	2924.06	3232.14	3199.13	3043.13	4072.1	2869.64
4.35_387.0788m/z	L3'	HMDB0015249 | HMDB0011732 | HMDB0011731 | HMDB0006334 | HMDB0003402 | HMDB0003363 | HMDB0002704 | HMDB0002545 | HMDB0000127	Atovaquone | 2-Keto-L-gluconate | 5-Keto-D-gluconate | 3-Dehydro-L-gulonate | Pectin | Pectic acid | Iduronic acid | Galacturonic acid | D-Glucuronic acid							9	Endogenous|Food	map00040 // map00053 // map00520 // map00562 // map01100 // map01240 // map01250|map00040 // map00053 // map01100|map00040 // map01100 // map02010	Pentose and glucuronate interconversions // Ascorbate and aldarate metabolism // Amino sugar and nucleotide sugar metabolism // Inositol phosphate metabolism // Metabolic pathways // Biosynthesis of cofactors // Biosynthesis of nucleotide sugars|Pentose and glucuronate interconversions // Ascorbate and aldarate metabolism // Metabolic pathways|Pentose and glucuronate interconversions // Metabolic…	Organic acids and derivatives|Organic oxygen compounds	Hydroxy acids and derivatives|Organooxygen compounds	Carbohydrates and carbohydrate conjugates|Medium-chain hydroxy acids and derivatives			97.6380023353086|62.8311179978167	HMDB0015249|HMDB0011732|HMDB0011731|HMDB0006334|HMDB0003402|HMDB0003363|HMDB0002704|HMDB0002545|HMDB0000127	Atovaquone|2-Keto-L-gluconate|5-Keto-D-gluconate|3-Dehydro-L-gulonate|Pectin|Pectic acid|Iduronic acid|Galacturonic acid|D-Glucuronic acid	9	62.8311179978167 | 97.6380023353086 | 97.6380023353086 | 97.6380023353086 | 97.6380023353086 | 97.6380023353086 | 97.6380023353086 | 97.6380023353086 | 97.6380023353086	="100 - 24.1 - 35.4 - 8.06 - 1.12 - 0.115 | 100 - 6.87 - 1.64 - 0.102 | 100 - 6.87 - 1.64 - 0.102 | 100 - 6.87 - 1.64 - 0.102 | 100 - 6.87 - 1.64 - 0.102 | 100 - 6.87 - 1.64 - 0.102 | 100 - 6.87 - 1.64 - 0.102 | 100 - 6.87 - 1.64 - 0.102 | 100 - 6.87 - 1.64 - 0.102"		387.079	1	M+Na-2H | 2M-H | 2M-H | 2M-H | 2M-H | 2M-H | 2M-H | 2M-H | 2M-H	C22H19ClO3 | C6H10O7 | C6H10O7 | C6H10O7 | C6H10O7 | C6H10O7 | C6H10O7 | C6H10O7 | C6H10O7	4.3484	0.1051	100 - 6.05	3421.02	2990.58	3327.05	3037.59	2609.39	2150.16	3327.99	3560.2	6492.22	1769.96	1175.28	2597.59	2082.68	2673.92	1524.92	1652.37	3536.87
1.26_391.1613m/z	L3'	HMDB0015339	Sparfloxacin	x		x				1									90.0617	HMDB0015339	Sparfloxacin	1	90.0617	100 - 22.4 - 3.01 - 0.3		391.161	1	M-H	C19H22F2N4O3	1.25683	0.122617	100 - 13.2	5565.71	5251.67	5752.84	5411.6	5457.23	4970.9	5513.62	5799.1	5261.26	5421.63	5564.51	6242.71	5792.4	6030.32	6392.42	6856.93	6613.9
1.48_180.9889m/z	L3'	HMDB0015366 | HMDB0001321	Sevoflurane | D-Erythrose 4-phosphate							2	Endogenous|Food	map00030 // map00400 // map00710 // map00750 // map00997 // map00998 // map01100 // map01110 // map01120 // map01200 // map01230 // map01240	Pentose phosphate pathway // Phenylalanine, tyrosine and tryptophan biosynthesis // Carbon fixation in photosynthetic organisms // Vitamin B6 metabolism // Biosynthesis of various other secondary metabolites // Biosynthesis of various antibiotics // Metabolic pathways // Biosynthesis of secondary metabolites // Microbial metabolism in diverse environments // Carbon metabolism // Biosynthesis of a…	Organic oxygen compounds	Organooxygen compounds	Carbohydrates and carbohydrate conjugates			90.306790789421|89.5981170734886	HMDB0015366|HMDB0001321	Sevoflurane|D-Erythrose 4-phosphate	2	90.306790789421 | 89.5981170734886	100 - 4.4 - 0.279 | 100 - 4.7 - 1.53		180.989	1	M-H2O-H	C4H3F7O | C4H9O7P	1.47578	0.289017	100 - 15.3	2705.24	2749.15	2829.77	2660.73	2459.87	2570.72	2656.24	2995.13	2798.11	2949.41	3132.52	3065.04	2939.96	2832.56	2874.68	3244.99	2796.29
7.07_399.0097m/z	L3'	HMDB0015366 | HMDB0001321	Sevoflurane | D-Erythrose 4-phosphate					x		2	Endogenous|Food	map00030 // map00400 // map00710 // map00750 // map00997 // map00998 // map01100 // map01110 // map01120 // map01200 // map01230 // map01240	Pentose phosphate pathway // Phenylalanine, tyrosine and tryptophan biosynthesis // Carbon fixation in photosynthetic organisms // Vitamin B6 metabolism // Biosynthesis of various other secondary metabolites // Biosynthesis of various antibiotics // Metabolic pathways // Biosynthesis of secondary metabolites // Microbial metabolism in diverse environments // Carbon metabolism // Biosynthesis of a…	Organic oxygen compounds	Organooxygen compounds	Carbohydrates and carbohydrate conjugates			94.1288793077269|93.3480678874788	HMDB0015366|HMDB0001321	Sevoflurane|D-Erythrose 4-phosphate	2	94.1288793077269 | 93.3480678874788	100 - 4.4 - 0.279 | 100 - 4.7 - 1.53		399.01	1	2M-H	C4H3F7O | C4H9O7P	7.07445	0.170767	100 - 10.6	2746.33	2897.3	2970.53	2981.78	2572.08	2819.04	2986.68	3000.23	2872.5	2939.74	3197.58	2964.72	3155.78	3146.81	3175.45	3095.12	2882.49
6.90_351.1011m/z	L3'	HMDB0015372 | HMDB0001209	Clomipramine | Allantoic acid							2	Endogenous|Food	map00230 // map01100 // map01120	Purine metabolism // Metabolic pathways // Microbial metabolism in diverse environments	Organic acids and derivatives	Carboxylic acids and derivatives	Amino acids, peptides, and analogues			98.5600754694764|65.2182454357872	HMDB0015372|HMDB0001209	Clomipramine|Allantoic acid	2	65.2182454357872 | 98.5600754694764	100 - 21.5 - 34.2 - 7.03 - 0.712 | 100 - 6.03 - 0.978		351.101	1	M+K-2H | 2M-H	C19H23ClN2 | C4H8N4O4	6.8993	0.0832	100 - 6.6	1819.57	1654.28	2037.13	1826.35	1663.64	1535.07	1700.75	1900.37	1507.51	1590.22	1790.86	1729.5	1786.78	1733.08	1640.32	2275.38	1629.67
1.28_595.2981m/z	L3'	HMDB0015376 | HMDB0015129	Trimeprazine | Neomycin	x						2									93.1139542199316|88.5144106118867	HMDB0015376|HMDB0015129	Trimeprazine|Neomycin	2	93.1139542199316 | 88.5144106118867	100 - 21.3 - 6.67 - 1.06 - 0.117 | 100 - 28.1 - 6.48 - 1.08 - 0.155		595.298	1	2M-H | M-H2O-H	C18H22N2S | C23H46N6O13	1.27873	0.148883	100 - 20.2	5469.99	5404.64	5371.34	5084.53	5081.89	5011.82	5620.09	5370.69	5272.62	4977.6	5494.05	5365.86	5859.91	5616.69	6157.4	5778.17	5627.01
1.30_375.1661m/z	L3'	HMDB0015464 | HMDB0005796	Yohimbine | Picrocrocin							2	Food	map00999	Biosynthesis of various plant secondary metabolites	Organic oxygen compounds	Organooxygen compounds	Carbohydrates and carbohydrate conjugates			93.3827441225232|88.7030632292351	HMDB0015464|HMDB0005796	Yohimbine|Picrocrocin	2	88.7030632292351 | 93.3827441225232	100 - 23.9 - 3.34 - 0.344 | 100 - 17.9 - 2.94 - 0.336		375.166	1	M+Na-2H | M+FA-H	C21H26N2O3 | C16H26O7	1.30063	0.253983	100 - 13.1	7662.15	7669.58	7318.33	7492.89	7318.8	7346.54	7328.94	8010.43	7666.52	7461.18	8125.3	8000.51	7908.75	7949.92	8414	9600.63	8043.27
5.93_519.0976m/z	L3'	HMDB0015574 | HMDB0015008	Latamoxef | Suprofen							2									91.8829017638827|87.1269646980444	HMDB0015574|HMDB0015008	Latamoxef|Suprofen	2	87.1269646980444 | 91.8829017638827	100 - 25.2 - 9.42 - 1.8 - 0.318 | 100 - 16.2 - 6.36 - 0.853 - 0.109		519.098	1	M-H | 2M-H	C20H20N6O9S | C14H12O3S	5.92508	0.09195	100 - 19.1	2516.64	2418.77	2816.59	2391.18	2067.32	1892.73	3272.56	2839.55	3188.61	3549.1	2639.7	2958.63	2657.55	2768.65	2887.04	2591.59	2429.63
1.47_409.2363m/z	L3'	HMDB0015579 | HMDB0007853	Quinestrol | LysoPA(16:0/0:0)							2	Endogenous|Food			Lipids and lipid-like molecules	Glycerophospholipids|Steroids and steroid derivatives	Estrane steroids|Glycerophosphates			90.244316603232|85.697035227991	HMDB0015579|HMDB0007853	Quinestrol|LysoPA(16:0/0:0)	2	85.697035227991 | 90.244316603232	100 - 27.5 - 4.04 - 0.42 | 100 - 21.3 - 3.59 - 0.443		409.236	1	M+FA-H | M-H	C25H32O2 | C19H39O7P	1.47142	0.09195	100 - 13.1	1953.9	1776.76	1624.29	1706.86	1701.53	1586.28	1924.19	1673.7	1087.23	1247.87	2233.59	1745.35	2368.94	1807.22	2439.07	2537.96	2342.66
5.90_360.1302m/z	L3'	HMDB0029369	Neosaxitoxin							1	Endogenous|Food			Phenylpropanoids and polyketides	Saxitoxins, gonyautoxins, and derivatives				98.0613	HMDB0029369	Neosaxitoxin	1	98.0613	100 - 13.8 - 1.91 - 0.176		360.13	1	M+FA-H	C10H17N7O5	5.9032	0.100783	100 - 13.9	2626.7	2589.07	2706.96	2298.63	1747.89	1685	3581.58	3416.38	6575.98	2868.8	1562.85	2895.2	2469.19	2928.62	1651.33	1625.97	2587.11
8.94_187.1196m/z	L3'	HMDB0029416 | HMDB0000670	L-Targinine | Homo-L-arginine			x				2	Endogenous|Food			Organic acids and derivatives	Carboxylic acids and derivatives	Amino acids, peptides, and analogues			94.8891	HMDB0029416|HMDB0000670	L-Targinine|Homo-L-arginine	2	94.8891	100 - 9.29 - 0.799		187.12	1	M-H	C7H16N4O2	8.94212	0.0878333	100 - 4.46	557.144	505.045	523.779	510.954	511.136	531.177	552.415	506.136	620.583	538.11	501.711	601.398	478.567	578.755	499.169	425.709	501.481
1.35_257.1032m/z	L3'	HMDB0029707	2-Amino-3,4-dimethylimidazo[4,5-f]quinoline							1	Endogenous|Food			Organoheterocyclic compounds	Quinolines and derivatives				93.1381	HMDB0029707	2-Amino-3,4-dimethylimidazo[4,5-f]quinoline	1	93.1381	100 - 14.6 - 0.99		257.103	1	M+FA-H	C12H12N4	1.3488	0.162017	100 - 7.64	2064.36	1974.38	1912.6	1966.02	2144.88	2067.49	2022.87	2172.14	1861.77	2107.78	2009.88	1918.92	2081.3	2033.38	2152.21	2451.23	2087.49
1.47_199.1699m/z	L3'	HMDB0030003 | HMDB0005994 | HMDB0002939 | HMDB0001318 | HMDB0000638	3-Hexen-1-ol | Hexanal | Methyl isobutyl ketone | 4-Methylpentanal | Dodecanoic acid							5	Endogenous|Food	map00061 // map00333 // map01100 // map01110|map00140|map00592 // map01110	alpha-Linolenic acid metabolism // Biosynthesis of secondary metabolites|Fatty acid biosynthesis // Prodigiosin biosynthesis // Metabolic pathways // Biosynthesis of secondary metabolites|Steroid hormone biosynthesis	Lipids and lipid-like molecules|Organic oxygen compounds	Fatty Acyls|Organooxygen compounds	Carbonyl compounds|Fatty acids and conjugates|Fatty alcohols			98.647114739748|94.0427961746685	HMDB0030003|HMDB0005994|HMDB0002939|HMDB0001318|HMDB0000638	3-Hexen-1-ol|Hexanal|Methyl isobutyl ketone|4-Methylpentanal|Dodecanoic acid	5	98.647114739748 | 98.647114739748 | 98.647114739748 | 98.647114739748 | 94.0427961746685	100 - 6.67 - 0.393 | 100 - 6.67 - 0.393 | 100 - 6.67 - 0.393 | 100 - 6.67 - 0.393 | 100 - 13.3 - 1.23		199.17	1	2M-H | 2M-H | 2M-H | 2M-H | M-H	C6H12O | C6H12O | C6H12O | C6H12O | C12H24O2	1.47142	0.09195	100 - 7.74	1271.99	1190.51	1231.83	1175.73	1273.8	1239.78	1245.13	1221.26	1245.32	1197.07	1392.17	1185.11	1274.06	1218.94	1329.05	1356.13	1290.93
1.35_319.1399m/z	L3'	HMDB0030202 | HMDB0015400 | HMDB0002441 | HMDB0000857 | HMDB0000555	Fumigaclavine A | Hydralazine | 3,3-Dimethylglutaric acid | Pimelic acid | 3-Methyladipic acid							5	Endogenous|Food	map00780 // map01100 // map01240|map00901 // map01110	Biotin metabolism // Metabolic pathways // Biosynthesis of cofactors|Indole alkaloid biosynthesis // Biosynthesis of secondary metabolites	Alkaloids and derivatives|Lipids and lipid-like molecules	Ergoline and derivatives|Fatty Acyls	Clavines and derivatives|Fatty acids and conjugates			98.9645777952878|97.5050902431727|88.9436377710786	HMDB0030202|HMDB0015400|HMDB0002441|HMDB0000857|HMDB0000555	Fumigaclavine A|Hydralazine|3,3-Dimethylglutaric acid|Pimelic acid|3-Methyladipic acid	5	88.9436377710786 | 98.9645777952878 | 97.5050902431727 | 97.5050902431727 | 97.5050902431727	100 - 20.5 - 2.41 - 0.207 | 100 - 10.2 - 0.471 | 100 - 7.86 - 1.09 | 100 - 7.86 - 1.09 | 100 - 7.86 - 1.09		319.14	1	M+Na-2H | 2M-H | 2M-H | 2M-H | 2M-H	C18H22N2O2 | C8H8N4 | C7H12O4 | C7H12O4 | C7H12O4	1.35318	0.140133	100 - 9.53	2143.64	2166.1	2244.58	2137	2071.8	2053.23	2160.36	2212.79	1992.63	1894.09	2131.49	1991.29	2356.91	2242.62	2209.5	2754.7	2152.61
1.44_200.1288m/z	L3'	HMDB0030326	Methylisopelletierine							1	Endogenous|Food	map00960 // map01110	Tropane, piperidine and pyridine alkaloid biosynthesis // Biosynthesis of secondary metabolites	Organoheterocyclic compounds	Piperidines				96.2496	HMDB0030326	Methylisopelletierine	1	96.2496	100 - 10.3 - 0.686		200.129	1	M+FA-H	C9H17NO	1.44075	0.109483	100 - 6.86	818.89	840.855	753.14	773.466	739.54	795.33	342.927	889.944	620.164	1209.02	544.743	602.224	303.651	393.613	697.851	3497.81	618.594
1.31_301.1657m/z	L3'	HMDB0031094	Glycerol tributanoate							1	Endogenous|Food			Lipids and lipid-like molecules	Glycerolipids	Triradylcglycerols			91.7946	HMDB0031094	Glycerol tributanoate	1	91.7946	100 - 16.8 - 2.55 - 0.27		301.166	1	M-H	C15H26O6	1.31377	0.109483	100 - 9.76	1283.81	1184.71	1305.79	1339.15	1355.26	1388.13	1040.4	1169.02	1437.57	1348.52	1114.32	1514.9	1141.04	1053.09	1369.46	1883.29	1470.1
5.49_149.0464m/z	L3'	HMDB0031472 | HMDB0029942 | HMDB0029941 | HMDB0012325 | HMDB0003371 | HMDB0001644 | HMDB0000751 | HMDB0000729 | HMDB0000710 | HMDB0000646 | HMDB0000621 | HMDB0000442 | HMDB0000336 | HMDB0000283 | HMDB0000098 | HMDB0000023 | HMDB0000011 | HMDB0000008	Dipropyl disulfide | D-Arabinose | D-Apiose | Arabinofuranose | L-Ribulose | D-Xylulose | L-Xylulose | alpha-Hydroxyisobutyric acid | 4-Hydroxybutyric acid | L-Arabinose | D-Ribulose | (S)-3-Hydroxybutyric acid | (R)-3-Hydroxyisobutyric acid | D-Ribose | D-Xylose | (S)-3-Hydroxyisobutyric acid | 3-Hydroxybutyric acid | 2-Hydroxybutyric acid							18	Endogenous|Food	map00030 // map01100 // map02010 // map02030|map00040 // map00520 // map01100 // map02010|map00040 // map01100|map00280 // map01100|map00640|map00650 // map01100 // map04024	Butanoate metabolism // Metabolic pathways // cAMP signaling pathway|Pentose and glucuronate interconversions // Amino sugar and nucleotide sugar metabolism // Metabolic pathways // ABC transporters|Pentose and glucuronate interconversions // Metabolic pathways|Pentose phosphate pathway // Metabolic pathways // ABC transporters // Bacterial chemotaxis|Propanoate metabolism|Valine, leucine and iso…	Lipids and lipid-like molecules|Organic acids and derivatives|Organic oxygen compounds|Organosulfur compounds	Fatty Acyls|Hydroxy acids and derivatives|Organic disulfides|Organooxygen compounds	Alpha hydroxy acids and derivatives|Beta hydroxy acids and derivatives|Carbohydrates and carbohydrate conjugates|Dialkyldisulfides|Fatty acids and conjugates			95.1350987611459|93.6695615185538|84.4542272887051	HMDB0031472|HMDB0029942|HMDB0029941|HMDB0012325|HMDB0003371|HMDB0001644|HMDB0000751|HMDB0000729|HMDB0000710|HMDB0000646|HMDB0000621|HMDB0000442|HMDB0000336|HMDB0000283|HMDB0000098|HMDB0000023|HMDB0000011|HMDB0000008	Dipropyl disulfide|D-Arabinose|D-Apiose|Arabinofuranose|L-Ribulose|D-Xylulose|L-Xylulose|alpha-Hydroxyisobutyric acid|4-Hydroxybutyric acid|L-Arabinose|D-Ribulose|(S)-3-Hydroxybutyric acid|(R)-3-Hydroxyisobutyric acid|D-Ribose|D-Xylose|(S)-3-Hydroxyisobutyric acid|3-Hydroxybutyric acid|2-Hydroxybutyric acid	18	84.4542272887051 | 93.6695615185538 | 93.6695615185538 | 93.6695615185538 | 93.6695615185538 | 93.6695615185538 | 93.6695615185538 | 95.1350987611459 | 95.1350987611459 | 93.6695615185538 | 93.6695615185538 | 95.1350987611459 | 95.1350987611459 | 93.6695615185538 | 93.6695615185538 | 95.1350987611459 | 95.1350987611459 | 95.1350987611459	="100 - 8.25 - 9.34 - 0.68 - 0.268 | 100 - 5.71 - 1.16 | 100 - 5.71 - 1.16 | 100 - 5.71 - 1.16 | 100 - 5.71 - 1.16 | 100 - 5.71 - 1.16 | 100 - 5.71 - 1.16 | 100 - 4.53 - 0.696 | 100 - 4.53 - 0.696 | 100 - 5.71 - 1.16 | 100 - 5.71 - 1.16 | 100 - 4.53 - 0.696 | 100 - 4.53 - 0.696 | 100 - 5.71 - 1.16 | 100 - 5.71 - 1.16 | 100 - 4.53 - 0.696 | 100 - 4.53 - 0.696 | 100 - 4.53 - 0.696"		149.046	1	M-H | M-H | M-H | M-H | M-H | M-H | M-H | M+FA-H | M+FA-H | M-H | M-H | M+FA-H | M+FA-H | M-H | M-H | M+FA-H | M+FA-H | M+FA-H	C6H14S2 | C5H10O5 | C5H10O5 | C5H10O5 | C5H10O5 | C5H10O5 | C5H10O5 | C4H8O3 | C4H8O3 | C5H10O5 | C5H10O5 | C4H8O3 | C4H8O3 | C5H10O5 | C5H10O5 | C4H8O3 | C4H8O3 | C4H8O3	5.48693	0.0656833	100 - 0.109	157.83	148.518	140.072	127.236	152.867	149.63	165.957	118.852	188.598	176.901	111.44	142.973	117.622	112.399	144.678	133.21	153.53
2.12_333.0916m/z	L3'	HMDB0031768 | HMDB0015186	Iprobenfos | Penicillin G							2	Endogenous|Food			Benzenoids	Benzene and substituted derivatives				90.7891062569891|87.0898609474006	HMDB0031768|HMDB0015186	Iprobenfos|Penicillin G	2	90.7891062569891 | 87.0898609474006	100 - 15.2 - 6.21 - 0.792 - 0.102 | 100 - 19.2 - 7.09 - 1.09 - 0.151		333.092	1	M+FA-H | M-H	C13H21O3PS | C16H18N2O4S	2.1195	0.253983	100 - 11.1	4662.58	4414.07	4457.54	4229.68	4323.19	3996.16	4792.26	5541.52	7923.81	3878.4	3288.11	4580.89	4621.3	5000.07	3721.65	3853.74	5320.01
5.51_333.0917m/z	L3'	HMDB0031768 | HMDB0015186	Iprobenfos | Penicillin G							2	Endogenous|Food			Benzenoids	Benzene and substituted derivatives				94.0197509048646|90.1888714427516	HMDB0031768|HMDB0015186	Iprobenfos|Penicillin G	2	94.0197509048646 | 90.1888714427516	100 - 15.2 - 6.21 - 0.792 - 0.102 | 100 - 19.2 - 7.09 - 1.09 - 0.151		333.092	1	M+FA-H | M-H	C13H21O3PS | C16H18N2O4S	5.51322	0.118283	100 - 15	2296.19	2289.98	2204.75	2166.58	2300.57	2179.58	2102.88	2927.02	3885.16	1426.14	1507.56	1733.67	1795.27	1943.02	1361.58	1502.75	2804.26
6.86_302.0995m/z	L3'	HMDB0031787 | HMDB0000982 | HMDB0000086	Fenamiphos | 5-Methylcytidine | Glycerophosphocholine							3	Endogenous|Food|Synthetic	map00564 // map00565 // map05231	Glycerophospholipid metabolism // Ether lipid metabolism // Choline metabolism in cancer	Benzenoids|Lipids and lipid-like molecules|Nucleosides, nucleotides, and analogues	Benzene and substituted derivatives|Glycerophospholipids|Pyrimidine nucleosides	Glycerophosphocholines|Phenoxy compounds			97.2832948576573|94.8055750432938|88.1336125447579	HMDB0031787|HMDB0000982|HMDB0000086	Fenamiphos|5-Methylcytidine|Glycerophosphocholine	3	88.1336125447579 | 94.8055750432938 | 97.2832948576573	100 - 15.6 - 6.27 - 0.816 - 0.105 | 100 - 12.3 - 1.72 - 0.15 | 100 - 9.48 - 1.63 - 0.126		302.099	1	M-H | M+FA-H | M+FA-H	C13H22NO3PS | C10H15N3O5 | C8H20NO6P	6.85988	0.0967333	100 - 8.22	1194.43	1149.89	1117.67	1076.51	994.343	1068.63	1177.52	1044.54	1504.43	1322.87	1009.15	1403.15	1120.59	1294.43	1054.41	872.192	980.704
1.45_229.1079m/z	L3'	HMDB0031876	Prenyl glucoside							1	Endogenous|Food			Lipids and lipid-like molecules	Fatty Acyls	Fatty acyl glycosides			93.2186	HMDB0031876	Prenyl glucoside	1	93.2186	100 - 12.4 - 1.93 - 0.176		229.108	1	M-H2O-H	C11H20O6	1.44513	0.162033	100 - 6.7	1994.06	1842.96	1809.85	1778.25	1961.48	1909.47	1628.86	1832.47	1585.27	1832.71	1817.85	1850.41	1736.32	1538.6	1809.83	1951.11	1954.85
5.12_145.0135m/z	L3'	HMDB0032523 | HMDB0000208	Succinic anhydride | Oxoglutaric acid	x	x			x	x	2	Endogenous|Food	map00020 // map00040 // map00053 // map00220 // map00250 // map00300 // map00310 // map00340 // map00365 // map00430 // map00470 // map00630 // map00650 // map00660 // map00720 // map00997 // map00998 // map01100 // map01110 // map01120 // map01200 // map01210 // map01230 // map01240 // map04066 // map04727 // map04922 // map04964 // map04976 // map05230	Citrate cycle (TCA cycle) // Pentose and glucuronate interconversions // Ascorbate and aldarate metabolism // Arginine biosynthesis // Alanine, aspartate and glutamate metabolism // Lysine biosynthesis // Lysine degradation // Histidine metabolism // Furfural degradation // Taurine and hypotaurine metabolism // D-Amino acid metabolism // Glyoxylate and dicarboxylate metabolism // Butanoate metabo…	Organic acids and derivatives	Carboxylic acids and derivatives|Keto acids and derivatives	Dicarboxylic acids and derivatives|Gamma-keto acids and derivatives			97.5494416372842|96.0465240164025	Oxoglutaric acid|HMDB0032523|HMDB0000208	HMDB0000208|Succinic anhydride|Oxoglutaric acid	3	96.0465240164025 | 97.5494416372842 | 96.0465240164025	100 - 5.67 - 1.16 | 100 - 4.49 - 0.694 | 100 - 5.67 - 1.16		145.014	1	M-H | M+FA-H | M-H	C5H6O5 | C4H4O3 | C5H6O5	5.12348	0.148883	100 - 2.6	599.292	612.496	840.316	923.205	943.668	916.111	968.861	640.9	1341.24	1362.91	1408.93	319.411	217.413	273.829	977.83	442.781	785.042
1.32_335.1350m/z	L3'	HMDB0033346 | HMDB0031767 | HMDB0014583	Ribalinium | Benomyl | Trimethoprim	x						3	Endogenous|Food			Organoheterocyclic compounds	Benzimidazoles|Quinolines and derivatives	2-benzimidazolylcarbamic acid esters|Dihydrofuranoquinolines			91.514848375032|90.3163150764575	HMDB0033346|HMDB0031767|HMDB0014583	Ribalinium|Benomyl|Trimethoprim	3	90.3163150764575 | 91.514848375032 | 91.514848375032	100 - 18.1 - 2.36 - 0.23 | 100 - 16.9 - 1.96 - 0.171 | 100 - 16.9 - 1.96 - 0.171		335.135	1	M+FA-H	C16H20NO4+ | C14H18N4O3 | C14H18N4O3	1.31815	0.109467	100 - 8.96	2350.01	2316.61	2214.3	2299.48	2148.42	2291.82	2160.17	2377.63	2177.85	2219.82	2243.01	2443.88	2433.12	2722.94	2473.69	2779.44	2489.13
7.61_229.0828m/z	L3'	HMDB0033778 | HMDB0031469 | HMDB0029872 | HMDB0029867 | HMDB0029159	Elemicin | trans-Isoasarone | gamma-Asarone | Isoelemicin | gamma-Glutamylthreonine							5	Endogenous|Food			Benzenoids|Organic acids and derivatives	Carboxylic acids and derivatives|Phenol ethers	Amino acids, peptides, and analogues|Anisoles			95.2257787373902|93.5511700293843	HMDB0033778|HMDB0031469|HMDB0029872|HMDB0029867|HMDB0029159	Elemicin|trans-Isoasarone|gamma-Asarone|Isoelemicin|gamma-Glutamylthreonine	5	93.5511700293843 | 93.5511700293843 | 93.5511700293843 | 93.5511700293843 | 95.2257787373902	100 - 13.3 - 1.43 - 0.112 | 100 - 13.3 - 1.43 - 0.112 | 100 - 13.3 - 1.43 - 0.112 | 100 - 13.3 - 1.43 - 0.112 | 100 - 10.9 - 1.77 - 0.15		229.083	1	M+Na-2H | M+Na-2H | M+Na-2H | M+Na-2H | M-H2O-H	C12H16O3 | C12H16O3 | C12H16O3 | C12H16O3 | C9H16N2O6	7.6051	0.1099	100 - 7.41	1061.76	1052.53	1194.17	1059.96	920.414	910.477	1170.38	1050.43	1053.92	1245.1	993.093	1225.15	1148.59	1160.99	981.514	815.147	967.364
1.49_115.0756m/z	L3'	HMDB0034163 | HMDB0031652 | HMDB0031558 | HMDB0031325 | HMDB0003366 | HMDB0001659 | HMDB0000535	3-Methylbutyl formate | Allyl alcohol | Methyloxirane | n-Butyl acetate | Propanal | Acetone | Caproic acid							7	Endogenous|Food	map00622 // map00640 // map01100 // map01120 // map01220|map00650 // map01100	Butanoate metabolism // Metabolic pathways|Xylene degradation // Propanoate metabolism // Metabolic pathways // Microbial metabolism in diverse environments // Degradation of aromatic compounds	Lipids and lipid-like molecules|Organic acids and derivatives|Organic oxygen compounds|Organoheterocyclic compounds	Carboxylic acids and derivatives|Epoxides|Fatty Acyls|Organooxygen compounds	Alcohols and polyols|Carbonyl compounds|Carboxylic acid derivatives|Fatty acids and conjugates			98.3973974797314|94.996923859377	HMDB0034163|HMDB0031652|HMDB0031558|HMDB0031325|HMDB0003366|HMDB0001659|HMDB0000535	3-Methylbutyl formate|Allyl alcohol|Methyloxirane|n-Butyl acetate|Propanal|Acetone|Caproic acid	7	94.996923859377 | 98.3973974797314 | 98.3973974797314 | 94.996923859377 | 98.3973974797314 | 98.3973974797314 | 94.996923859377	100 - 6.7 - 0.601 | 100 - 3.35 - 0.244 | 100 - 3.35 - 0.244 | 100 - 6.7 - 0.601 | 100 - 3.35 - 0.244 | 100 - 3.35 - 0.244 | 100 - 6.7 - 0.601		115.076	1	M-H | 2M-H | 2M-H | M-H | 2M-H | 2M-H | M-H	C6H12O2 | C3H6O | C3H6O | C6H12O2 | C3H6O | C3H6O | C6H12O2	1.48892	0.100717	100 - 1.94	647.587	650.232	611.461	625.837	676.977	678.361	600.847	425.609	529.407	696.97	553.856	891.041	813.718	418.856	458.202	682.006	464.243
[truncated: 1,624 more rows]
[truncated: 19 more columns]

## Sheet: Important Info
		Important Information Regarding the Use of this File
General
[truncated: 25 more rows]
