# Supplementary material for: Photoaffinity Ligand of Cystic Fibrosis Corrector VX-445 Identifies SCCPDH as an Off-Target
Source: ACS Chem Biol. 2025 Jun 20;20(7):1560–73. doi: 10.1021/acschembio.5c00157 (PMC12281486; doi:10.1021/acschembio.5c00157)
Supplement: Supplementary file 4 [file cb5c00157_si_004.xlsx]

## Sheet: whole cell proteome, med norm
	Celline	293T						iP67L						Global median normalization within cell lines
	Expression	Control	Control	SCCPDH	SCCPDH	SCCPDH	SCCPDH	N/A	N/A	N/A	N/A	N/A	N/A	Control		SCCPDH				iP67L
Genes	Accession
SP9	P0CG40	17.933412725329902	17.190681206207401	17.3291	17.211491424672399	17.391267116289701	NA	NA	NA	NA	NA	NA	NA	17.8922	17.3121	17.2154	17.202	17.5338	#VALUE!	#VALUE!	#VALUE!	#VALUE!	#VALUE!	#VALUE!	#VALUE!
SLC12A2	P55011	20.601985757174901	20.720927435692399	20.990725882407201	20.838034221231499	20.745686072703201	21.155025511445501	20.1669	20.7022	20.7833	20.7874	20.9627	20.9231	20.5608	20.8423	20.877	20.8286	20.8882	21.0765	20.6964	20.7786	20.7535	20.7397	20.6869	20.6881
IRS4	O14654	21.946957202332001	21.968370349672298	22.5712	22.550406743709001	22.2994	22.5988	NA	NA	NA	NA	NA	NA	21.9058	22.0898	22.4575	22.5409	22.4419	22.5203	#VALUE!	#VALUE!	#VALUE!	#VALUE!	#VALUE!	#VALUE!
RPL4	P36578	25.1506	25.4454	25.902705320327101	26.065529502636199	25.7751	25.804118812031401	24.3886	24.9988	24.9701	25.0112	25.3824	25.2878	25.1094	25.5668	25.789	26.0561	25.9176	25.7256	24.918	25.0753	24.9404	24.9635	25.1066	25.0528
SAMD1	Q6SPF0	18.575636032752101	18.545660470871599	18.784079042607001	18.7203	18.677804301042599	19.035059269823801	18.1998	18.3063	18.6655	NA	18.9637	18.6559	18.5345	18.6671	18.6704	18.7109	18.8203	18.9566	18.7293	18.3827	18.6357	#VALUE!	18.6879	18.4209
SLC19A2	O60779	NA	19.141001395065199	NA	19.3703	19.315190608852401	19.591891225035202	NA	NA	NA	NA	NA	NA	#VALUE!	19.2624	#VALUE!	19.3608	19.4577	19.5134	#VALUE!	#VALUE!	#VALUE!	#VALUE!	#VALUE!	#VALUE!
CACTIN	Q8WUQ7	17.695061106103299	17.3838	17.3988	17.334176002524199	17.460839958934201	17.485485197384602	17.3639	17.7172	17.6361	17.8745	18.0085	18.0094	17.6539	17.5052	17.2851	17.3247	17.6033	17.407	17.8934	17.7936	17.6064	17.8267	17.7327	17.7743
UNC119B	A6NIH7	20.393110464640198	19.957414882839998	20.205134970310699	20.300291842875499	20.162888490565201	20.335736654079199	19.2878	19.246	19.1956	19.5114	19.549	19.5514	20.3519	20.0788	20.0914	20.2908	20.3054	20.2572	19.8173	19.3224	19.1658	19.4636	19.2733	19.3163
RCC2	Q9P258	24.338183415873701	24.164081157997298	24.351358773972098	24.3253	24.1335	24.3534	22.7953	23.3166	23.4549	23.4997	23.7976	23.6581	24.297	24.2855	24.2377	24.3158	24.276	24.2749	23.3248	23.393	23.4252	23.452	23.5218	23.4231
NCOA2	Q15596	19.7206	18.928767297482899	19.077	18.954600429114699	18.8557	19.2606	NA	NA	NA	NA	NA	NA	19.6794	19.0502	18.9633	18.9451	18.9983	19.1821	#VALUE!	#VALUE!	#VALUE!	#VALUE!	#VALUE!	#VALUE!
EP400	Q96L91	19.0952	18.705315447768001	18.921273025333001	18.766686668824601	18.6937	19.0853	18.2393	18.8762	19.0221	18.9824	19.0805	19.1104	19.054	18.8267	18.8076	18.7572	18.8362	19.0068	18.7688	18.9526	18.9924	18.9347	18.8048	18.8753
MSH6	P52701	22.270058989952901	22.271169480316001	22.6381	22.664861186321499	22.3165	22.525873309334699	21.1368	21.6463	21.7431	21.8753	22.1588	22.1221	22.2289	22.3926	22.5244	22.6554	22.4591	22.4474	21.6663	21.7227	21.7134	21.8276	21.8831	21.8871
PSMD4	P55036	22.360029719670798	22.2164	22.392	22.293671730801599	22.195	22.345834459574899	20.5441	21.0765	21.2142	21.1602	21.4036	21.3768	22.3189	22.3378	22.2784	22.2842	22.3375	22.2673	21.0736	21.1529	21.1845	21.1124	21.1279	21.1418
SH3PXD2B	A1X283	20.510488335174301	20.0036	20.1782	20.013298271385398	19.946218573947402	20.297844606443501	NA	NA	NA	NA	NA	NA	20.4693	20.125	20.0645	20.0038	20.0887	20.2194	#VALUE!	#VALUE!	#VALUE!	#VALUE!	#VALUE!	#VALUE!
VIMP	Q9BQE4	18.4739	18.162900730975402	18.007225824378999	17.9595	18.056497579999402	18.427946051785899	19.3592	18.9568	18.9975	18.9984	19.1006	19.0632	18.4328	18.2843	17.8935	17.9501	18.199	18.3495	19.8887	19.0332	18.9678	18.9507	18.8249	18.8281
SLC35E1	Q96K37	17.5722	NA	NA	NA	NA	NA	18.4021	19.0513	19.1506	18.9815	19.411	19.3397	17.5311	#VALUE!	#VALUE!	#VALUE!	#VALUE!	#VALUE!	18.9316	19.1277	19.1208	18.9338	19.1352	19.1046
TRUB1	Q8WWH5	20.0335	19.869597673061602	20.1009	20.005847008751701	19.828626063379598	20.191938289061799	19.7205	19.6734	19.8231	19.8825	20.0343	19.8935	19.9923	19.991	19.9872	19.9964	19.9711	20.1134	20.2499	19.7498	19.7933	19.8348	19.7586	19.6584
EDC4	Q6P2E9	22.444682303609401	22.323489463917198	22.581635472182299	22.5245	22.228099918928802	22.541263113577902	20.2637	20.6967	20.7544	20.8933	21.2194	21.1688	22.4035	22.4449	22.4679	22.5151	22.3706	22.4628	20.7932	20.7731	20.7246	20.8455	20.9437	20.9338
PFDN4	Q9NQP4	21.616140745743198	21.563957698105099	21.722	21.4948	21.304237910280399	21.522963796313199	NA	NA	NA	NA	NA	NA	21.575	21.6853	21.6083	21.4853	21.4467	21.4445	#VALUE!	#VALUE!	#VALUE!	#VALUE!	#VALUE!	#VALUE!
TDP2	O95551	19.958871872315999	19.5383	19.700195368180999	19.613826479172101	19.461202305372499	19.7609	17.6402	18.4646	18.3839	18.398	18.7073	18.6399	19.9177	19.6597	19.5865	19.6044	19.6037	19.6824	18.1697	18.541	18.3542	18.3503	18.4315	18.4049
INPPL1	O15357	19.872398597755701	19.4028	19.692899819211299	19.355292993746701	19.43	19.759388302504298	18.7947	18.9435	19.2866	19.4293	19.6868	19.5373	19.8312	19.5242	19.5792	19.3458	19.5725	19.6809	19.3242	19.0199	19.2568	19.3816	19.4111	19.3023
U2SURP	O15042	21.424206207359699	21.259825443728801	21.445985202211499	21.352564352444698	21.217782823783999	21.404279887728201	20.2154	20.8656	21.0335	21.0155	21.304	21.2547	21.383	21.3812	21.3323	21.3431	21.3603	21.3258	20.7449	20.942	21.0038	20.9678	21.0282	21.0196
EXOSC10	Q01780	21.094153938121799	20.992	21.548541103188398	21.513955262550599	21.18	21.461070968719898	19.8492	20.4226	20.5799	20.6936	21.2583	21.1529	21.053	21.1134	21.4348	21.5045	21.3225	21.3826	20.3787	20.499	20.5501	20.6458	20.9825	20.9178
FH	P07954	22.622299911486401	22.2656	22.533422692425699	22.454897183987601	22.206093836403401	22.476681186385601	22.2705	22.8242	22.887	22.9231	23.1948	23.1711	22.5811	22.387	22.4197	22.4454	22.3486	22.3982	22.8	22.9006	22.8572	22.8754	22.9191	22.936
TLN1	Q9Y490	21.988496021336999	21.769588379965601	22.0164	21.895994533873299	21.741723867831801	21.9803	21.3677	21.9645	22.0491	22.0431	22.3758	22.3159	21.9473	21.891	21.9027	21.8865	21.8842	21.9018	21.8972	22.041	22.0193	21.9954	22.1	22.0808
TOMM70A	O94826	21.426418531113502	21.5058	22.0255	21.895548844643901	21.771832157695599	21.892297901650501	20.5738	21.1773	21.2536	21.2571	21.7132	21.6177	21.3852	21.6272	21.9118	21.8861	21.9143	21.8138	21.1033	21.2537	21.2239	21.2093	21.4374	21.3826
PIGS	Q96S52	19.933148912268699	19.636781702445901	19.958160807558201	19.978015936234598	19.840166358175999	19.990959740197901	19.4817	20.2405	20.3456	20.3572	20.6508	20.5914	19.892	19.7582	19.8445	19.9685	19.9827	19.9125	20.0111	20.3169	20.3158	20.3095	20.3751	20.3563
CBR4	Q8N4T8	19.016701108950102	19.034960559348502	19.379817799043099	18.888047268578799	18.990851130019099	19.2056	NA	NA	NA	NA	NA	NA	18.9755	19.1564	19.2661	18.8786	19.1334	19.1271	#VALUE!	#VALUE!	#VALUE!	#VALUE!	#VALUE!	#VALUE!
CTNNA1	P35221	20.794758744409702	20.973464564471801	21.437613311924899	21.412511388873899	21.2095	21.400925739187901	22.6742	23.2623	23.3632	23.3867	23.6479	23.631	20.7536	21.0949	21.3239	21.403	21.352	21.3224	23.2037	23.3387	23.3335	23.339	23.3721	23.3959
EFHD2	Q96C19	21.7042	21.315293524615299	21.555681317847402	21.293732000165399	21.347764156721901	21.745130553917001	22.0989	22.7576	22.9477	22.8568	23.1796	23.0964	21.663	21.4367	21.442	21.2843	21.4903	21.6666	22.6284	22.834	22.9179	22.8091	22.9038	22.8613
UNC45A	Q9H3U1	21.019310149370799	20.985041953146101	21.1684	21.1128	20.916101043148299	21.103374391184499	20.5074	21.1248	21.1879	21.2602	21.5684	21.4938	20.9781	21.1064	21.0547	21.1033	21.0586	21.0249	21.0369	21.2012	21.1582	21.2125	21.2926	21.2588
EGLN1	Q9GZT9	20.6609	20.060450718747099	19.781922578420598	19.349859048472901	19.756117773698598	19.983116332649601	19.1793	19.458	19.4706	19.0912	19.3607	18.882	20.6197	20.1818	19.6682	19.3404	19.8986	19.9046	19.7088	19.5344	19.4408	19.0435	19.085	18.647
STRIP1	Q5VSL9	19.9054	19.650270074111798	19.7658	19.6985	19.519095559645599	19.832754479167701	18.1114	18.3736	18.9583	19.092	19.1266	19.264	19.8642	19.7717	19.6521	19.6891	19.6616	19.7543	18.6409	18.45	18.9286	19.0443	18.8508	19.0289
ARID1A	O14497	19.752709502172699	19.614608753881399	19.870537622069801	19.717926649398201	19.598759368165499	19.884060864716702	19.2834	19.893	19.9777	19.9508	20.1543	20.1307	19.7115	19.736	19.7568	19.7085	19.7413	19.8056	19.8129	19.9694	19.9479	19.9031	19.8786	19.8957
ACBD6	Q9BR61	20.903714301386199	20.922132388019101	21.393913016338601	21.290683009850699	20.929535034270199	21.341897427802401	17.8707	18.4351	18.7956	19.1187	19.7502	19.6227	20.8625	21.0435	21.2802	21.2812	21.072	21.2634	18.4002	18.5115	18.7658	19.071	19.4745	19.3876
HSPA1A	P08107	28.720637333017301	28.6799	28.777720094279701	28.776	28.500792160446899	28.673730319424202	24.5116	25.0848	25.1601	25.2395	25.711	25.6329	28.6795	28.8013	28.664	28.7666	28.6433	28.5952	25.041	25.1612	25.1303	25.1917	25.4353	25.3978
GADD45GIP1	Q8TAE8	20.071736009091701	20.5583	20.9946	21.018951345717401	20.799927831449001	20.947918038795201	19.0867	19.7687	19.981	20.2136	20.3494	20.1608	20.0306	20.6797	20.8809	21.0095	20.9424	20.8694	19.6162	19.8451	19.9513	20.1659	20.0736	19.9257
PM20D2	Q8IYS1	21.97	21.3795	21.696208385958201	21.4752	21.489667437851502	21.728552571706501	19.1466	19.8252	19.7808	19.8941	20.0156	20.0272	21.9289	21.5009	21.5825	21.4658	21.6322	21.6501	19.6761	19.9016	19.7511	19.8463	19.7398	19.7921
CKAP5	Q14008	21.897159353056399	21.869690695455699	22.161531289109899	22.142736039798901	21.907320273439701	22.091974553106802	20.3165	20.9006	21.0026	21.0527	21.3305	21.2901	21.856	21.9911	22.0478	22.1333	22.0498	22.0135	20.846	20.977	20.9729	21.005	21.0547	21.055
TRAPPC11	Q7Z392	19.286008574023601	18.809494041862902	18.857547725352401	18.6143	18.595766986988099	18.819859763348099	18.1824	18.438	18.4956	18.4766	18.6955	18.5599	19.2448	18.9309	18.7439	18.6048	18.7383	18.7414	18.7119	18.5144	18.4658	18.4288	18.4198	18.3248
TTC5	Q8N0Z6	19.5754	19.465003851109799	19.663984520368398	19.6228	19.477417278328598	19.536524946718899	18.9313	19.5774	19.5871	19.6561	19.7912	19.8325	19.5343	19.5864	19.5503	19.6133	19.6199	19.458	19.4608	19.6538	19.5573	19.6083	19.5154	19.5974
STIP1	P31948	25.161921879662199	24.735258481079001	24.912606896992799	24.8785	24.787472162967902	24.874860355476901	23.1225	23.7073	23.8157	23.8161	24.1095	24.0736	25.1208	24.8566	24.7989	24.869	24.93	24.7964	23.652	23.7838	23.786	23.7683	23.8337	23.8385
NNT	Q13423	19.662890177680602	20.444221776377599	21.2199	21.144002533034499	20.990603820851099	21.101159138669999	21.6913	22.3868	22.4702	22.4551	22.6529	22.6455	19.6217	20.5656	21.1062	21.1345	21.1331	21.0227	22.2208	22.4632	22.4405	22.4074	22.3771	22.4105
ANK3	Q12955	19.843215162440099	19.363816607117599	19.6622	19.385718602289501	19.351636532492702	19.757284830357001	19.8893	20.3135	20.4761	20.587	20.5306	20.6906	19.802	19.4852	19.5485	19.3762	19.4941	19.6788	20.4188	20.3899	20.4463	20.5393	20.2549	20.4556
CTNND1	O60716	20.854875203496501	20.888962718521199	21.333286400395199	21.238587009634301	21.039301448099899	21.285957701476001	21.6257	22.2599	22.3361	22.3799	22.6114	22.5767	20.8137	21.0104	21.2196	21.2291	21.1818	21.2075	22.1552	22.3363	22.3064	22.3322	22.3357	22.3416
EEF1G	P26641	27.428415404461902	27.193586657851402	27.559170948288099	27.508880575569702	27.137113936558599	27.445206838909499	23.4515	24.0813	24.211	24.3233	24.8294	24.6877	27.3872	27.315	27.4455	27.4994	27.2796	27.3667	23.981	24.1577	24.1813	24.2756	24.5536	24.4527
CAST	P20810	20.477087950767601	21.050177759386699	21.532779705817301	21.375573188027801	21.434509226958198	21.5936	21.2103	21.9825	22.0127	22.0188	22.2042	22.1934	20.4359	21.1716	21.4191	21.3661	21.577	21.5151	21.7398	22.059	21.983	21.9711	21.9284	21.9583
RRM2	P31350	21.0274	20.8357	21.100964099703798	21.023055504144601	20.765136901760702	21.027690535831301	21.2522	21.9096	21.9591	22.0166	22.2794	22.2261	20.9862	20.9571	20.9873	21.0136	20.9076	20.9492	21.7817	21.986	21.9294	21.9689	22.0036	21.991
NSD1	Q96L73	NA	18.351925274546701	18.678252111250899	18.654836130911001	18.38	18.8559	NA	NA	NA	NA	NA	NA	#VALUE!	18.4733	18.5646	18.6454	18.5225	18.7774	#VALUE!	#VALUE!	#VALUE!	#VALUE!	#VALUE!	#VALUE!
COPB1	P53618	22.578121762420398	22.575098211180698	22.878838559595799	22.953322882182299	22.539735040000402	22.731277759674999	21.6402	22.3421	22.2799	22.277	22.7661	22.6592	22.537	22.6965	22.7651	22.9439	22.6822	22.6528	22.1697	22.4185	22.2501	22.2293	22.4903	22.4241
SEPT11	Q9NVA2	22.0594	21.514619766723801	21.685505337558201	21.535343471931199	21.456481106228299	21.688094297313398	22.4197	23.0625	23.1681	23.1788	23.4275	23.3945	22.0182	21.636	21.5718	21.5259	21.599	21.6096	22.9492	23.1389	23.1384	23.1311	23.1517	23.1594
BTAF1	O14981	20.524792893494901	19.993411519135901	20.111411597020101	20.019600704180402	19.877958154835799	20.240634820904901	18.8525	19.5559	19.653	19.4768	19.5567	19.6093	20.4836	20.1148	19.9977	20.0101	20.0205	20.1621	19.382	19.6324	19.6233	19.429	19.281	19.3742
TTC4	O95801	20.661441670847399	20.567641938990501	20.732134326081098	20.677535257597299	20.508014642516901	20.8298	18.9244	19.4938	19.6674	19.7174	20.112	20.0106	20.6203	20.689	20.6184	20.6681	20.6505	20.7513	19.4539	19.5703	19.6377	19.6697	19.8362	19.7756
RAB3GAP2	Q9H2M9	20.9758	20.7123	20.830367081158499	20.669855270547099	20.5584	20.877609957638199	20.1398	20.7715	20.9038	20.916	21.015	21.0484	20.9346	20.8336	20.7167	20.6604	20.7009	20.7991	20.6693	20.848	20.8741	20.8683	20.7392	20.8133
XPC	Q01831	NA	17.753872742782299	19.1491	19.062321429064198	18.748772284283099	18.883237529043502	NA	NA	NA	NA	NA	NA	#VALUE!	17.8753	19.0354	19.0529	18.8913	18.8047	#VALUE!	#VALUE!	#VALUE!	#VALUE!	#VALUE!	#VALUE!
IRF2BP2	Q7Z5L9	20.899083183932401	20.620465634501901	20.7702	20.599596716171799	20.5428	20.841145017611002	19.101	19.6739	19.8572	19.8313	20.0413	19.9513	20.8579	20.7419	20.6565	20.5901	20.6853	20.7627	19.6305	19.7503	19.8274	19.7836	19.7655	19.7163
TIMELESS	Q9UNS1	19.262501255147001	19.139936496651199	19.462661186807601	19.470667769144399	19.232496529768099	19.457402076088201	16.6634	17.7403	17.7272	17.6407	17.6933	17.8975	19.2213	19.2613	19.349	19.4612	19.375	19.3789	17.1928	17.8167	17.6974	17.5929	17.4175	17.6625
SLC39A11	Q8N1S5	18.5442	18.646937351307798	18.494640253713499	18.477438258383899	18.284770994499802	18.5153	17.1392	17.9773	18.1683	18.2306	18.3043	18.2611	18.503	18.7683	18.3809	18.468	18.4273	18.4368	17.6687	18.0537	18.1385	18.1829	18.0285	18.026
ATAT1	Q5SQI0	18.4755	17.952306762115398	17.7648	17.6575	17.6826	17.904376164915799	NA	NA	NA	NA	NA	NA	18.4344	18.0737	17.6511	17.648	17.8251	17.8259	#VALUE!	#VALUE!	#VALUE!	#VALUE!	#VALUE!	#VALUE!
NDUFV2	P19404	19.599830943060599	19.755778989839001	21.088523186479399	21.192299530133901	20.797666745868501	20.863132573129398	20.7491	21.4059	21.3412	21.5371	21.8505	21.7038	19.5587	19.8772	20.9748	21.1828	20.9402	20.7846	21.2785	21.4823	21.3115	21.4894	21.5747	21.4687
IDH3B	O43837	21.649082829896699	21.082549491504501	21.375571161644402	21.498730598100799	21.0877	21.3891	20.652	21.0928	21.3369	21.3849	21.5639	21.6105	21.6079	21.2039	21.2619	21.4893	21.2302	21.3106	21.1815	21.1692	21.3072	21.3372	21.2881	21.3754
INTS1	Q8N201	18.859694111973599	18.7065	19.0073	18.893764277942399	18.750837617236201	19.017029855695199	18.7638	19.0458	19.1212	19.3175	19.5766	19.4365	18.8185	18.8279	18.8936	18.8843	18.8933	18.9385	19.2933	19.1222	19.0914	19.2697	19.3008	19.2014
NAGLU	P54802	19.1192	18.7673	19.113787638464601	19.070879407647599	18.971840838920301	19.3031	17.7406	18.4003	18.5599	18.6568	18.8988	18.9076	19.078	18.8887	19.0001	19.0614	19.1143	19.2247	18.2701	18.4767	18.5301	18.6091	18.6231	18.6725
C8orf33	Q9H7E9	20.958233194097001	21.049360285759299	21.310561468877701	21.248545096200299	21.122274378731699	21.626905359413001	18.6769	19.0842	18.8328	NA	NA	NA	20.9171	21.1708	21.1969	21.2391	21.2648	21.5484	19.2064	19.1606	18.803	#VALUE!	#VALUE!	#VALUE!
BRCA1	P38398	17.775598583468899	17.3465	17.575764372757799	17.391053916844399	17.388756969510901	17.765487748759899	16.5743	17.3959	17.3008	17.5372	17.5677	17.5915	17.7344	17.4679	17.4621	17.3816	17.5313	17.687	17.1038	17.4724	17.271	17.4895	17.292	17.3564
C9orf142	Q9BUH6	19.6404	19.605640659800699	19.891100272816299	19.9744	19.777293208310599	20.093568708327901	18.4717	18.8995	19.2436	19.1615	19.2819	19.3233	19.5992	19.727	19.7774	19.965	19.9198	20.0151	19.0012	18.9759	19.2138	19.1137	19.0061	19.0882
NUDT4	Q9NZJ9	20.404434690835501	20.184	20.468764777398199	20.5324	20.431743113148901	20.649765269448199	18.8217	19.383	19.1559	NA	19.5535	19.6725	20.3633	20.3054	20.3551	20.5229	20.5743	20.5713	19.3512	19.4594	19.1261	#VALUE!	19.2777	19.4374
NEK7	Q8TDX7	19.729105311116601	19.1511	19.626701529980998	19.5771	19.4166	19.625305006947901	18.6852	19.1898	19.2891	19.3539	19.7406	19.4992	19.6879	19.2725	19.513	19.5676	19.5591	19.5468	19.2147	19.2663	19.2594	19.3061	19.4648	19.2641
LCP1	P13796	21.592657634580799	21.441195811601901	21.3263	21.2992	20.979428455945801	21.145234012981099	20.0205	20.4514	20.4208	20.7048	21.0327	20.9686	21.5515	21.5626	21.2126	21.2897	21.1219	21.0667	20.55	20.5279	20.391	20.6571	20.7569	20.7335
PFKP	Q01813	21.767614444930601	21.6233	21.920050853119001	21.9053	21.699404414756199	21.865139837396399	22.7695	23.3598	23.4375	23.4426	23.7553	23.707	21.7264	21.7447	21.8064	21.8959	21.8419	21.7866	23.299	23.4362	23.4077	23.3949	23.4795	23.472
AGK	Q53H12	20.294615117234901	21.662735221335002	22.870616053431501	22.876322554562201	22.597224409763001	22.7222	20.7262	21.2547	21.4067	21.429	21.8571	21.7866	20.2534	21.7841	22.7569	22.8669	22.7397	22.6437	21.2557	21.3311	21.3769	21.3813	21.5814	21.5515
TPM3	P06753	24.268726546303899	23.725633995975201	23.831755757453902	23.8001	23.5889	23.850051269123501	23.4158	23.9898	24.0666	24.1908	24.6325	24.5451	24.2276	23.847	23.7181	23.7907	23.7314	23.7716	23.9453	24.0662	24.0368	24.1431	24.3567	24.3101
PACSIN2	Q9UNF0	21.962195468197802	21.825523487873401	21.9839	21.9454	21.820675543637002	21.936325530894901	21.4946	22.0777	22.2106	22.168	22.4515	22.4336	21.921	21.9469	21.8702	21.936	21.9632	21.8578	22.0241	22.1541	22.1808	22.1203	22.1758	22.1986
RBBP6	Q7Z6E9	20.043373611732399	19.472816875526899	19.786739979741998	19.640011286661299	19.57	19.8174	18.105	18.8594	19.0159	18.8699	19.1412	19.1134	20.0022	19.5942	19.673	19.6305	19.7125	19.7389	18.6345	18.9358	18.9861	18.8221	18.8655	18.8783
GRHPR	Q9UBQ7	21.615519008769301	21.466909608301201	21.734945455900601	21.6904	21.478651091267398	21.620889529595701	21.4526	22.1466	22.2554	22.3263	22.7237	22.6217	21.5743	21.5883	21.6212	21.6809	21.6212	21.5424	21.9821	22.223	22.2257	22.2785	22.4479	22.3866
GPD2	P43304	20.5986	20.721164157592501	21.1011	21.094816088628399	20.802117904519498	20.912019116244601	20.8749	21.3891	21.5602	21.6002	21.9688	21.9216	20.5574	20.8426	20.9874	21.0853	20.9446	20.8335	21.4043	21.4655	21.5305	21.5525	21.6931	21.6865
CSE1L	P55060	24.629897917821499	24.344104329982201	24.565286913509201	24.497172318432799	24.333886754981599	24.549624639892301	24.2355	24.8992	24.8999	24.8428	25.2161	25.1775	24.5887	24.4655	24.4516	24.4877	24.4764	24.4711	24.7649	24.9756	24.8702	24.7951	24.9403	24.9424
ARID4A	P29374	NA	NA	NA	17.155708962294199	17.300269195127601	NA	16.1903	16.8673	16.5895	16.7926	16.9556	16.8732	#VALUE!	#VALUE!	#VALUE!	17.1462	17.4428	#VALUE!	16.7198	16.9438	16.5597	16.7449	16.6798	16.6381
CDC73	Q6P1J9	21.5616	21.137820707858101	21.254204891553201	21.1751	21.1305	21.309680086520899	20.18	20.7361	20.8514	20.8907	20.9548	21.0364	21.5204	21.2592	21.1405	21.1656	21.2731	21.2312	20.7094	20.8126	20.8217	20.843	20.679	20.8014
DUSP3	P51452	21.324982063813401	21.1495	21.298549047920201	21.244000659102401	21.0204	21.345361589763101	20.0847	20.6542	20.7367	20.7803	21.1037	21.0618	21.2838	21.2709	21.1849	21.2345	21.163	21.2669	20.6142	20.7306	20.7069	20.7326	20.8279	20.8267
WIZ	O95785	19.273	18.706089671137999	19.161659431184599	19.033115825535798	18.8861	19.221742565159801	18.8305	19.3666	19.3281	19.4735	19.7324	19.685	19.2318	18.8275	19.048	19.0236	19.0286	19.1432	19.36	19.443	19.2984	19.4258	19.4567	19.45
PRPF3	O43395	21.189419437246599	21.0917	21.361164870035399	21.2523	21.146	21.290724982721901	20.4172	21.118	21.2404	21.1241	21.3513	21.3318	21.1482	21.213	21.2475	21.2428	21.2885	21.2122	20.9467	21.1944	21.2106	21.0763	21.0755	21.0967
TP53BP1	Q12888	20.521911875999301	20.283484477576401	20.505664265681101	20.398611424609399	20.2857	20.621760127611299	19.1035	19.7134	19.7865	19.7595	19.9572	19.9507	20.4807	20.4049	20.392	20.3891	20.4283	20.5433	19.633	19.7898	19.7567	19.7117	19.6815	19.7157
QRSL1	Q9H0R6	19.5198	19.480814253550299	19.7327	19.763305443901402	19.344365422151899	19.6406	18.3681	18.4565	18.6697	18.8738	18.7012	18.8208	19.4786	19.6022	19.619	19.7538	19.4869	19.5621	18.8976	18.5329	18.6399	18.8261	18.4255	18.5857
SRPK2	P78362	19.547488288701199	19.872178233937699	20.008729864134299	19.9247	19.857979648449501	20.136779363047101	19.2129	19.7772	19.9982	19.6471	19.8186	20.0198	19.5063	19.9936	19.895	19.9152	20.0005	20.0583	19.7424	19.8536	19.9685	19.5994	19.5429	19.7847
RCN1	Q15293	22.543613260131298	22.1255	22.4963	22.445468960707601	22.198811670177101	22.4951	22.4692	23.039	23.2416	23.3925	23.7756	23.6797	22.5024	22.2469	22.3826	22.436	22.3413	22.4166	22.9987	23.1154	23.2119	23.3448	23.4999	23.4447
YBX1	P67809	24.7849	25.168010349169499	25.308540335933301	25.135245374292701	25.205998415597499	25.472	24.6231	25.3694	25.3769	25.3852	25.4257	25.4867	24.7438	25.2894	25.1948	25.1258	25.3485	25.3935	25.1525	25.4458	25.3471	25.3375	25.1499	25.2516
ATAD5	Q96QE3	NA	17.846983546714998	18.564959070437801	18.371011128195899	18.300259826322101	18.726693920164902	17.6977	18.3502	18.4716	18.3943	18.4186	18.6044	#VALUE!	17.9684	18.4513	18.3615	18.4428	18.6482	18.2272	18.4266	18.4419	18.3466	18.1428	18.3693
TOM1	O60784	20.268311199233999	20.328430862891299	20.459686402217901	20.356026163186101	20.228261988126899	20.6184	19.1124	19.9781	20.0359	19.9811	20.3386	20.1948	20.2271	20.4498	20.346	20.3466	20.3708	20.5399	19.6418	20.0545	20.0062	19.9334	20.0628	19.9598
TOE1	Q96GM8	20.075406014412302	20.168123545229101	20.3312	20.241108024653499	20.147253371818199	20.366549479691798	19.7949	20.3044	20.2548	20.2403	20.3962	20.4376	20.0342	20.2895	20.2175	20.2316	20.2898	20.2881	20.3244	20.3808	20.225	20.1926	20.1204	20.2025
RFC1	P35251	20.4993	20.621837873104401	20.843371654677298	20.738599039025299	20.6234	20.900142580642999	20.106	20.6369	20.822	20.8576	21.148	21.0615	20.4581	20.7432	20.7297	20.7291	20.7659	20.8216	20.6355	20.7134	20.7922	20.8099	20.8723	20.8265
KNOP1	Q1ED39	20.0336	19.9701	20.595441705067898	20.500564464959201	20.484826214764801	20.625340812112398	18.5702	18.9147	19.3397	19.3603	19.1169	19.142	19.9924	20.0915	20.4817	20.4911	20.6273	20.5468	19.0997	18.9912	19.31	19.3126	18.8411	18.9069
TPR	P12270	21.768390608972901	21.628993339841202	21.855730395618799	21.733782157222699	21.598748432055999	21.904251146665601	20.7091	21.2971	21.3871	21.3518	21.5952	21.576	21.7272	21.7504	21.742	21.7243	21.7413	21.8258	21.2386	21.3735	21.3574	21.3041	21.3195	21.341
GCN1L1	Q92616	21.628686322444601	21.468298381747999	21.784534034309001	21.8463	21.547566080429199	21.803119126238101	20.981	21.4949	21.5264	21.6303	21.9049	21.8783	21.5875	21.5897	21.6708	21.8368	21.6901	21.7246	21.5105	21.5713	21.4967	21.5826	21.6291	21.6433
MDN1	Q9NU22	21.836150085850601	21.767703051262099	22.1358	22.1672	21.884143938850201	22.156964272261199	18.4858	19.0514	19.2242	18.9867	19.5756	19.3997	21.795	21.8891	22.0221	22.1578	22.0267	22.0785	19.0153	19.1278	19.1944	18.939	19.2999	19.1646
BASP1	P80723	18.131842682231301	18.0161	18.502	18.5527	18.742881096789802	18.856456681711101	20.0401	21.0493	20.2308	19.9652	20.0643	19.9805	18.0907	18.1375	18.3883	18.5432	18.8854	18.778	20.5695	21.1257	20.2011	19.9175	19.7885	19.7455
PRKRA	O75569	19.723062594930099	19.9008	20.140841392912002	20.001471237357698	20.006818716738302	20.154049331641001	18.8732	19.4978	19.7261	19.7265	19.7815	19.7774	19.6819	20.0222	20.0271	19.992	20.1493	20.0756	19.4027	19.5743	19.6963	19.6788	19.5057	19.5423
MAP1B	P46821	20.441	20.119573338663699	20.3595	20.3412	20.170510982462901	20.391971747128199	19.817	20.413	20.4641	20.4846	20.798	20.7277	20.3998	20.241	20.2458	20.3318	20.313	20.3135	20.3465	20.4895	20.4343	20.4369	20.5222	20.4926
ADK	P55263	22.057904181163799	21.914416463932199	22.102845872868802	22.003320780801399	21.8683	22.0032	22.532	23.1181	23.2211	23.2211	23.556	23.493	22.0167	22.0358	21.9891	21.9939	22.0108	21.9247	23.0615	23.1946	23.1913	23.1733	23.2802	23.258
PDIA5	Q14554	18.916269655926101	19.0843	19.226809025445998	19.108078142658599	18.918032999448599	19.2842	18.9267	19.4373	19.7185	19.9385	20.1388	20.0608	18.8751	19.2056	19.1131	19.0986	19.0605	19.2057	19.4562	19.5137	19.6887	19.8908	19.863	19.8257
ERCC6L	Q2NKX8	20.047566171442501	19.853093523569701	20.015697960630799	19.9258	19.889	20.1078	18.921	19.4535	19.5626	19.5373	19.7264	19.6965	20.0064	19.9745	19.902	19.9163	20.0315	20.0293	19.4504	19.53	19.5329	19.4896	19.4507	19.4614
DHX9	Q08211	22.934663358933701	23.149974562802701	23.8068	23.902273413770299	23.5149	23.668167361786399	22.5663	23.2015	23.3142	23.3946	23.7982	23.7074	22.8935	23.2714	23.6932	23.8928	23.6574	23.5897	23.0957	23.2779	23.2844	23.3469	23.5224	23.4724
PTMA	P06454	21.2915	17.179794382732499	17.383898549466899	17.6425	17.637533701984101	17.296054799911499	21.5111	17.3517	16.926	16.5446	17.6533	17.216	21.2504	17.3012	17.2702	17.633	17.78	17.2176	22.0406	17.4281	16.8962	16.4969	17.3775	16.9809
NCKAP1	Q9Y2A7	20.6685	20.602495088580699	20.769303336801801	20.771169918128098	20.510524952077599	20.8009	20.4333	21.0493	21.1166	21.1493	21.2891	21.3743	20.6273	20.7239	20.6556	20.7617	20.653	20.7224	20.9628	21.1258	21.0868	21.1015	21.0133	21.1393
WDR70	Q9NW82	19.994181829306399	19.6795	19.67	19.544111869300899	19.5869	19.8117	20.4523	20.9224	21.1156	21.1664	21.2352	21.2068	19.953	19.8009	19.5563	19.5346	19.7294	19.7332	20.9818	20.9988	21.0858	21.1186	20.9595	20.9717
CLASP1	Q7Z460	20.690741992966199	20.247345099360501	20.450629644457901	20.2758	20.263005482083699	20.537760858722201	18.8997	19.3314	19.4934	19.5206	19.5792	19.5008	20.6496	20.3687	20.3369	20.2663	20.4055	20.4593	19.4292	19.4078	19.4637	19.4729	19.3034	19.2657
MTHFD1	P11586	24.807971041971498	24.494003337219802	24.722877046018901	24.5919	24.473390666370999	24.732226750593199	22.7274	23.3257	23.4148	23.4474	23.6602	23.6306	24.7668	24.6154	24.6092	24.5824	24.6159	24.6537	23.2569	23.4022	23.3851	23.3997	23.3845	23.3955
MARCH6	O60337	NA	18.294008745479701	18.358741587210002	18.438912814769498	18.478164775026201	NA	NA	NA	18.7592	NA	18.8642	18.8322	#VALUE!	18.4154	18.245	18.4294	18.6207	#VALUE!	#VALUE!	#VALUE!	18.7295	#VALUE!	18.5884	18.5971
MTR	Q99707	21.1873	21.031621243495302	21.244712067922599	21.188651876207199	20.934592918259799	21.270175265769499	15.8975	17.1373	17.103	16.5322	16.7277	NA	21.1461	21.153	21.131	21.1792	21.0771	21.1917	16.4269	17.2137	17.0732	16.4845	16.4519	#VALUE!
SVIL	O95425	19.063158072709101	NA	18.4313	18.2758	NA	18.701939843471202	18.414	19.0889	19.1522	19.177	19.3503	19.3509	19.022	#VALUE!	18.3176	18.2663	#VALUE!	18.6234	18.9435	19.1653	19.1224	19.1293	19.0745	19.1158
PHF10	Q8WUB8	19.2142	19.532291174738798	20.084261420268199	19.979970244470302	19.853919019864399	20.0535	NA	NA	NA	NA	NA	NA	19.1731	19.6537	19.9706	19.9705	19.9964	19.975	#VALUE!	#VALUE!	#VALUE!	#VALUE!	#VALUE!	#VALUE!
VPS18	Q9P253	19.5311	19.4161	19.630218744500699	19.567618909725699	19.416328826889899	19.719	21.4688	21.9822	21.9666	22.1439	22.3626	22.3445	19.4899	19.5375	19.5165	19.5581	19.5588	19.6405	21.9983	22.0586	21.9369	22.0962	22.0868	22.1095
FAM98B	Q52LJ0	22.050843771680601	21.825394815528799	22.185612026023701	22.122775563715201	21.8484	22.148	20.9498	21.5216	21.6411	21.6865	22.0184	21.9493	22.0097	21.9468	22.0719	22.1133	21.9909	22.0695	21.4793	21.598	21.6113	21.6388	21.7426	21.7143
RUFY1	Q96T51	20.5588	20.417270167882801	20.760850153942599	20.5594	20.5493	20.768	19.4551	20.129	20.2592	20.2426	20.5601	20.3905	20.5177	20.5387	20.6472	20.5499	20.6918	20.6895	19.9845	20.2054	20.2295	20.1949	20.2844	20.1554
KIAA1468	Q9P260	19.8901	19.4163	19.6775	19.528793060614401	19.442586085849602	19.615328497907299	18.9831	19.7551	19.7675	19.9302	19.9598	19.9601	19.8489	19.5377	19.5638	19.5193	19.5851	19.5368	19.5125	19.8315	19.7377	19.8825	19.684	19.725
XAB2	Q9HCS7	20.1742	20.06	20.667982356332399	20.528284489046399	20.3879	20.5347	19.3045	19.7872	20.0117	20.041	20.199	20.2139	20.133	20.1814	20.5543	20.5188	20.5304	20.4562	19.8339	19.8636	19.9819	19.9933	19.9232	19.9788
DNAJC17	Q9NVM6	19.3768	19.348369566288302	19.528897770347299	19.462608870130602	19.3806	19.555572850228401	18.7044	19.1994	19.2854	19.3953	19.7078	19.7215	19.3356	19.4698	19.4152	19.4531	19.5231	19.4771	19.2338	19.2759	19.2557	19.3476	19.432	19.4864
PRPF6	O94906	21.439443249133902	21.303599128321601	21.695189858153199	21.635439510596498	21.499241159673399	21.7243	20.6951	21.2257	21.3127	21.3064	21.5055	21.5284	21.3983	21.425	21.5815	21.626	21.6417	21.6458	21.2246	21.3021	21.2829	21.2587	21.2298	21.2933
POLE4	Q9NR33	21.1568	20.951297188115301	21.135515317740101	21.104294995331401	21.072725141177699	21.192811616494399	20.244	21.038	20.9478	20.9713	21.1268	21.075	21.1156	21.0727	21.0218	21.0948	21.2152	21.1143	20.7735	21.1144	20.918	20.9236	20.851	20.8399
PHB	P35232	23.019019013258301	23.9476	25.2772	25.269186284568601	25.027550709504599	25.056037326646301	22.9544	23.5358	23.6059	23.6969	24.0915	24.0101	22.9778	24.069	25.1635	25.2597	25.1701	24.9775	23.4839	23.6122	23.5761	23.6491	23.8158	23.775
MSTO1	Q9BUK6	20.112002620086599	19.9167	20.158488765663801	20.127267567871101	19.854511638915099	20.237821033722799	NA	18.817	18.9193	18.8531	18.942	18.9674	20.0708	20.0381	20.0448	20.1178	19.997	20.1593	#VALUE!	18.8934	18.8896	18.8054	18.6662	18.7323
WDHD1	O75717	21.392212975748102	21.379879980057598	21.552622603535301	21.395259252569002	21.239127452508601	21.5699	20.1464	20.6696	20.8663	20.8551	21.1113	21.1187	21.351	21.5013	21.4389	21.3858	21.3816	21.4914	20.6759	20.746	20.8365	20.8073	20.8355	20.8837
GOLGA2	Q08379	20.240357249017201	19.875	20.057119171187601	19.994462630547101	19.860507452681301	20.1032	19.5363	20.0892	20.1448	20.1399	20.2893	20.2784	20.1992	19.9964	19.9434	19.985	20.003	20.0247	20.0658	20.1656	20.1151	20.0922	20.0135	20.0433
IGBP1	P78318	21.1605	21.0202	21.298577739655599	21.200016525428602	21.0523	21.412952397929299	20.7189	21.4374	21.5658	21.6269	21.8197	21.7893	21.1194	21.1416	21.1849	21.1905	21.1948	21.3345	21.2484	21.5138	21.536	21.5792	21.544	21.5542
KIF5B	P33176	22.459302022898701	22.145749054594901	22.3329	22.221242026949401	22.105200239683899	22.339515886714999	21.1166	21.6945	21.8022	21.8245	22.0052	21.9513	22.4181	22.2671	22.2192	22.2118	22.2477	22.261	21.6461	21.7709	21.7724	21.7768	21.7294	21.7162
SLC7A6OS	Q96CW6	19.148435484317702	19.5404	19.941365204451401	19.832412903257701	19.587167851506301	19.711539729834701	NA	NA	NA	NA	NA	NA	19.1073	19.6618	19.8277	19.8229	19.7297	19.633	#VALUE!	#VALUE!	#VALUE!	#VALUE!	#VALUE!	#VALUE!
NEMF	O60524	20.091923024511502	20.131340884005802	20.249003025154501	20.142346629951401	20.1166	20.385614327002301	19.6026	20.0349	20.067	20.0815	20.2136	20.2479	20.0508	20.2527	20.1353	20.1329	20.2591	20.3071	20.1321	20.1113	20.0373	20.0337	19.9379	20.0128
NEK4	P51957	18.961597608442801	19.0171	19.117777797015801	18.823546111952499	18.868650058977401	19.121472686712199	NA	NA	NA	NA	NA	NA	18.9204	19.1385	19.0041	18.8141	19.0112	19.043	#VALUE!	#VALUE!	#VALUE!	#VALUE!	#VALUE!	#VALUE!
RAD18	Q9NS91	19.809461669340902	19.175515537228399	19.5731	19.325976324056001	19.284827176193598	19.5288	17.5229	18.2615	18.3802	18.2511	18.4555	18.4712	19.7683	19.2969	19.4594	19.3165	19.4273	19.4503	18.0524	18.3379	18.3504	18.2034	18.1797	18.2362
COPB2	P35606	22.8537	22.784253821039702	22.979976206308699	22.887264472054699	22.7126	22.956468125961099	22.1089	22.7589	22.9149	22.875	23.1708	23.0955	22.8125	22.9056	22.8663	22.8778	22.8551	22.878	22.6384	22.8353	22.8851	22.8273	22.8951	22.8605
MDC1	Q14676	19.7603	19.737002908225001	20.440722607520499	20.354720602213899	20.1447	20.459425806605601	16.9509	17.6496	17.7134	17.8245	18.1783	18.0636	19.7191	19.8584	20.327	20.3453	20.2872	20.3809	17.4804	17.7261	17.6837	17.7767	17.9026	17.8285
VPS13C	Q709C8	18.535190788016902	18.263556428878399	18.482949934384798	18.4743	18.314434272264599	18.530885202441699	18.8075	19.4214	19.5435	19.4646	19.6795	19.7578	18.494	18.3849	18.3693	18.4649	18.4569	18.4524	19.337	19.4979	19.5137	19.4169	19.4038	19.5228
RTFDC1	Q9BY42	20.4682	19.962054835210701	19.895249156261201	19.767165539692598	19.9199	20.020326174389101	19.7568	20.3948	20.5	20.4312	20.434	20.4883	20.427	20.0834	19.7816	19.7577	20.0624	19.9418	20.2863	20.4712	20.4703	20.3835	20.1583	20.2532
POLR1E	Q9GZS1	19.397343850559501	19.920691690063599	20.6395	20.4904	20.336	20.637841843071101	NA	19.6897	19.6215	19.6978	20.0209	19.8237	19.3562	20.0421	20.5258	20.4809	20.4786	20.5593	#VALUE!	19.7662	19.5918	19.6501	19.7452	19.5887
RC3H1	Q5TC82	NA	19.265993963450001	18.992092695455199	18.903085884982001	18.8274	19.216673213052399	NA	NA	NA	NA	NA	NA	#VALUE!	19.3874	18.8784	18.8936	18.97	19.1382	#VALUE!	#VALUE!	#VALUE!	#VALUE!	#VALUE!	#VALUE!
DYNC2H1	Q8NCM8	19.705841003089802	19.464740448089898	19.703742744458498	19.648233885587501	19.397171593432699	19.691881520400202	NA	NA	NA	NA	NA	NA	19.6647	19.5861	19.59	19.6388	19.5397	19.6134	#VALUE!	#VALUE!	#VALUE!	#VALUE!	#VALUE!	#VALUE!
NECAP2	Q9NVZ3	20.557899332238101	20.921346785833499	21.232215932250099	21.179505593442599	20.9347	21.2152	19.9277	20.537	20.5928	20.9332	21.1786	21.1735	20.5167	21.0427	21.1185	21.17	21.0772	21.1367	20.4572	20.6134	20.5631	20.8854	20.9028	20.9385
FLII	Q13045	20.3768	20.3978	20.6892	20.670537872458102	20.333526680392801	20.654696020959602	20.8169	21.3546	21.577	21.5682	21.9639	21.8877	20.3356	20.5192	20.5755	20.6611	20.476	20.5762	21.3463	21.4311	21.5473	21.5204	21.6881	21.6526
SPATS2L	Q9NUQ6	17.916605907225499	17.906634909216699	18.252833210314598	18.012460818400498	18.047050188070902	18.183029476900099	20.4737	20.9832	21.0902	21.1405	21.1167	21.1366	17.8754	18.028	18.1391	18.003	18.1896	18.1045	21.0032	21.0596	21.0605	21.0928	20.8409	20.9015
CAD	P27708	22.7638	22.6095	22.902964803871601	22.803728136190401	22.5733	22.851594344269301	20.9714	21.5705	21.6988	21.8059	22.1501	22.0632	22.7226	22.7309	22.7893	22.7943	22.7158	22.7731	21.5008	21.6469	21.6691	21.7582	21.8744	21.8281
TIA1	P31483	19.8813	20.233049131541801	20.5672	20.555080241281601	20.080124190941198	20.309234711748299	19.2671	19.9917	20.0859	20.0122	20.7027	20.4136	19.8401	20.3544	20.4535	20.5456	20.2226	20.2307	19.7966	20.0681	20.0561	19.9644	20.427	20.1786
YWHAE	P62258	27.162043581041399	26.647200003778501	26.7923	26.6183	26.561224959399599	26.663984501682901	27.3169	27.9266	28.047	28.0587	28.2695	28.2225	27.1209	26.7686	26.6786	26.6089	26.7037	26.5855	27.8463	28.003	28.0172	28.011	27.9938	27.9874
LRSAM1	Q6UWE0	18.621203784775599	18.557663443012402	18.8119	18.6696	18.534990961557401	18.870534025651398	17.7682	18.2216	18.4589	18.7845	19.0037	18.8242	18.58	18.6791	18.6982	18.6601	18.6775	18.792	18.2977	18.298	18.4291	18.7368	18.7279	18.5891
LRBA	P50851	19.823089882507901	19.524304809968701	19.810587186340602	19.595000017498801	19.565706975542199	19.822	20.0778	20.5993	20.7454	20.7646	20.9147	20.9597	19.7819	19.6457	19.6969	19.5855	19.7082	19.7435	20.6073	20.6757	20.7156	20.7169	20.6389	20.7247
WDR75	Q8IWA0	19.309343421393301	19.3976	19.851279270109799	19.931951122938202	19.519072153601801	19.736084575476099	NA	NA	NA	NA	NA	NA	19.2682	19.519	19.7376	19.9225	19.6616	19.6576	#VALUE!	#VALUE!	#VALUE!	#VALUE!	#VALUE!	#VALUE!
DFFA	O00273	21.791589672093501	21.630003050808099	21.853812949286599	21.716245129501999	21.638724997203202	21.848837073092099	19.5972	20.2555	20.4659	20.5529	20.9234	20.8639	21.7504	21.7514	21.7401	21.7068	21.7812	21.7703	20.1267	20.3319	20.4361	20.5052	20.6476	20.6288
SRRM2	Q9UQ35	22.689138560624901	22.541445525293799	22.806467314324099	22.679013817120602	22.626058502652999	22.858266280730302	20.9811	21.589	21.6088	21.6343	21.7009	21.6869	22.648	22.6628	22.6928	22.6695	22.7686	22.7798	21.5106	21.6654	21.579	21.5865	21.4251	21.4518
SDHA	P31040	21.7706	21.517434989181599	21.947290455147801	21.747295467994999	21.674257633459099	21.9938	22.7025	23.338	23.4099	23.4074	23.7099	23.6657	21.7294	21.6388	21.8336	21.7378	21.8168	21.9153	23.232	23.4144	23.3801	23.3597	23.4341	23.4307
SPEN	Q96T58	20.501471348702001	20.153642556659101	20.429681116674399	20.298454969323402	20.227309075265001	20.460048820666898	17.618	18.6112	18.6519	18.6028	18.7877	18.7931	20.4603	20.275	20.316	20.289	20.3698	20.3816	18.1475	18.6876	18.6222	18.555	18.5119	18.558
VPS51	Q9UID3	18.746781711015199	18.9599	19.350155232810199	19.285904186861998	19.038823058620601	19.277708051684701	18.5186	19.3829	19.5225	19.3922	19.9216	19.7701	18.7056	19.0813	19.2365	19.2764	19.1813	19.1992	19.0481	19.4594	19.4928	19.3444	19.6458	19.5351
AARS2	Q5JTZ9	20.656227060920099	20.326495413293401	20.568758843899001	20.417501781679299	20.2939	20.565876006307501	19.0163	19.6335	19.7072	19.8648	19.9453	19.8724	20.6151	20.4479	20.4551	20.408	20.4364	20.4874	19.5458	19.7099	19.6775	19.8171	19.6695	19.6373
NUP133	Q8WUM0	20.9628	21.2627	21.6805	21.655482909708301	21.374481696578499	21.570201011533801	19.8635	20.5245	20.5003	20.6471	20.9845	20.8795	20.9217	21.3841	21.5668	21.646	21.517	21.4917	20.393	20.601	20.4705	20.5994	20.7087	20.6444
AKAP1	Q92667	21.133978282515098	21.297627022110198	21.817551460078999	21.697864194254201	21.596740672409201	21.8132	17.7829	18.2373	18.3446	18.4275	18.4975	18.4373	21.0928	21.419	21.7039	21.6884	21.7392	21.7347	18.3123	18.3137	18.3149	18.3798	18.2217	18.2022
ALDH2	P05091	21.8704	21.581562721976599	21.995846971694998	21.884321348727202	21.763926387769601	21.914042034515699	19.7671	20.2933	20.4638	20.457	20.75	20.6915	21.8292	21.703	21.8822	21.8749	21.9064	21.8355	20.2966	20.3697	20.434	20.4093	20.4742	20.4565
PALLD	Q8WX93	20.958180712045099	20.3544	20.4384	20.335633900743201	20.290009271960798	20.5157	19.9146	20.2765	20.4739	20.5252	20.7168	20.6328	20.917	20.4758	20.3247	20.3262	20.4325	20.4372	20.4441	20.3529	20.4442	20.4774	20.441	20.3977
COMMD3	Q9UBI1	18.966517145155802	18.920001959848701	19.1729	19.3531	18.928038808826798	19.246034067845901	18.0171	18.5905	18.7243	18.6193	19.0699	19.0019	18.9253	19.0414	19.0592	19.3436	19.0705	19.1675	18.5466	18.6669	18.6946	18.5716	18.7941	18.7668
DDX42	Q86XP3	21.677126551564999	21.4677	21.621	21.5417	21.362289794535101	21.671204261780201	20.3741	20.9352	21.1147	21.078	21.3826	21.3352	21.636	21.5891	21.5073	21.5322	21.5048	21.5927	20.9036	21.0117	21.0849	21.0303	21.1069	21.1001
IK	Q13123	20.159854856891901	20.1273	20.6228	20.6743	20.402440644543901	20.584641013422502	19.0519	19.5109	19.7444	19.8318	20.1469	20.0297	20.1187	20.2486	20.5091	20.6648	20.5449	20.5061	19.5813	19.5873	19.7146	19.7841	19.8711	19.7947
CCDC124	Q96CT7	22.533120653301101	22.256984082733201	22.6063	22.556597378531901	22.363799681790301	22.507884129280001	20.7583	21.2896	21.3135	21.4713	21.7337	21.6948	22.4919	22.3784	22.4926	22.5471	22.5063	22.4294	21.2878	21.366	21.2837	21.4236	21.4579	21.4597
HUWE1	Q7Z6Z7	22.007198733883701	21.780662432548201	21.9629	21.886969953337399	21.805079602632301	22.049958600906201	20.8267	21.4323	21.5274	21.5676	21.8084	21.7664	21.966	21.9021	21.8492	21.8775	21.9476	21.9715	21.3562	21.5087	21.4976	21.5199	21.5326	21.5314
MRTO4	Q9UKD2	21.041808655008399	21.518006312591702	21.7139	21.699522822448898	21.429945561424901	21.5715	20.254	20.8153	20.9063	20.7127	21.1189	21.0198	21.0006	21.6394	21.6002	21.6901	21.5725	21.493	20.7835	20.8917	20.8766	20.665	20.8431	20.7847
SRM	P19623	23.255799136264599	23.619540366262701	24.063914370499099	24.1682	23.725931292829198	23.8482	21.0642	21.6588	21.7989	21.8672	22.3082	22.262	23.2146	23.7409	23.9502	24.1588	23.8684	23.7697	21.5936	21.7353	21.7692	21.8195	22.0324	22.0269
SMARCD2	Q92925	20.158644952908499	19.837262702124399	20.277927626436799	20.201775011178601	20.018818177763201	20.348875431059501	19.6572	20.0394	20.1332	20.3079	20.4924	20.3345	20.1175	19.9587	20.1642	20.1923	20.1613	20.2704	20.1867	20.1158	20.1035	20.2601	20.2167	20.0995
UBXN6	Q9BZV1	19.718054951925101	19.293410190609102	19.434986445505899	19.510585484004501	19.253986849004502	19.6652	18.3441	19.0774	19.1725	19.0785	19.3972	19.3075	19.6769	19.4148	19.3213	19.5011	19.3965	19.5867	18.8736	19.1538	19.1427	19.0307	19.1214	19.0724
CNOT3	O75175	19.8804	19.9788	20.109521065715501	20.129605448545501	19.939	20.0534	19.1382	19.8605	19.8553	19.8907	20.092	20.0851	19.8392	20.1002	19.9958	20.1201	20.0816	19.9749	19.6677	19.9369	19.8256	19.843	19.8162	19.8501
BAG6	P46379	21.715705693227299	21.404252917869002	21.411453723985399	21.509222656681398	21.279588569935498	21.541305780123501	20.8806	21.6808	21.6681	21.7114	21.8249	21.8113	21.6745	21.5256	21.2978	21.4998	21.4221	21.4628	21.4101	21.7572	21.6384	21.6637	21.5491	21.5762
FARSB	Q9NSD9	22.765201409119399	22.793667367024302	23.1256	23.071057519957701	22.8254	23.058333047976699	21.7487	22.2695	22.3908	22.4528	22.8328	22.7576	22.724	22.9151	23.0119	23.0616	22.9679	22.9798	22.2782	22.3459	22.361	22.4051	22.557	22.5225
HRSP12	P52758	21.464834261597201	21.063858583497499	21.377899154715799	21.318677119436799	21.1219	21.387905560804601	18.7715	19.1685	19.2187	19.3978	19.4854	19.4667	21.4237	21.1852	21.2642	21.3092	21.2644	21.3094	19.301	19.2449	19.189	19.35	19.2097	19.2316
DERA	Q9Y315	19.977683180936701	20.3717	20.509113337826701	20.644239798701101	20.293665860057899	20.420974319242099	19.2472	19.6504	19.7065	19.7203	20.0808	19.9575	19.9365	20.493	20.3954	20.6348	20.4362	20.3425	19.7767	19.7268	19.6768	19.6726	19.8051	19.7225
KTN1	Q86UP2	21.185100617004199	20.7161	21.1336	21.0147	20.874827350395801	21.124569841035701	21.2341	21.7443	21.7889	21.8194	21.9847	21.9884	21.1439	20.8375	21.02	21.0053	21.0173	21.0461	21.7636	21.8207	21.7592	21.7717	21.7089	21.7533
ATP6V1D	Q9Y5K8	19.927306607865901	19.859451667549799	20.162159780971798	20.1351	19.842701633795301	20.0711	18.3653	19.0716	19.2259	19.1732	19.7782	19.5835	19.8861	19.9808	20.0485	20.1256	19.9852	19.9926	18.8948	19.148	19.1962	19.1255	19.5024	19.3484
DDX20	Q9UHI6	21.767	21.3729	21.650383249502301	21.4699	21.3211	21.6588	19.1855	19.8116	19.9119	19.9869	20.0814	20.0806	21.7259	21.4943	21.5367	21.4605	21.4636	21.5803	19.715	19.888	19.8821	19.9392	19.8056	19.8456
GART	P22102	23.829114556437101	23.785548844259999	23.995864651852401	23.9659	23.691462663872901	23.86	22.0648	22.6579	22.8164	22.7854	23.2971	23.1111	23.7879	23.9069	23.8822	23.9564	23.834	23.7815	22.5943	22.7343	22.7866	22.7377	23.0213	22.876
HSPA14	Q0VDF9	21.805121466751199	21.558873142157001	21.825147452498001	21.7284	21.557357201509198	21.7209	18.7501	19.6452	19.8609	20.0063	20.2073	20.1577	21.764	21.6803	21.7115	21.719	21.6999	21.6424	19.2796	19.7217	19.8311	19.9586	19.9316	19.9227
DHX29	Q7Z478	19.821500817762299	19.787202451374998	20.098088693465002	20.102720330387399	19.804549827974402	20.027626132539702	18.8719	19.4948	19.5411	19.4621	19.7982	19.8106	19.7803	19.9086	19.9844	20.0933	19.9471	19.9491	19.4014	19.5712	19.5113	19.4144	19.5225	19.5755
GNPDA1	P46926	22.358541841109599	22.184265022217399	22.401751975232902	22.396355506153299	22.191642364985501	22.269955544919199	21.3426	21.9677	22.0391	22.0044	22.5718	22.4571	22.3174	22.3057	22.2881	22.3869	22.3342	22.1915	21.872	22.0441	22.0094	21.9567	22.2961	22.222
KIAA2013	Q8IYS2	19.0131	19.221068217667899	19.424033778757298	19.335693924853199	19.065401034891401	19.405216590783201	18.8823	19.4531	19.645	19.7979	20.0619	20.0887	18.9719	19.3425	19.3103	19.3262	19.2079	19.3267	19.4118	19.5295	19.6152	19.7502	19.7861	19.8536
LAP3	P28838	22.199244758863902	22.055400513836702	22.3378	22.2923	22.056313376542601	22.342370090170899	21.3241	21.8784	21.9483	22.0135	22.2611	22.1756	22.1581	22.1768	22.2241	22.2828	22.1988	22.2639	21.8535	21.9548	21.9185	21.9658	21.9853	21.9406
DONSON	Q9NYP3	17.5003	17.515	17.950193349859301	17.765789466892301	17.493147292782702	17.997028931378502	17.2846	NA	NA	NA	NA	NA	17.4592	17.6364	17.8365	17.7563	17.6357	17.9185	17.8141	#VALUE!	#VALUE!	#VALUE!	#VALUE!	#VALUE!
RPS6KB2	Q9UBS0	18.256971135684498	18.107626669758599	18.0696	17.855951005915799	17.661567900337602	18.350778239902102	NA	NA	18.5108	NA	18.0739	17.5077	18.2158	18.229	17.9559	17.8465	17.8041	18.2723	#VALUE!	#VALUE!	18.4811	#VALUE!	17.7982	17.2726
TARS2	Q9BW92	21.5317	21.1695	21.2799	21.243651315555301	21.121221389767499	21.3023	18.2742	18.7013	18.848	18.806	19.1079	18.9587	21.4906	21.2909	21.1662	21.2342	21.2637	21.2238	18.8036	18.7777	18.8182	18.7583	18.8322	18.7236
ZNF512B	Q96KM6	19.071200764839201	18.853916679983701	19.3406	18.927228452845299	19.084449349427899	19.322503240986599	18.4537	18.9191	18.9875	18.9181	18.9996	18.9938	19.03	18.9753	19.2269	18.9178	19.227	19.244	18.9831	18.9955	18.9577	18.8703	18.7238	18.7587
MACROD1	Q9BQ69	19.8297	19.7174	19.942755305016899	20.041146269308499	19.783242994185802	19.954044686722899	18.394	19.0765	19.2118	19.368	19.582	19.527	19.7885	19.8388	19.8291	20.0317	19.9258	19.8756	18.9235	19.1529	19.182	19.3202	19.3063	19.2919
PSMB1	P20618	23.904644409808402	23.46	23.7289	23.579914414920399	23.4114	23.6977	23.1953	23.7188	23.7923	23.8959	24.1621	24.1072	23.8635	23.5814	23.6152	23.5704	23.5539	23.6192	23.7248	23.7953	23.7625	23.8482	23.8863	23.8721
GLRX5	Q86SX6	21.147027189610501	20.7177	21.237577102146201	21.2622	20.902459227043799	21.087530829723601	19.7335	20.2962	20.4429	20.444	20.8773	20.8313	21.1059	20.8391	21.1239	21.2527	21.045	21.009	20.263	20.3726	20.4132	20.3962	20.6016	20.5962
TRIM9	Q9C026	NA	19.46	19.199201170475099	NA	NA	19.3933	NA	NA	NA	NA	NA	NA	#VALUE!	19.5814	19.0855	#VALUE!	#VALUE!	19.3148	#VALUE!	#VALUE!	#VALUE!	#VALUE!	#VALUE!	#VALUE!
ASPSCR1	Q9BZE9	20.238101196651101	20.088039878706098	20.280647346231401	20.241521201734901	20.1589	20.366035268199301	19.2148	19.8633	19.9865	20.0419	20.1185	20.1465	20.1969	20.2094	20.167	20.2321	20.3014	20.2875	19.7442	19.9397	19.9567	19.9942	19.8427	19.9114
MRPL2	Q5T653	20.053615654923298	20.770166132989299	21.073485751420399	20.9186	20.780701306047899	20.9416	19.5006	19.9626	20.093	20.0151	20.1914	20.0889	20.0124	20.8916	20.9598	20.9091	20.9232	20.8631	20.0301	20.039	20.0633	19.9674	19.9157	19.8538
POLR3E	Q9NVU0	19.997658003128102	19.6831	19.799542940707099	19.6267	19.585298256697101	19.778736038972301	NA	NA	16.6599	NA	17.1803	16.9275	19.9565	19.8045	19.6858	19.6172	19.7278	19.7002	#VALUE!	#VALUE!	16.6301	#VALUE!	16.9046	16.6924
PTPRF	P10586	19.591395858156101	19.113564928733101	19.3529	19.317755523531101	19.2043	19.502624287435701	18.7426	18.9808	19.2994	18.9986	19.5552	19.4662	19.5502	19.235	19.2392	19.3083	19.3468	19.4241	19.272	19.0572	19.2696	18.9509	19.2794	19.2312
KPNB1	Q14974	24.212	23.965627537692701	24.268710472728099	24.392239080147998	23.9991	24.147446757350501	23.2553	23.8754	23.8576	23.9386	24.3064	24.2333	24.1708	24.087	24.155	24.3828	24.1416	24.069	23.7848	23.9518	23.8279	23.8909	24.0307	23.9982
MOCOS	Q96EN8	NA	17.2844	17.947097660980699	18.186073628913999	17.835733691116001	17.717419423896601	NA	NA	NA	NA	NA	NA	#VALUE!	17.4058	17.8334	18.1766	17.9782	17.6389	#VALUE!	#VALUE!	#VALUE!	#VALUE!	#VALUE!	#VALUE!
RPLP1	P05386	24.556814358069399	24.934646249404199	26.268258750211501	26.609952465868599	26.0356	26.0125	22.1823	22.8008	22.7036	23.181	24.1945	23.9584	24.5156	25.056	26.1546	26.6005	26.1781	25.934	22.7117	22.8772	22.6739	23.1333	23.9188	23.7234
RUVBL2	Q9Y230	24.276606243600799	24.009369029794001	24.2464	24.110567984032201	23.997106105583899	24.163919321664402	23.0661	23.6087	23.7135	23.6775	23.9087	23.9121	24.2354	24.1308	24.1327	24.1011	24.1396	24.0854	23.5955	23.6851	23.6837	23.6298	23.633	23.677
POLR1B	Q9H9Y6	20.187650104155502	20.023223452857401	20.5006	20.3552	20.1906	20.450545911621401	17.5965	17.6575	17.9243	NA	18.1579	17.8865	20.1465	20.1446	20.3869	20.3457	20.3331	20.3721	18.126	17.7339	17.8946	#VALUE!	17.8821	17.6514
IPO4	Q8TEX9	22.0357	22.123056891763301	22.5569	22.6086	22.293245704439101	22.4046	20.1483	20.8903	21.0117	21.0659	21.3655	21.392	21.9945	22.2444	22.4432	22.5991	22.4358	22.3261	20.6778	20.9667	20.9819	21.0182	21.0897	21.1569
CHD1	O14646	19.3613	19.357335709365501	19.578125716264999	19.598553214072101	19.3661	19.7895	18.9903	19.2184	19.5352	19.7686	19.9599	19.8825	19.3201	19.4787	19.4644	19.5891	19.5086	19.711	19.5198	19.2948	19.5055	19.7209	19.6842	19.6474
IRGQ	Q8WZA9	21.1541	20.6857	20.673714113790201	20.5789	20.4795	20.784432021444001	20.3847	21.0182	21.1612	21.1591	21.2887	21.2576	21.1129	20.8071	20.56	20.5694	20.622	20.7059	20.9142	21.0946	21.1315	21.1114	21.0129	21.0225
STXBP2	Q15833	20.210334980525001	19.506610255361299	19.571026139983999	19.530009441988501	19.631416639159401	19.499387731357299	20.8416	21.5774	21.5539	21.6855	21.982	21.9069	20.1692	19.628	19.4573	19.5205	19.7739	19.4209	21.3711	21.6538	21.5241	21.6378	21.7062	21.6718
MYO1B	O43795	19.7981	19.9625	20.5142	20.441157904211401	20.207532356440101	20.5336	20.925	21.5102	21.6425	21.6701	22.06	21.9574	19.757	20.0839	20.4005	20.4317	20.35	20.4551	21.4545	21.5866	21.6128	21.6224	21.7843	21.7223
PA2G4	Q9UQ80	24.8992	24.710448606698101	24.9013	24.8234	24.6501	24.891361658102898	23.0679	23.7553	23.8772	23.8753	24.1472	24.0972	24.858	24.8318	24.7876	24.814	24.7926	24.8129	23.5974	23.8317	23.8474	23.8276	23.8714	23.8621
CCT2	P78371	24.589677682690802	24.504333023147801	24.790599295190599	24.896521536653399	24.454828284744199	24.619	22.9878	23.5556	23.6876	23.716	24.1118	23.9733	24.5485	24.6257	24.6769	24.8871	24.5973	24.5405	23.5173	23.632	23.6578	23.6683	23.836	23.7382
RAF1	P04049	20.220359861781901	20.328037465414099	20.536387987844599	20.397341286894601	20.264565221048301	20.697243340245802	21.32	21.8795	22.2445	22.5492	22.2011	22.2307	20.1792	20.4494	20.4227	20.3879	20.4071	20.6187	21.8494	21.9559	22.2147	22.5015	21.9253	21.9956
STXBP1	P61764	19.6092	19.456263504761399	19.4733	19.3566	19.323065237377801	19.403697664707199	20.4048	20.9127	21.1035	21.0875	21.2735	21.1717	19.5681	19.5777	19.3596	19.3471	19.4656	19.3252	20.9342	20.9892	21.0738	21.0397	20.9978	20.9367
RBM14	Q96PK6	21.884671256045301	21.946880621905301	22.267692710854799	22.174911036582198	22.0166	22.272435667834401	21.7541	22.3652	22.4679	22.5133	22.6768	22.6651	21.8435	22.0683	22.154	22.1654	22.1591	22.1939	22.2836	22.4416	22.4381	22.4656	22.401	22.43
TONSL	Q96HA7	18.660446668631099	18.488752812260799	18.6348	18.657326582369201	18.669141964531299	19.058925452760899	19.1276	19.7901	19.7452	19.9797	20.0789	19.9458	18.6193	18.6101	18.5211	18.6479	18.8117	18.9804	19.6571	19.8665	19.7155	19.932	19.8032	19.7107
FUS	P35637	24.222745176474501	24.3848	24.8605	24.765162366812199	24.605928735546399	24.785322152595501	23.305	24.1603	24.3957	24.3971	24.5766	24.5737	24.1816	24.5061	24.7468	24.7557	24.7484	24.7068	23.8345	24.2367	24.366	24.3493	24.3008	24.3386
SRP68	Q9UHB9	22.196720779248601	22.163391200602199	22.399018069035399	22.368383463700098	22.1219	22.306858240114099	21.0412	21.5876	21.6938	21.6841	22.0655	21.9352	22.1555	22.2848	22.2853	22.3589	22.2644	22.2284	21.5707	21.664	21.6641	21.6364	21.7897	21.7001
ATP11C	Q8NB49	20.886650516090398	20.3436	20.753981159657801	20.713773675423599	20.562597142279799	20.841549553119599	NA	NA	NA	NA	NA	NA	20.8455	20.465	20.6403	20.7043	20.7051	20.7631	#VALUE!	#VALUE!	#VALUE!	#VALUE!	#VALUE!	#VALUE!
APRT	P07741	23.221409096472701	22.970658830604201	23.211036179474799	23.433917668027501	23.0053	23.024603386525001	21.4372	21.9847	21.9388	22.2363	22.2319	22.2827	23.1802	23.092	23.0973	23.4244	23.1478	22.9461	21.9666	22.0611	21.9091	22.1886	21.9562	22.0476
TDRKH	Q9Y2W6	19.148128805416299	19.128816172246701	19.410833767150301	19.316592556907899	19.119246185762801	19.403345957134899	17.5581	17.7878	18.0432	17.8059	17.9382	17.9939	19.107	19.2502	19.2971	19.3071	19.2618	19.3249	18.0876	17.8642	18.0134	17.7582	17.6624	17.7588
EIF4G3	O43432	23.152870928368301	22.749894426383499	22.961658897989999	22.9398	22.8333	23.024953175926001	19.286	19.8109	20.0329	20.0106	20.0786	20.0009	23.1117	22.8713	22.848	22.9303	22.9758	22.9465	19.8155	19.8873	20.0031	19.9629	19.8029	19.7658
RRBP1	Q9P2E9	21.6614	21.326705740903801	21.573248861495099	21.389178353982999	21.301748728025402	21.655039229968398	22.193	22.8505	22.8622	22.782	23.0192	23.0057	21.6203	21.4481	21.4596	21.3797	21.4443	21.5765	22.7225	22.927	22.8324	22.7343	22.7434	22.7706
THADA	Q6YHU6	18.4216	18.578	19.070472801683501	19.098720563398999	18.841907144558899	18.9948	NA	NA	16.8712	16.9303	17.3814	17.8301	18.3805	18.6994	18.9568	19.0893	18.9844	18.9163	#VALUE!	#VALUE!	16.8415	16.8826	17.1057	17.595
PRMT5	O14744	23.503735150337299	23.330933703487698	23.5766	23.5067	23.2604	23.503781113433401	20.6976	21.2949	21.3801	21.4006	21.7134	21.6606	23.4626	23.4523	23.4629	23.4972	23.4029	23.4253	21.2271	21.3713	21.3504	21.3529	21.4376	21.4255
TFAP4	Q01664	18.085720874296602	17.472275623954101	18.232763683661201	18.209032128630501	18.1058	18.2345	NA	NA	NA	NA	NA	NA	18.0445	17.5937	18.1191	18.1996	18.2483	18.156	#VALUE!	#VALUE!	#VALUE!	#VALUE!	#VALUE!	#VALUE!
ERC1	Q8IUD2	20.2425	19.884872382299601	20.062832341794699	19.958	19.8572	20.151527084172201	NA	NA	NA	NA	NA	NA	20.2013	20.0063	19.9491	19.9486	19.9997	20.073	#VALUE!	#VALUE!	#VALUE!	#VALUE!	#VALUE!	#VALUE!
RBM17	Q96I25	21.2675	21.086997969851101	21.326	21.2449	21.154454396588701	21.331373165887499	19.5392	20.0413	20.217	20.381	20.5696	20.62	21.2263	21.2084	21.2123	21.2354	21.297	21.2529	20.0686	20.1178	20.1873	20.3333	20.2939	20.3849
EXOC3	O60645	19.601947756733601	19.5404	19.558155796062799	19.6924	19.348750545506501	19.637246597144799	19.4638	20.091	20.162	19.8518	20.1544	20.1754	19.5608	19.6618	19.4445	19.6829	19.4913	19.5588	19.9933	20.1674	20.1323	19.8041	19.8786	19.9403
PARD3	Q8TEW0	19.5178	19.194099410503501	19.363203064615998	19.215959624049901	19.075402064859698	19.344063640982998	18.4736	18.9017	18.9895	18.6571	18.9846	19.0908	19.4766	19.3155	19.2495	19.2065	19.2179	19.2656	19.0031	18.9781	18.9598	18.6094	18.7088	18.8558
C16orf62	Q7Z3J2	21.4546	21.015797347587601	21.2219	21.187775828406899	20.919805178545399	21.2327	18.9863	19.3012	19.4828	19.5068	19.7091	19.6426	21.4134	21.1372	21.1082	21.1783	21.0623	21.1542	19.5158	19.3776	19.453	19.4591	19.4333	19.4076
PAICS	P22234	24.830936769011402	24.602464910155199	24.979322352366498	24.882025483011301	24.662245760746998	24.908288866453098	22.1309	22.7627	22.8782	22.9613	23.3304	23.2751	24.7898	24.7239	24.8656	24.8726	24.8048	24.8298	22.6604	22.8391	22.8485	22.9136	23.0547	23.04
ASPM	Q8IZT6	18.043567152976799	17.8754	18.4533	18.226820951583701	17.998	18.203072911739302	20.4442	20.9014	21.2321	21.0453	21.5675	21.3299	18.0024	17.9968	18.3396	18.2174	18.1405	18.1246	20.9737	20.9779	21.2023	20.9976	21.2917	21.0948
RAB24	Q969Q5	19.9565	19.7584	19.989174991772199	20.058895047366601	19.814146782162499	20.0686	17.3116	17.8353	17.8013	17.9993	18.3903	18.3188	19.9154	19.8798	19.8755	20.0494	19.9567	19.9901	17.8411	17.9118	17.7716	17.9516	18.1146	18.0837
CCDC85C	A6NKD9	18.78	19.1869	19.332298846358999	19.1932	19.168991011742399	19.398398414325001	19.616	19.5619	19.8809	19.6462	20.0581	19.9684	18.7389	19.3083	19.2186	19.1837	19.3115	19.3199	20.1455	19.6383	19.8512	19.5985	19.7823	19.7333
SPECC1L	Q69YQ0	20.0537	19.921011253041499	20.080273020010601	19.9707	19.774050345596301	20.190274595398201	19.3424	19.7583	19.8367	19.8681	20.1607	20.0945	20.0125	20.0424	19.9666	19.9612	19.9166	20.1118	19.8719	19.8347	19.807	19.8204	19.8849	19.8594
CARS2	Q9HA77	NA	19.345428753759201	19.6662	19.326755501969298	19.406630107741201	19.278963709060601	19.6921	20.5266	20.676	20.7815	20.9332	21.0181	#VALUE!	19.4668	19.5525	19.3173	19.5491	19.2005	20.2216	20.603	20.6463	20.7338	20.6574	20.7831
EML4	Q9HC35	21.932772898070102	21.612	21.808778207563499	21.657751264103801	21.5532	21.825853741478699	20.9955	21.595	21.6763	21.6923	21.8759	21.8375	21.8916	21.7334	21.6951	21.6483	21.6957	21.7474	21.525	21.6714	21.6466	21.6446	21.6002	21.6025
DPYSL3	Q14195	21.1206	21.011312551322199	21.316516207613098	21.2117	21.0085	21.232350256173699	20.9073	21.4285	21.5005	21.5741	21.8504	21.8166	21.0794	21.1327	21.2028	21.2022	21.151	21.1539	21.4368	21.5049	21.4707	21.5264	21.5747	21.5815
CDK2	P24941	22.536467081652201	22.2609	22.520977082547201	22.414121739114002	22.218336579995199	22.531253432929201	21.7659	22.4317	22.4763	22.4463	22.6876	22.6179	22.4953	22.3823	22.4073	22.4047	22.3608	22.4528	22.2954	22.5081	22.4465	22.3986	22.4118	22.3828
PLEC	Q15149	20.3936	20.6884	21.502229344039399	21.280635126115701	21.273548354300999	21.389958396389002	22.2414	22.9272	23.0306	23.0993	23.3677	23.3456	20.3524	20.8098	21.3885	21.2712	21.4161	21.3115	22.7709	23.0036	23.0008	23.0516	23.0919	23.1105
POLG	P54098	18.824591992793302	18.336519191552501	18.395391163355701	18.361499689287399	18.337945558372802	18.564314078831501	NA	NA	NA	NA	NA	NA	18.7834	18.4579	18.2817	18.352	18.4805	18.4858	#VALUE!	#VALUE!	#VALUE!	#VALUE!	#VALUE!	#VALUE!
FBXO46	Q6PJ61	17.396318879948499	NA	16.8249	16.497857447707599	16.446453643839899	NA	NA	NA	NA	NA	NA	NA	17.3551	#VALUE!	16.7112	16.4884	16.589	#VALUE!	#VALUE!	#VALUE!	#VALUE!	#VALUE!	#VALUE!	#VALUE!
UCKL1	Q9NWZ5	19.4604	19.406546690723498	19.6317	19.471829140768499	19.283431427532399	19.569655665611499	18.5295	18.9687	19.221	19.5131	19.3989	19.3318	19.4192	19.5279	19.518	19.4624	19.4259	19.4912	19.059	19.0452	19.1913	19.4653	19.1232	19.0967
AP1G1	O43747	21.442494893588499	21.439443014268502	21.6648	21.646437638093801	21.414473169584198	21.600756828329001	20.7491	21.2664	21.4239	21.4847	21.7283	21.7166	21.4013	21.5608	21.5511	21.637	21.557	21.5223	21.2786	21.3429	21.3942	21.437	21.4526	21.4816
NAPA	P54920	21.981812249830501	21.936	22.100026439826699	22.0726	21.905804402590601	22.111050019605599	22.0072	22.5704	22.6555	22.6942	23.1021	23.037	21.9406	22.0574	21.9863	22.0631	22.0483	22.0326	22.5366	22.6468	22.6257	22.6465	22.8263	22.8019
ARHGAP17	Q68EM7	20.570743621851001	20.538296855274201	20.615353834273499	20.628492398189199	20.411787041694701	20.621260201844201	19.0773	19.6472	19.665	19.7489	20.0654	19.9946	20.5296	20.6597	20.5017	20.619	20.5543	20.5428	19.6068	19.7236	19.6352	19.7011	19.7897	19.7595
SF3B1	O75533	22.908577717543601	22.458410010800499	22.887832909086399	22.773191158940001	22.607450477158299	22.852730935992099	21.4799	22.0516	22.1654	22.1727	22.3656	22.3609	22.8674	22.5798	22.7741	22.7637	22.75	22.7742	22.0093	22.128	22.1356	22.125	22.0898	22.1259
CMAS	Q8NFW8	20.748024684476398	20.927775471250801	21.1995	21.0966	20.842020995273199	21.219346198842398	19.2402	19.6611	19.8347	20.0205	20.2564	20.2717	20.7069	21.0492	21.0858	21.0871	20.9845	21.1409	19.7697	19.7375	19.805	19.9728	19.9806	20.0366
ZNF598	Q86UK7	21.111221222770698	20.807668461838698	20.979127088786498	20.928696189756401	20.819733725018999	21.142707704553999	18.564	19.2954	19.5016	19.5253	19.7214	19.6658	21.07	20.9291	20.8654	20.9192	20.9622	21.0642	19.0935	19.3718	19.4718	19.4776	19.4456	19.4307
PHKA2	P46019	18.4817	18.540091826627702	18.538698390210801	18.517431939894202	18.144072372343601	18.343593908095301	NA	NA	NA	NA	NA	NA	18.4405	18.6615	18.425	18.508	18.2866	18.2651	#VALUE!	#VALUE!	#VALUE!	#VALUE!	#VALUE!	#VALUE!
PHKA1	P46020	18.540985075619499	18.789472797740501	19.1433	19.2029	18.7659	18.968465270899401	NA	NA	NA	NA	NA	NA	18.4998	18.9109	19.0296	19.1934	18.9084	18.89	#VALUE!	#VALUE!	#VALUE!	#VALUE!	#VALUE!	#VALUE!
SHMT2	P34897	23.016298676031798	22.695727870791298	22.9952	23.069511521835999	22.722977472639499	22.960036020546699	22.8052	23.33	23.4651	23.492	23.9734	23.8545	22.9751	22.8171	22.8815	23.06	22.8655	22.8815	23.3347	23.4065	23.4353	23.4443	23.6976	23.6195
TBL3	Q12788	19.912604846152998	20.160906748329001	20.554697948577999	20.5255	20.293190975158499	20.586373039861101	17.7977	18.6535	18.7204	18.5855	18.9562	18.7558	19.8714	20.2823	20.441	20.516	20.4357	20.5079	18.3272	18.7299	18.6906	18.5377	18.6804	18.5207
CELF2	O95319	18.989259212947701	18.741057906834499	19.5579	19.4296	19.1752	19.477731481235999	NA	NA	NA	NA	NA	NA	18.9481	18.8624	19.4442	19.4201	19.3177	19.3992	#VALUE!	#VALUE!	#VALUE!	#VALUE!	#VALUE!	#VALUE!
CELF1	Q92879	20.6761	20.189866137258502	20.51	20.341842823156899	20.170801488946601	20.435787077143999	18.8847	19.817	20.1092	20.2047	20.6945	20.439	20.6349	20.3113	20.3963	20.3324	20.3133	20.3573	19.4142	19.8934	20.0794	20.157	20.4187	20.204
MRPL12	P52815	23.6753	23.723082603426999	23.885930773368202	23.5961	23.723958881657801	23.768741433262701	22.2832	23.226	23.2436	22.9965	23.4478	23.3503	23.6342	23.8445	23.7722	23.5867	23.8665	23.6902	22.8127	23.3024	23.2139	22.9488	23.172	23.1153
SMARCC1	Q92922	22.214056469862498	22.1283	22.562	22.5133	22.2055	22.5577	19.2288	19.8828	19.9825	20.0607	20.3764	20.3491	22.1729	22.2497	22.4483	22.5038	22.348	22.4792	19.7582	19.9592	19.9527	20.013	20.1007	20.114
TUBGCP6	Q96RT7	19.379197106710301	18.8994	18.525889475518099	18.575841412442902	18.835113902138001	19.266	16.648	17.6426	17.7806	18.0077	17.7974	17.8554	19.338	19.0208	18.4122	18.5664	18.9776	19.1875	17.1775	17.719	17.7508	17.96	17.5217	17.6203
TUBGCP3	Q96CW5	19.264414530545999	19.140647321843101	19.164634446172101	19.264859566688301	19.159500157209902	19.306756377541301	19.0003	19.6604	19.7513	19.7744	20.1582	20.0455	19.2232	19.262	19.0509	19.2554	19.302	19.2283	19.5298	19.7369	19.7216	19.7267	19.8825	19.8105
HARS	P12081	22.8143	22.616164201793001	22.798064184316399	22.776476476566302	22.469425550949602	22.7671	22.0775	22.6952	22.8209	22.8247	23.1829	23.141	22.7731	22.7376	22.6844	22.767	22.6119	22.6886	22.6069	22.7716	22.7912	22.777	22.9071	22.9059
ACAP2	Q15057	18.4108	18.740470883254201	18.969244997556899	18.965285789736701	18.875824929546599	19.060422961580201	18.8342	19.5762	19.6925	19.8163	20.198	20.0405	18.3697	18.8619	18.8555	18.9558	19.0183	18.9819	19.3637	19.6527	19.6628	19.7686	19.9222	19.8055
XRN2	Q9H0D6	21.579302872699301	21.443322766153099	21.9077	21.8693	21.612156083245701	21.917307923999701	21.2307	21.7494	21.889	22.0266	22.4459	22.3133	21.5381	21.5647	21.794	21.8598	21.7547	21.8388	21.7602	21.8258	21.8593	21.9789	22.1702	22.0783
NTHL1	P78549	19.384733473463001	18.692	19.376041744247001	19.605045863925099	19.1697	19.2698	NA	NA	NA	NA	NA	NA	19.3436	18.8134	19.2623	19.5956	19.3122	19.1913	#VALUE!	#VALUE!	#VALUE!	#VALUE!	#VALUE!	#VALUE!
HEBP1	Q9NRV9	21.4622	20.8498	21.1015	21.038865673442999	20.851994382435901	21.012459096460599	20.2545	20.8804	20.9915	20.9216	21.1029	20.9911	21.421	20.9712	20.9878	21.0294	20.9945	20.934	20.7839	20.9568	20.9617	20.8738	20.8271	20.7561
HMOX1	P09601	20.695997926774599	20.788337194284601	20.985125185074299	21.078777069264401	20.626635689722701	20.794672164513401	18.8413	19.5242	19.6077	19.8368	19.9385	19.8654	20.6548	20.9097	20.8714	21.0693	20.7691	20.7162	19.3708	19.6006	19.5779	19.789	19.6627	19.6303
SNRNP200	O75643	22.237000072126101	22.1757	22.7576	22.757141303199699	22.4367	22.647706805228999	20.9206	21.468	21.5717	21.6339	21.9636	21.8956	22.1958	22.2971	22.6439	22.7477	22.5792	22.5692	21.4501	21.5444	21.5419	21.5862	21.6879	21.6605
FAM213A	Q9BRX8	20.4993	20.309891819657199	20.525	20.539671566830499	20.412428010055699	20.637066025349402	NA	19.7718	19.748	19.4514	19.9612	19.7359	20.4582	20.4313	20.4113	20.5302	20.5549	20.5586	#VALUE!	19.8482	19.7182	19.4036	19.6855	19.5009
SFSWAP	Q12872	20.5729	20.286739343470501	20.412619446450702	20.366112790138601	20.1764	20.495660788669898	19.1259	19.8544	19.7583	19.4551	19.9704	19.8627	20.5317	20.4081	20.2989	20.3566	20.3189	20.4172	19.6554	19.9308	19.7286	19.4074	19.6947	19.6277
PDXP	Q96GD0	21.264960493509399	21.1222	21.440146270045101	21.434827126598801	21.076251332098099	21.4061	18.5401	19.6011	20.0046	20.1028	20.2462	20.1954	21.2238	21.2436	21.3264	21.4254	21.2188	21.3276	19.0696	19.6775	19.9749	20.055	19.9705	19.9603
ABL2	P42684	23.001851165340899	22.369095356604699	22.664208596399799	22.641623541473901	22.389729844718801	22.774560328726501	17.0755	17.6436	17.632	17.9662	18.1958	18.1481	22.9607	22.4905	22.5505	22.6322	22.5322	22.6961	17.605	17.72	17.6023	17.9185	17.92	17.913
ERMP1	Q7Z2K6	20.159778205845502	19.712249790418301	20.225348453350701	20.099465347096899	20.0383	20.280029850397099	20.2227	20.8656	20.9043	20.8858	21.0887	21.0778	20.1186	19.8336	20.1117	20.09	20.1808	20.2015	20.7522	20.942	20.8745	20.8381	20.813	20.8428
UMPS	P11172	21.937064841686301	21.828452591740302	22.168786334543999	22.159259761132901	21.938677666815799	22.142585335569301	21.153	21.6741	21.8136	21.8122	22.1636	22.0978	21.8959	21.9498	22.0551	22.1498	22.0812	22.0641	21.6824	21.7505	21.7839	21.7645	21.8879	21.8627
IGHMBP2	P38935	NA	20.3137	20.537241320218602	20.3589	20.0788	20.318	17.54	NA	NA	NA	NA	NA	#VALUE!	20.435	20.4235	20.3494	20.2214	20.2395	18.0695	#VALUE!	#VALUE!	#VALUE!	#VALUE!	#VALUE!
NAA10	P41227	22.639713425597801	22.2805	22.469912334380101	22.280354314057998	22.202	22.373517079347199	20.4151	20.9156	21.0602	21.0868	21.1625	21.2036	22.5985	22.4018	22.3562	22.2709	22.3445	22.295	20.9446	20.992	21.0305	21.0391	20.8867	20.9686
CSTF2	P33240	22.3297	22.188734020565601	22.368654715570699	22.230965207481901	22.125576364541999	22.401610974637101	20.2932	21.0575	21.1587	21.1751	21.3961	21.3618	22.2885	22.3101	22.255	22.2215	22.2681	22.3231	20.8227	21.1339	21.1289	21.1274	21.1203	21.1267
ZNF706	Q9Y5V0	20.7914	20.937286302547001	21.046354863515202	20.926110697629198	20.8461	21.057687634369099	NA	20.4701	20.7927	NA	21.0239	20.9894	20.7502	21.0587	20.9327	20.9166	20.9886	20.9792	#VALUE!	20.5465	20.7629	#VALUE!	20.7482	20.7543
UAP1L1	Q3KQV9	19.481192401009199	19.037321441669899	19.7847	19.977342414524799	19.368350789113201	19.665362838766299	19.9414	20.4338	20.4504	20.7768	21.0863	21.0593	19.44	19.1587	19.671	19.9679	19.5109	19.5869	20.4709	20.5103	20.4206	20.7291	20.8106	20.8243
WASL	O00401	20.1624	20.069226533213101	20.238780200090499	20.085564586771699	19.908346660083598	20.3223	19.4525	19.9926	20.1379	20.2667	20.3826	20.3679	20.1213	20.1906	20.1251	20.0761	20.0509	20.2438	19.982	20.069	20.1082	20.219	20.1068	20.1328
UBE2O	Q9C0C9	21.1965	21.095696800159899	21.3469	21.320743325260501	21.036990006005801	21.3506	18.311	18.9547	18.9676	19.0738	19.2473	19.1988	21.1553	21.2171	21.2332	21.3113	21.1795	21.2721	18.8405	19.0311	18.9379	19.0261	18.9715	18.9637
RBM33	Q96EV2	20.2995	19.915357862461502	20.095872867345999	19.902565185176499	19.841215415498201	20.2515	18.6221	19.2271	19.2902	19.3329	19.4231	19.3868	20.2583	20.0367	19.9822	19.8931	19.9837	20.173	19.1516	19.3035	19.2604	19.2851	19.1473	19.1517
SPTAN1	Q13813	22.2049	21.936276557537401	22.284335038569498	22.1829	22.0521	22.313033407362401	22.508	23.1113	23.2417	23.3042	23.5377	23.523	22.1637	22.0577	22.1706	22.1734	22.1946	22.2345	23.0374	23.1877	23.212	23.2564	23.2619	23.288
FHOD1	Q9Y613	20.143872525833501	19.9453	20.0475	19.9617	19.868971106477701	20.1711	18.994	19.5607	19.6402	19.5612	19.7666	19.8422	20.1027	20.0667	19.9338	19.9522	20.0115	20.0926	19.5235	19.6372	19.6104	19.5135	19.4908	19.6071
EPRS	P07814	23.390991306284899	23.222981322902999	23.4598	23.409551241510901	23.111792970798302	23.376172914220799	23.2092	23.8273	23.9371	23.9389	24.3072	24.2026	23.3498	23.3444	23.3461	23.4001	23.2543	23.2977	23.7387	23.9037	23.9074	23.8912	24.0314	23.9675
TTC37	Q6PGP7	19.792896931394399	19.889409906452801	20.175604874894599	20.200136139993599	19.9253	20.076826781957799	19.0282	19.6778	19.7725	19.8631	20.1409	20.1276	19.7517	20.0108	20.0619	20.1907	20.0678	19.9983	19.5577	19.7543	19.7427	19.8154	19.8652	19.8925
ALDH16A1	Q8IZ83	19.786556858740301	19.3147	19.574986153147201	19.5923	19.3701	19.632884060958801	20.5854	21.1861	21.2721	21.3439	21.4346	21.4215	19.7454	19.4361	19.4613	19.5828	19.5126	19.5544	21.1148	21.2625	21.2424	21.2962	21.1588	21.1864
VMA21	Q3ZAQ7	20.834846682156101	21.072321417599799	21.332401150676901	21.172151318976301	21.000850700706302	21.478256783515501	NA	NA	NA	NA	NA	NA	20.7937	21.1937	21.2187	21.1627	21.1434	21.3998	#VALUE!	#VALUE!	#VALUE!	#VALUE!	#VALUE!	#VALUE!
HNRNPLL	Q8WVV9	20.668578616321401	20.443447571524999	20.725005779892701	20.6385	20.4862	20.664428722442899	20.0582	20.671	20.8096	20.8965	21.148	21.1041	20.6274	20.5648	20.6113	20.6291	20.6287	20.5859	20.5877	20.7475	20.7799	20.8488	20.8722	20.8691
POLR1A	O95602	20.844299728769901	20.609355908170901	21.053711366810301	20.896945215769001	20.706864937675199	21.037179096842198	17.9945	18.686	18.7325	18.8112	19.1745	19.1085	20.8031	20.7307	20.94	20.8875	20.8494	20.9587	18.524	18.7624	18.7028	18.7635	18.8988	18.8734
FPGT	O14772	19.372441314648899	19.760683403436602	19.9108	19.744096205819702	19.499045894090301	19.843	NA	NA	NA	NA	NA	NA	19.3313	19.8821	19.7971	19.7346	19.6416	19.7645	#VALUE!	#VALUE!	#VALUE!	#VALUE!	#VALUE!	#VALUE!
DNAJC3	Q13217	20.629676891183902	20.2282	20.458602014651198	20.081920156437999	19.976	20.436055521217099	20.949	21.5095	21.6653	21.717	21.9397	21.9226	20.5885	20.3496	20.3449	20.0725	20.1185	20.3576	21.4784	21.5859	21.6356	21.6693	21.6639	21.6876
FASN	P49327	24.2148	23.961029811559801	24.277923960999601	24.257020279331801	23.967732179139801	24.274338454611101	23.0062	23.6283	23.6891	23.7414	24.0689	23.9788	24.1736	24.0824	24.1642	24.2476	24.1102	24.1958	23.5357	23.7047	23.6594	23.6937	23.7931	23.7438
DCTPP1	Q9H773	24.1625	23.558336392586501	23.983451064513002	23.9193	23.7336	23.952992757841098	20.8109	21.4658	21.678	21.7158	22.004	21.9201	24.1213	23.6797	23.8698	23.9099	23.8761	23.8745	21.3403	21.5422	21.6483	21.668	21.7282	21.6851
RPS25	P62851	24.971197797775499	25.172629289909899	25.621322668877902	25.666023534718299	25.375701380230801	25.533945925163898	24.2615	24.9528	24.9708	25.0546	25.2786	25.2057	24.93	25.294	25.5076	25.6566	25.5182	25.4555	24.791	25.0293	24.9411	25.0068	25.0028	24.9707
DST	Q03001	23.5958	23.226360491218799	23.4773	23.378629396870199	23.3731	23.5576	17.9902	18.5669	18.7502	18.8037	18.9463	18.8827	23.5546	23.3478	23.3636	23.3692	23.5156	23.4791	18.5197	18.6433	18.7205	18.756	18.6705	18.6477
PAK4	O96013	20.074853869590498	19.732435108016102	19.827011524865899	19.742057523001598	19.632875526045499	20.0432	18.9274	19.4027	19.7264	19.7512	19.9447	19.9794	20.0337	19.8538	19.7133	19.7326	19.7754	19.9647	19.4568	19.4792	19.6966	19.7035	19.669	19.7443
FOXO3	O43524	19.166029457635901	18.401842463541399	18.8538	18.8825	18.573883690324799	18.7864	NA	NA	NA	NA	NA	NA	19.1249	18.5232	18.7402	18.8731	18.7164	18.7079	#VALUE!	#VALUE!	#VALUE!	#VALUE!	#VALUE!	#VALUE!
PRKDC	P78527	22.675854717468798	22.47	22.947079100592401	22.893588283181899	22.66	22.920503749070601	22.2867	22.9073	22.9888	23.054	23.3405	23.3006	22.6347	22.5914	22.8334	22.8841	22.8025	22.842	22.8162	22.9837	22.9591	23.0063	23.0647	23.0656
AIFM1	O95831	22.961265844117399	22.694790133097801	23.0234	22.886195273576998	22.7639	22.937199402013501	20.7324	21.377	21.5555	21.6235	21.9232	21.8127	22.9201	22.8162	22.9097	22.8767	22.9064	22.8587	21.2619	21.4534	21.5257	21.5758	21.6474	21.5777
EIF4G1	Q04637	24.3249	23.984727769521999	24.229995863413901	24.119510233256602	24.000277595683801	24.1762	22.8524	23.5241	23.6158	23.6194	23.8864	23.81	24.2837	24.1061	24.1163	24.11	24.1428	24.0977	23.3819	23.6005	23.586	23.5716	23.6106	23.5749
XPO7	Q9UIA9	20.999374903321499	20.9369	21.136994742740601	21.0949	20.8739	21.164263968525599	20.3071	20.8699	20.9966	20.8615	21.2403	21.2191	20.9582	21.0583	21.0233	21.0855	21.0164	21.0858	20.8366	20.9463	20.9669	20.8137	20.9645	20.984
NOLC1	Q14978	22.218134623743801	21.676202138799301	22.089773002105598	21.935219700052599	21.929337199742601	21.981044554470401	19.7665	20.6184	20.7314	20.6481	20.7945	20.7907	22.177	21.7976	21.9761	21.9257	22.0718	21.9026	20.296	20.6949	20.7017	20.6004	20.5187	20.5556
COPS2	P61201	21.098576579784499	20.660524429424999	20.913467438800801	20.934532318874201	20.6731	20.916746816468599	20.4178	21.0024	21.1141	21.2751	21.5086	21.489	21.0574	20.7819	20.7998	20.9251	20.8156	20.8383	20.9473	21.0789	21.0844	21.2274	21.2329	21.2539
GIGYF2	Q6Y7W6	20.7446	20.534577197278502	20.623385435008998	20.53	20.411028113317499	20.6846	20.7697	21.4184	21.5519	21.6193	21.7545	21.7715	20.7034	20.656	20.5097	20.5205	20.5535	20.6061	21.2992	21.4949	21.5221	21.5716	21.4788	21.5364
HADHB	P55084	22.9878	22.643331888022701	23.018422342123799	22.883413758906801	22.7428	22.925870012514402	22.2389	22.8107	22.8603	22.9693	23.1342	23.1117	22.9467	22.7647	22.9047	22.8739	22.8853	22.8474	22.7684	22.8871	22.8306	22.9216	22.8584	22.8766
ISCA1	Q9BUE6	18.475823506108501	18.131516573582498	18.5264	18.362983836544998	18.213549911174901	18.440864568241601	NA	NA	NA	NA	NA	NA	18.4347	18.2529	18.4127	18.3535	18.3561	18.3624	#VALUE!	#VALUE!	#VALUE!	#VALUE!	#VALUE!	#VALUE!
YTHDC2	Q9H6S0	20.849354882562899	20.9635	21.270930924524201	21.113546439449198	20.942737293742201	21.208243122436301	18.7426	19.266	19.4012	19.4101	19.4939	19.4776	20.8082	21.0849	21.1572	21.1041	21.0852	21.1297	19.2721	19.3424	19.3714	19.3624	19.2181	19.2425
LXN	Q9BS40	20.699792976619701	20.258946993975901	20.376859382715001	20.144223288466101	20.006186474683702	20.326726684483699	NA	19.232	19.32	19.2586	19.4342	19.309	20.6586	20.3803	20.2632	20.1348	20.1487	20.2482	#VALUE!	19.3085	19.2902	19.2109	19.1584	19.0739
TUBB6	Q9BUF5	20.834867674910001	21.1239	21.416382473613801	21.434813616812001	21.1467	21.315914212778701	20.5349	21.2917	21.3016	21.3186	21.8226	21.7331	20.7937	21.2453	21.3027	21.4253	21.2892	21.2374	21.0644	21.3681	21.2719	21.2709	21.5468	21.498
DPYSL5	Q9BPU6	21.377165553327799	21.0327	21.3068	21.265631024582898	20.994705463100001	21.3139	17.6519	18.3148	18.3901	18.6628	18.4519	18.3384	21.336	21.1541	21.1931	21.2562	21.1372	21.2354	18.1814	18.3912	18.3604	18.6151	18.1761	18.1033
VANGL1	Q8TAA9	18.937538691298101	18.949956159166099	18.867546813335601	18.700889540817499	18.624205551169901	19.088681573866499	18.172	18.8928	19.0776	18.9222	19.2848	19.1917	18.8964	19.0713	18.7539	18.6914	18.7667	19.0102	18.7015	18.9693	19.0478	18.8745	19.009	18.9566
ALDH18A1	P54886	23.058746533197901	22.800867088284601	23.1218	23.0359	22.782	23.018055568393301	20.5141	21.0951	21.1555	21.2719	21.5392	21.523	23.0176	22.9223	23.0081	23.0264	22.9245	22.9396	21.0435	21.1715	21.1257	21.2242	21.2634	21.2879
CDC23	Q9UJX2	20.031462753019898	19.6109	19.905987946327201	19.869697647746001	19.644377415766002	20.093048906375301	19.5083	20.1335	20.0256	20.1116	20.39	20.4141	19.9903	19.7322	19.7923	19.8602	19.7869	20.0146	20.0378	20.21	19.9958	20.0639	20.1142	20.179
SBF1	O95248	19.853615127164801	19.630459672379001	19.7396	19.601551122131699	19.470479889307502	19.8069	17.9387	17.9254	17.9428	18.0775	18.2233	18.2015	19.8124	19.7518	19.6259	19.5921	19.613	19.7284	18.4682	18.0019	17.913	18.0298	17.9476	17.9664
ICMT	O60725	18.874402295573201	18.4856	19.098811875241498	19.403435863660999	18.7364	19.146844094695101	16.7976	17.2726	17.8286	17.76	18.3232	18.1956	18.8332	18.607	18.9851	19.394	18.879	19.0683	17.3271	17.349	17.7989	17.7123	18.0474	17.9605
ABCF1	Q8NE71	22.384934341837099	22.4274	22.531886933569702	22.411663732364499	22.362596448421201	22.574343193043902	20.9563	21.4608	21.5335	21.4791	21.7307	21.7299	22.3438	22.5488	22.4182	22.4022	22.5051	22.4958	21.4858	21.5372	21.5037	21.4314	21.4549	21.4948
ACAA2	P42765	21.179875165288699	20.7575	21.101265283094701	20.9073	20.8983	21.0786	20.5516	21.1611	21.2656	21.3739	21.6911	21.5873	21.1387	20.8789	20.9876	20.8979	21.0408	21.0001	21.0811	21.2375	21.2359	21.3262	21.4153	21.3522
PSMA2	P25787	23.1376	23.072122776701899	23.3802	23.5403	23.188555851281599	23.077366909220999	22.6044	23.3085	23.2475	23.2614	23.9036	23.6628	23.0964	23.1935	23.2665	23.5308	23.3311	22.9989	23.1339	23.385	23.2177	23.2136	23.6278	23.4277
SRC	P12931	19.605030763519501	19.336247108160901	19.971218795802201	19.886115256220801	19.830146979765299	20.145467025959199	19.9846	20.4755	20.7069	20.6718	20.8426	20.8089	19.5639	19.4576	19.8575	19.8766	19.9727	20.067	20.5141	20.552	20.6771	20.6241	20.5669	20.5739
VRK2	Q86Y07	18.693488853174099	18.935510915872001	19.210971775099701	19.0848	18.8113	19.1609	18.2084	18.6198	18.9654	18.9745	19.3365	19.2575	18.6523	19.0569	19.0973	19.0753	18.9538	19.0824	18.7378	18.6962	18.9357	18.9268	19.0607	19.0224
POLE	Q07864	19.866870625114899	19.825855280246401	20.116478046542799	20.0626	19.836527395725099	20.071592704685202	18.6091	18.9535	18.9406	19.1971	19.264	19.2809	19.8257	19.9472	20.0028	20.0532	19.979	19.9931	19.1386	19.03	18.9108	19.1494	18.9882	19.0459
CYC1	P08574	20.893395166954701	21.879341497506299	23.088361077807299	23.225681888132598	22.818070889225901	22.853709648114901	20.3146	20.954	21.1425	21.2448	21.6704	21.5785	20.8522	22.0007	22.9747	23.2162	22.9606	22.7752	20.8441	21.0304	21.1127	21.1971	21.3946	21.3434
THUMPD3	Q9BV44	20.407338232624401	20.350229836205699	20.461158390934699	20.3799	20.2756	20.533	19.0411	19.4075	19.3769	19.5521	19.8162	19.8221	20.3662	20.4716	20.3475	20.3704	20.4181	20.4545	19.5706	19.4839	19.3472	19.5044	19.5404	19.587
RAB3GAP1	Q15042	21.549541622316799	21.372767700297899	21.577237227917301	21.4067	21.343484234751301	21.6131	21.1666	21.7509	21.832	21.8797	22.0442	22.0516	21.5084	21.4942	21.4635	21.3973	21.486	21.5347	21.6961	21.8274	21.8022	21.832	21.7685	21.8165
ZMYM4	Q5VZL5	19.7252	19.539251737241901	19.752478527872899	19.5466	19.5595	19.795529967075801	18.4271	18.6861	18.744	18.6373	18.9153	18.8565	19.684	19.6606	19.6388	19.5371	19.702	19.717	18.9566	18.7625	18.7143	18.5896	18.6395	18.6215
HYOU1	Q9Y4L1	22.581	22.1659	22.428839154635298	22.340142462105799	22.242353392583698	22.445870160054401	22.7809	23.436	23.493	23.482	23.7684	23.7807	22.5398	22.2873	22.3151	22.3307	22.3849	22.3674	23.3104	23.5124	23.4632	23.4343	23.4927	23.5456
CDK9	P50750	20.419844701828701	20.186285522359999	20.360085944883998	20.230174780717199	20.074494866931001	20.3137	18.5165	19.3001	19.3141	19.122	19.6275	19.4737	20.3787	20.3077	20.2464	20.2207	20.217	20.2352	19.0459	19.3765	19.2844	19.0743	19.3518	19.2387
STK24	Q9Y6E0	19.4247	19.399	19.614959022386401	19.501699308634901	19.377688566391399	19.5795	21.4823	22.1999	22.2594	22.2809	22.5513	22.526	19.3835	19.5204	19.5013	19.4922	19.5202	19.501	22.0118	22.2763	22.2297	22.2332	22.2755	22.2909
MST4	Q9P289	22.0192	21.827267370224199	22.090049701517799	21.997185214299598	21.773728147799599	22.0999	19.5004	19.7455	19.9263	20.004	20.0342	19.9203	21.978	21.9487	21.9764	21.9877	21.9162	22.0214	20.0299	19.8219	19.8965	19.9563	19.7584	19.6853
NDUFS3	O75489	20.9454	21.121030715973198	22.190558661851401	22.420147813746201	21.890974241842901	21.8167	20.7557	21.3566	21.5278	21.5438	22.3513	22.208	20.9042	21.2424	22.0769	22.4107	22.0335	21.7382	21.2852	21.433	21.498	21.4961	22.0756	21.9729
METTL1	Q9UBP6	21.618635974259899	21.482862203201702	21.717115017463001	21.570116378749201	21.352185820061401	21.689572008605801	19.9949	20.5594	20.6606	20.8418	21.0413	20.9913	21.5775	21.6043	21.6034	21.5606	21.4947	21.6111	20.5244	20.6359	20.6308	20.7941	20.7655	20.7562
CACUL1	Q86Y37	19.6536	19.323303579357301	19.564119476628399	19.374275278183902	19.5526	19.6846	18.1133	NA	NA	19.069	NA	NA	19.6124	19.4447	19.4504	19.3648	19.6951	19.6062	18.6428	#VALUE!	#VALUE!	19.0213	#VALUE!	#VALUE!
ACIN1	Q9UKV3	21.439092210482901	21.1294	21.613932028374499	21.569413962921001	21.392315711401501	21.6414	20.5041	21.0822	21.2629	21.3878	21.5839	21.5525	21.3979	21.2507	21.5002	21.5599	21.5348	21.5629	21.0336	21.1587	21.2331	21.3401	21.3081	21.3175
SHPK	Q9UHJ6	21.1583	20.837688835274498	20.9537	20.886653266118199	20.713893385255801	21.080654558698701	18.8343	19.4271	19.4738	19.3867	19.6928	19.4614	21.1171	20.9591	20.84	20.8772	20.8564	21.0022	19.3637	19.5036	19.444	19.339	19.4171	19.2263
DDX27	Q96GQ7	19.143426645340298	19.234462053755099	20.022243645486501	19.9865	19.851942805534701	19.913580037123399	20.6654	21.217	21.2813	21.4025	21.6166	21.6583	19.1023	19.3559	19.9085	19.977	19.9945	19.8351	21.1949	21.2934	21.2515	21.3547	21.3409	21.4232
CORO1A	P31146	19.2346	18.631733423952799	18.713406418433699	18.498724279033802	18.488310238467999	18.961300802074401	18.6155	19.3074	19.6154	19.6856	19.7818	19.89	19.1934	18.7531	18.5997	18.4893	18.6308	18.8828	19.145	19.3838	19.5856	19.6379	19.506	19.6549
ZFP91	Q96JP5	18.870575973887401	18.9505	19.161581984074399	19.070824656748901	19.075682555019601	19.571558067450699	19.1631	19.9987	19.9605	19.8943	19.8647	19.9937	18.8294	19.0719	19.0479	19.0614	19.2182	19.4931	19.6926	20.0751	19.9308	19.8466	19.5889	19.7586
GCDH	Q92947	20.452508712117002	20.122472527543898	20.397862180753101	20.212739299764898	20.0738	20.405825016870001	20.1656	20.4441	20.4763	20.4322	20.7101	20.6623	20.4113	20.2439	20.2842	20.2033	20.2163	20.3273	20.6951	20.5206	20.4466	20.3845	20.4343	20.4272
PPA1	Q15181	23.679999818272599	23.5738	23.904986000331501	23.953618785444402	23.6909	23.767490210694199	22.8128	23.4024	23.516	23.5128	24.0054	23.8777	23.6388	23.6952	23.7913	23.9441	23.8334	23.689	23.3423	23.4788	23.4863	23.4651	23.7296	23.6426
NONO	Q15233	23.314310697207201	22.837	23.108556991377299	22.911575664994999	22.805240094380402	23.102664525754999	21.5989	22.2281	22.4585	22.4574	22.6531	22.7181	23.2731	22.9583	22.9949	22.9021	22.9477	23.0242	22.1284	22.3045	22.4287	22.4097	22.3774	22.4831
NUP214	P35658	21.387506041409701	21.3093	21.563437069645602	21.410462213872801	21.318992545983001	21.5185	20.8521	21.5157	21.5834	21.4897	21.7366	21.6938	21.3463	21.4307	21.4497	21.401	21.4615	21.44	21.3816	21.5921	21.5536	21.4419	21.4609	21.4587
ADAT2	Q7Z6V5	17.954452244926902	18.140187465006601	18.500484287477398	18.319994245631399	18.1619	18.343138227671101	NA	NA	NA	NA	NA	NA	17.9133	18.2616	18.3868	18.3105	18.3044	18.2646	#VALUE!	#VALUE!	#VALUE!	#VALUE!	#VALUE!	#VALUE!
PDK3	Q15120	20.2744	20.001342666532899	20.289404433738301	20.233510860162401	20.087710930699402	20.265827969579501	NA	17.8443	17.9249	17.9694	18.4518	18.3602	20.2333	20.1227	20.1757	20.224	20.2302	20.1873	#VALUE!	17.9208	17.8951	17.9217	18.1761	18.1252
ARHGAP8	P85298	19.1147	NA	19.283527825048701	19.2321	19.224275297310399	19.458698847323902	NA	NA	NA	NA	NA	NA	19.0736	#VALUE!	19.1698	19.2226	19.3668	19.3802	#VALUE!	#VALUE!	#VALUE!	#VALUE!	#VALUE!	#VALUE!
PRKAG1	P54619	22.228560960510599	21.866750322494699	21.948340711708699	21.817916635883702	21.715189532148699	21.894331745309898	20.7873	21.3276	21.3517	21.3435	21.4176	21.4269	22.1874	21.9881	21.8346	21.8084	21.8577	21.8158	21.3168	21.4041	21.322	21.2958	21.1418	21.1918
MED25	Q71SY5	19.943504158305601	NA	19.787369072088602	19.336381748258098	19.3038	20.113031079890401	NA	NA	NA	NA	NA	NA	19.9023	#VALUE!	19.6737	19.3269	19.4463	20.0345	#VALUE!	#VALUE!	#VALUE!	#VALUE!	#VALUE!	#VALUE!
MEPCE	Q7L2J0	20.366575274323701	20.350544442755101	20.4855	20.440696600768899	20.273561328649901	20.567	19.6314	20.1137	20.194	20.1688	20.1669	20.1575	20.3254	20.4719	20.3718	20.4312	20.4161	20.4885	20.1609	20.1901	20.1642	20.121	19.8911	19.9224
SMARCD3	Q6STE5	18.043958534783801	NA	18.104314907223898	18.389196015348201	17.943859854215098	18.4698	NA	NA	NA	NA	NA	NA	18.0028	#VALUE!	17.9906	18.3797	18.0864	18.3913	#VALUE!	#VALUE!	#VALUE!	#VALUE!	#VALUE!	#VALUE!
MYO1E	Q12965	19.777743973619099	19.7245	19.753565351891901	19.6379	19.59	19.915073772380701	20.0183	20.6256	20.7525	20.7878	21.1255	21.0356	19.7366	19.8459	19.6399	19.6284	19.7325	19.8366	20.5478	20.702	20.7227	20.7401	20.8497	20.8005
MEAF6	Q9HAF1	20.068971539126402	19.700701531294499	20.113	20.080047255157499	20.230946899734199	20.400639091899698	19.9408	20.6656	20.4506	20.6936	20.8546	20.4856	20.0278	19.8221	19.9993	20.0706	20.3735	20.3221	20.4702	20.742	20.4208	20.6459	20.5789	20.2505
NUP155	O75694	20.7863	20.7846	21.155666325274399	21.1224	20.835309870503899	21.089874534382201	20.8798	21.4637	21.5635	21.5495	21.8944	21.8094	20.7451	20.906	21.042	21.1129	20.9778	21.0114	21.4093	21.5401	21.5338	21.5018	21.6186	21.5743
CHCHD2;CHCHD2P9	Q5T1J5;Q9Y6H1	22.9971	22.530730099627601	22.582306617735199	22.710284903746999	22.465967468549099	22.944385914809502	21.3144	21.8816	21.9215	22.1739	21.9749	21.9371	22.9559	22.6521	22.4686	22.7008	22.6085	22.8659	21.8438	21.958	21.8918	22.1262	21.6991	21.702
BAG3	O95817	20.0158	20.0219	20.052500842136599	20.071211419220699	19.8786	20.157722681143799	19.553	20.2365	20.3238	20.3205	20.5414	20.5786	19.9747	20.1433	19.9388	20.0617	20.0211	20.0792	20.0825	20.313	20.2941	20.2728	20.2656	20.3435
WIBG	Q9BRP8	21.3556	21.566473219277501	21.833057646387399	21.714434118640099	21.669026284839699	21.911104484236301	20.6335	21.3791	21.3493	21.4952	21.631	21.5647	21.3144	21.6879	21.7194	21.705	21.8115	21.8326	21.163	21.4556	21.3196	21.4475	21.3552	21.3296
PHF23	Q9BUL5	19.847796787462499	19.833387068148301	19.896145754349401	19.892615567081599	19.836643482858602	20.058738337416798	18.5511	19.005	19.1803	19.2557	19.3379	19.1431	19.8066	19.9548	19.7824	19.8831	19.9792	19.9802	19.0806	19.0814	19.1505	19.208	19.0621	18.908
UROD	P06132	22.511972339084899	22.349	22.6002	22.549601088028901	22.342108363656401	22.615765513844899	21.2968	21.8091	21.9245	22.0793	22.3346	22.2786	22.4708	22.4704	22.4865	22.5401	22.4846	22.5373	21.8263	21.8855	21.8948	22.0316	22.0588	22.0436
DIDO1	Q9BTC0	21.180863139297202	20.9287	21.177045448977001	21.048519976940899	20.919935533769198	21.2226	19.9964	20.5804	20.6415	20.6107	20.841	20.8115	21.1397	21.0501	21.0633	21.039	21.0624	21.1442	20.5259	20.6568	20.6118	20.563	20.5652	20.5765
ALDOA	P04075	26.648799228610098	26.235067198935301	26.357269686240102	26.185396003039799	26.035654355673699	26.288933536936799	25.9268	26.4819	26.4934	26.3916	26.789	26.6937	26.6076	26.3565	26.2436	26.1759	26.1782	26.2104	26.4563	26.5583	26.4637	26.3439	26.5132	26.4587
DNAJC2	Q99543	21.387334196140198	21.055714028432401	21.216978580770402	21.0181	20.917636460000999	21.262590430869199	19.6886	20.1854	20.2939	20.1869	20.4791	20.4303	21.3462	21.1771	21.1033	21.0087	21.0601	21.1841	20.2181	20.2618	20.2642	20.1392	20.2033	20.1952
SSSCA1	O60232	22.117264537103601	22.026760191674999	22.344500711406798	22.238647669402599	22.110886676146499	22.374150484836498	20.8278	21.4774	21.4748	21.5708	21.7746	21.815	22.0761	22.1482	22.2308	22.2292	22.2534	22.2957	21.3573	21.5538	21.445	21.5231	21.4989	21.5799
RRP12	Q5JTH9	20.1749	20.132399283957099	20.490986782325599	20.436784377346001	20.322779834304999	20.548321883209098	20.0867	20.57	20.6521	20.6965	20.9537	20.8946	20.1337	20.2538	20.3773	20.4273	20.4653	20.4698	20.6162	20.6465	20.6223	20.6487	20.6779	20.6595
EIF3C	Q99613	23.919995286293499	23.5879	23.808800926608001	23.687196789966599	23.5866	23.755444410133901	22.0622	22.6894	22.8713	22.9031	23.1432	23.099	23.8788	23.7092	23.6951	23.6777	23.7291	23.6769	22.5917	22.7658	22.8416	22.8553	22.8674	22.8639
ETFDH	Q16134	20.4676	20.220419949754699	20.471410032929501	20.342677981356001	20.224783116637202	20.5033	19.2289	19.3961	19.5176	19.4888	19.6297	19.6521	20.4265	20.3418	20.3577	20.3332	20.3673	20.4248	19.7584	19.4725	19.4879	19.4411	19.354	19.4171
EEA1	Q15075	20.599932454646002	20.106927925735299	20.2769	20.1293	20.096376653244999	20.3667	21.8345	22.4117	22.5281	22.5274	22.7441	22.7097	20.5588	20.2283	20.1632	20.1198	20.2389	20.2882	22.364	22.4881	22.4984	22.4796	22.4683	22.4746
HK1	P19367	22.147141641063701	21.884840846604298	21.956699971443701	21.993240733716998	21.6732	21.942	21.4533	22.0411	22.1309	22.1315	22.363	22.3543	22.106	22.0062	21.843	21.9838	21.8157	21.8635	21.9828	22.1175	22.1012	22.0838	22.0873	22.1192
DICER1	Q9UPY3	20.041522083229701	19.958341846739099	20.408	20.332332054717501	20.211787072519702	20.3462	18.7138	19.4628	19.5432	19.5989	19.8831	19.6602	20.0004	20.0797	20.2943	20.3229	20.3543	20.2677	19.2432	19.5392	19.5135	19.5512	19.6073	19.4251
HSPBP1	Q9NZL4	20.5536	21.042740156229701	21.632349004497701	21.936463378870599	21.237435094553899	21.254266586413099	21.2953	22.0747	21.9529	21.8673	22.5582	22.3581	20.5124	21.1641	21.5187	21.927	21.3799	21.1758	21.8248	22.1511	21.9231	21.8196	22.2824	22.1231
REPS1	Q96D71	20.4538	20.074539651180402	20.1664	20.138973490046499	19.931247811600699	20.155627434666101	18.3764	19.2955	19.2573	19.1953	19.5622	19.5283	20.4126	20.1959	20.0527	20.1295	20.0738	20.0771	18.9059	19.372	19.2276	19.1475	19.2865	19.2932
F8A1	P23610	19.820283539950101	18.4913	18.4871	18.232	18.2865	18.756548729958599	NA	NA	NA	NA	NA	NA	19.7791	18.6127	18.3734	18.2226	18.4291	18.6781	#VALUE!	#VALUE!	#VALUE!	#VALUE!	#VALUE!	#VALUE!
NCLN	Q969V3	21.406199220706899	21.272542683353201	21.584525990896701	21.541986141576398	21.166765301722801	21.426106770498102	20.9041	21.491	21.5847	21.5429	22.0063	21.8911	21.365	21.3939	21.4708	21.5325	21.3093	21.3476	21.4336	21.5675	21.5549	21.4952	21.7305	21.656
LAMB1	P07942	19.352724306168302	18.9558	19.3594	19.2719	19.090687534271101	19.400036927310701	19.6115	20.1863	20.3165	20.1618	20.5475	20.4532	19.3116	19.0772	19.2457	19.2624	19.2332	19.3215	20.141	20.2627	20.2868	20.1141	20.2718	20.2182
ZNF428	Q96B54	21.554938769041001	21.5919	21.643285855347099	21.643904270400199	21.869724484302299	21.840570295992599	18.5046	19.2626	19.526	19.3994	19.6356	19.5778	21.5138	21.7133	21.5296	21.6344	22.0122	21.7621	19.0341	19.339	19.4962	19.3517	19.3598	19.3427
YLPM1	P49750	20.6036	20.472623512917501	20.855240402899199	20.761	20.639827921385901	20.8215	20.4363	20.9905	21.0693	21.0743	21.2448	21.2219	20.5624	20.594	20.7415	20.7515	20.7823	20.743	20.9658	21.0669	21.0395	21.0266	20.9691	20.9868
VPS53	Q5VIR6	19.425366430812801	19.664348878856401	20.052240790523602	19.952742415713601	19.695991296629501	19.839865429604998	19.0273	19.926	19.928	20.11	20.3825	20.2734	19.3842	19.7857	19.9385	19.9433	19.8385	19.7614	19.5568	20.0024	19.8982	20.0623	20.1067	20.0383
CCDC50	Q8IVM0	21.610804107654999	20.477041990333898	20.087	19.763664625119102	20.001267245595599	20.291546375236798	20.3981	20.5726	20.6915	20.0709	20.7439	20.1826	21.5696	20.5984	19.9733	19.7542	20.1438	20.2131	20.9275	20.649	20.6618	20.0231	20.4681	19.9476
TTI2	Q6NXR4	18.3455	18.413357437724699	18.618484744792202	18.8223	18.307	18.510302006270901	17.7556	17.7604	17.9719	18.5886	19.2083	18.8443	18.3043	18.5347	18.5048	18.8129	18.4495	18.4318	18.285	17.8368	17.9422	18.5409	18.9326	18.6092
PEX11B	O96011	19.703952095681299	19.142877313108201	19.530130941345899	19.5624	19.286653491786701	19.432050406859599	NA	18.1981	NA	NA	18.8528	19.2689	19.6628	19.2643	19.4164	19.5529	19.4292	19.3536	#VALUE!	18.2745	#VALUE!	#VALUE!	18.577	19.0338
SPDL1	Q96EA4	21.181090167151201	21.2172	21.4898	21.3738	21.203649636975101	21.522876153334799	18.3597	19.057	19.0451	19.1051	19.2496	19.1421	21.1399	21.3386	21.3761	21.3643	21.3462	21.4444	18.8892	19.1334	19.0153	19.0574	18.9739	18.9071
MBNL1	Q9NR56	21.161295630275301	21.0853	21.391791430106899	21.410157215409601	21.033374828991398	21.3956	21.0382	21.365	21.6653	21.8509	22.1452	22.0935	21.1201	21.2067	21.2781	21.4007	21.1759	21.3171	21.5676	21.4414	21.6355	21.8032	21.8695	21.8584
KIDINS220	Q9ULH0	21.4747	21.674140526345401	22.0763	21.870634723673401	21.7927	22.049397938378799	NA	18.1021	18.0493	NA	17.7134	17.8476	21.4335	21.7955	21.9626	21.8612	21.9352	21.9709	#VALUE!	18.1785	18.0195	#VALUE!	17.4377	17.6125
TBCD	Q9BTW9	19.699961825200901	19.300902508411699	19.54	19.435392929168401	19.386270925875799	19.587317443607098	18.6077	18.9871	19.0902	19.069	19.2582	19.2293	19.6588	19.4223	19.4263	19.4259	19.5288	19.5088	19.1372	19.0636	19.0604	19.0213	18.9824	18.9942
CDV3	Q9UKY7	21.841434150553599	22.199094661888299	22.519813621507598	22.4025	22.2212	22.548358387487902	21.8553	22.7509	22.8343	22.7689	23.035	23.0104	21.8003	22.3205	22.4061	22.393	22.3637	22.4699	22.3848	22.8274	22.8045	22.7212	22.7593	22.7753
CEP170B	Q9Y4F5	17.506343931387899	17.088264721435099	17.315064496759099	16.884351069931199	17.2423	17.4774	18.8262	19.372	19.539	19.4516	19.4514	19.4435	17.4652	17.2097	17.2014	16.8749	17.3848	17.3989	19.3556	19.4484	19.5092	19.4039	19.1757	19.2084
AGPS	O00116	21.2875	21.5831	21.9241	21.964560111159699	21.682901447813599	21.8364	20.0598	20.6848	20.7587	20.8729	21.2445	21.1884	21.2463	21.7045	21.8104	21.9551	21.8254	21.7579	20.5893	20.7613	20.729	20.8252	20.9688	20.9534
ACOT7	O00154	22.3061	22.037009934657501	22.2441	22.150394156178798	21.890822179925699	22.335636506930602	22.4292	23.012	23.0877	23.1019	23.3965	23.3417	22.2649	22.1584	22.1304	22.1409	22.0333	22.2571	22.9587	23.0884	23.0579	23.0542	23.1208	23.1066
DDRGK1	Q96HY6	20.622825132727002	20.669604529362498	20.862839301084499	20.654486081619002	20.684482790659299	21.014496162459501	19.8682	20.6194	20.681	20.7746	20.7139	20.8143	20.5817	20.791	20.7491	20.645	20.827	20.936	20.3977	20.6959	20.6513	20.7268	20.4382	20.5793
SPTBN2	O15020	18.6787	19.5252	19.803539215039699	19.748361652692701	19.645	19.767167340427299	18.3204	18.5619	18.562	18.4769	18.7742	18.6589	18.6375	19.6466	19.6898	19.7389	19.7875	19.6887	18.8499	18.6383	18.5323	18.4291	18.4984	18.4238
TUBGCP2	Q9BSJ2	20.152391541429001	19.926787038160601	20.215267143106999	20.1596	19.966579695561698	20.327943911105901	19.337	19.9025	19.9686	19.9919	20.2359	20.2048	20.1112	20.0482	20.1016	20.1501	20.1091	20.2494	19.8665	19.9789	19.9389	19.9442	19.9602	19.9698
PRKAR2A	P13861	22.205248016915299	21.932045532814101	22.226	22.123123319924701	21.9367	22.119001125720299	20.6267	21.0672	21.1855	21.0477	21.4356	21.4628	22.1641	22.0534	22.1123	22.1137	22.0792	22.0405	21.1562	21.1436	21.1557	21	21.1598	21.2278
CHAMP1	Q96JM3	17.574	18.3183	18.913113146352099	18.9719	18.779724668850701	18.864711398418201	20.0745	20.7742	20.7814	20.7969	20.9775	20.9853	17.5328	18.4397	18.7994	18.9624	18.9222	18.7862	20.604	20.8506	20.7516	20.7492	20.7018	20.7503
SHROOM1	Q2M3G4	17.029723197023699	17.066363151964001	17.400508861464701	17.046962445415399	17.130948245388701	17.111223435834201	16.5844	17.4248	17.5094	17.4679	17.4988	17.609	16.9886	17.1878	17.2868	17.0375	17.2735	17.0327	17.1139	17.5013	17.4796	17.4202	17.223	17.3739
ATP5S	Q99766	19.080370664816702	18.461580798163101	18.703354734872299	18.652291974325799	18.292493688678402	18.814148449036399	NA	NA	19.3288	19.1032	19.4183	19.3877	19.0392	18.583	18.5897	18.6428	18.435	18.7357	#VALUE!	#VALUE!	19.299	19.0555	19.1425	19.1527
EIF4B	P23588	23.733238740845099	23.167656145561601	23.359617112478599	23.205212537699001	23.2694	23.3693	22.1292	22.6398	22.5854	22.9022	22.9478	22.9671	23.6921	23.289	23.2459	23.1957	23.4119	23.2908	22.6587	22.7162	22.5557	22.8545	22.672	22.7321
SUPT16H	Q9Y5B9	22.976311681170198	22.907045667424899	23.301963782525402	23.317780268957598	23.105622160200799	23.266631197726198	21.8197	22.5597	22.6086	22.6996	23.0065	22.9594	22.9351	23.0284	23.1883	23.3083	23.2481	23.1881	22.3492	22.6361	22.5789	22.6519	22.7307	22.7244
GBF1	Q92538	20.269572273898401	20.129075615749901	20.284334066174601	20.252678027742501	20.0245	20.3343	20.515	21.0783	21.1625	21.3422	21.4776	21.3934	20.2284	20.2505	20.1706	20.2432	20.167	20.2558	21.0445	21.1548	21.1328	21.2945	21.2019	21.1584
MOCS2	O96007	20.5087	20.6712	20.787794638924701	20.685106564101499	20.502170130735099	20.741440239742701	19.0774	19.7562	20.1256	20.2515	20.4273	20.3231	20.4675	20.7926	20.6741	20.6756	20.6447	20.6629	19.6069	19.8326	20.0959	20.2038	20.1515	20.0881
GOLGA3	Q08378	21.226019603558399	20.712	20.851284891466399	20.704529264472399	20.637884334713501	20.932956820460301	20.342	20.8634	20.9505	20.8909	21.0362	20.9845	21.1848	20.8334	20.7376	20.6951	20.7804	20.8545	20.8715	20.9398	20.9207	20.8431	20.7604	20.7495
MBOAT7	Q96N66	18.8158	18.895179413876399	19.778213145183202	19.749852033246299	19.574342568827099	19.886175494894001	21.9226	22.5545	22.4461	22.5416	22.9005	22.8818	18.7746	19.0166	19.6645	19.7404	19.7169	19.8077	22.4521	22.6309	22.4163	22.4938	22.6248	22.6467
DBT	P11182	19.638	19.513803985221799	19.705634416418199	19.6854	19.527105132707501	19.9535	19.4628	19.8405	20.0107	19.9419	20.1966	20.0454	19.5968	19.6352	19.5919	19.676	19.6696	19.875	19.9922	19.9169	19.9809	19.8942	19.9209	19.8104
SDHD	O14521	20.3186	19.935209051651501	20.2222	20.2242	20.247883196579401	20.441881619492101	19.3634	20.004	20.108	20.1564	20.2311	20.2343	20.2775	20.0566	20.1085	20.2147	20.3904	20.3634	19.8928	20.0805	20.0783	20.1087	19.9553	19.9992
KLC4	Q9NSK0	19.8413	19.4566	19.608693793088701	19.646704864807798	19.5327	19.738365344410798	17.0522	17.5855	17.891	17.7802	18.1179	17.98	19.8001	19.578	19.495	19.6372	19.6752	19.6599	17.5817	17.662	17.8613	17.7325	17.8421	17.7449
MNAT1	P51948	19.932465504771901	19.859392132885102	19.926203128019502	19.904804614373401	19.746594830261898	19.971313603052199	18.8663	19.4716	19.6061	19.4215	19.8688	19.898	19.8913	19.9808	19.8125	19.8953	19.8891	19.8928	19.3958	19.5481	19.5763	19.3738	19.5931	19.6629
ARHGAP21	Q5T5U3	17.6936	17.143592002801601	17.209717755068901	16.923190972695298	17.172482248371999	17.415498336969499	NA	16.5414	16.5971	16.139	16.236	16.3171	17.6524	17.265	17.096	16.9137	17.315	17.337	#VALUE!	16.6178	16.5673	16.0913	15.9603	16.0821
GOLGA5	Q8TBA6	19.269975761483401	18.970108748445401	19.116241152690101	19.0572	18.876047370014501	19.121071302303498	19.2757	19.8402	19.9473	19.8765	19.995	20.0055	19.2288	19.0915	19.0025	19.0478	19.0186	19.0426	19.8052	19.9166	19.9176	19.8288	19.7192	19.7705
MAP4K4	O95819	19.868443885260099	19.4631	19.537647666877898	19.363123971874899	19.453342634901801	19.567	19.1268	19.736	19.798	19.7085	19.8293	19.7776	19.8273	19.5845	19.424	19.3537	19.5959	19.4885	19.6562	19.8124	19.7683	19.6607	19.5535	19.5425
UBR5	O95071	20.4275	20.2756	20.436064188724501	20.3056	20.2118	20.4791	18.5729	19.0627	19.3674	19.3707	19.6108	19.5256	20.3863	20.397	20.3224	20.2961	20.3543	20.4006	19.1024	19.1391	19.3376	19.323	19.335	19.2905
PSMD3	O43242	23.4397	23.243045872544101	23.444464697622401	23.382522654430598	23.1462	23.390477793201001	21.8301	22.4449	22.4706	22.5566	22.7914	22.7641	23.3985	23.3644	23.3308	23.3731	23.2887	23.312	22.3596	22.5213	22.4408	22.5089	22.5157	22.5291
POP1	Q99575	20.185607940018901	20.317631658545199	20.7118	20.557541872430999	20.394940091764798	20.737535834067799	19.2473	19.9306	19.979	19.9571	20.1962	20.1612	20.1444	20.439	20.5981	20.5481	20.5374	20.659	19.7768	20.007	19.9493	19.9094	19.9204	19.9262
BRD4	O60885	20.065375639337802	20.177959553002999	20.7336	20.623294852041798	20.518835877275599	20.8723	19.0786	19.5253	19.6985	19.6167	19.8889	19.8154	20.0242	20.2993	20.6199	20.6138	20.6613	20.7938	19.6081	19.6017	19.6687	19.569	19.6132	19.5804
STRAP	Q9Y3F4	23.384844194595701	23.144003798211202	23.3031	23.111	22.985782024901098	23.302192465595699	20.9302	21.6265	21.7687	21.8354	22.027	22.032	23.3437	23.2654	23.1894	23.1015	23.1283	23.2237	21.4596	21.7029	21.7389	21.7877	21.7512	21.797
TRMT6	Q9UJA5	19.481606429284501	19.809100225663801	20.157349565187999	20.203	19.939454604676499	20.133134305786701	20.4763	21.0416	21.2275	21.1617	21.6889	21.5686	19.4404	19.9305	20.0437	20.1935	20.082	20.0546	21.0058	21.118	21.1977	21.114	21.4131	21.3336
PTPMT1	Q8WUK0	17.952033580572401	NA	17.519787454284099	17.771285085066399	17.418742136005299	16.929398923322498	NA	NA	NA	NA	NA	NA	17.9109	#VALUE!	17.4061	17.7618	17.5613	16.8509	#VALUE!	#VALUE!	#VALUE!	#VALUE!	#VALUE!	#VALUE!
TMF1	P82094	20.176129351014001	19.888903607224599	20.021995731854201	19.840515622447601	19.865463066935298	20.063897455979401	19.0253	19.7914	19.881	19.5321	19.7917	19.6052	20.135	20.0103	19.9083	19.831	20.008	19.9854	19.5548	19.8678	19.8513	19.4844	19.5159	19.3702
C19orf47	Q8N9M1	18.331629344904101	17.922541212172501	18.175917608767399	17.970013391140402	17.989723582077101	18.4187	17.6364	18.3049	18.5502	18.0705	18.4674	18.3467	18.2905	18.0439	18.0622	17.9605	18.1322	18.3403	18.1658	18.3813	18.5204	18.0228	18.1916	18.1116
GPAM	Q9HCL2	18.141084047102801	17.5866	17.925402926359698	18.115183534696499	17.363897458261899	17.937424655014599	NA	NA	NA	NA	NA	NA	18.0999	17.708	17.8117	18.1057	17.5064	17.8589	#VALUE!	#VALUE!	#VALUE!	#VALUE!	#VALUE!	#VALUE!
MCCC2	Q9HCC0	20.444434416797598	20.297050434001999	20.714866964930302	20.498147668263201	20.455	20.6913	19.9518	20.6005	20.6633	20.7834	21.096	21.0065	20.4033	20.4184	20.6012	20.4887	20.5975	20.6128	20.4813	20.6769	20.6335	20.7357	20.8202	20.7715
C16orf58	Q96GQ5	NA	18.637581559601301	19.351255800484601	19.382453669748099	19.006812237623802	19.4151	NA	19.9437	20.0078	20.0677	20.43	20.2338	#VALUE!	18.759	19.2376	19.373	19.1493	19.3366	#VALUE!	20.0201	19.9781	20.02	20.1543	19.9987
PRKAR2B	P31323	19.6124	19.163106184448601	19.306760858235101	19.224801438343999	19.268772799466799	19.3925	NA	NA	NA	NA	NA	NA	19.5713	19.2845	19.1931	19.2153	19.4113	19.314	#VALUE!	#VALUE!	#VALUE!	#VALUE!	#VALUE!	#VALUE!
SMC1A	Q14683	22.821884036282299	22.4108	22.572561132865001	22.471882583026801	22.3699	22.630131456791101	21.6992	22.2836	22.3981	22.4131	22.6331	22.5917	22.7807	22.5322	22.4589	22.4624	22.5124	22.5516	22.2286	22.36	22.3684	22.3654	22.3574	22.3566
NUP107	P57740	20.823372244363501	21.041895485219602	21.373943275001398	21.340652577387399	21.100698504627399	21.394923014748802	19.6362	20.2159	20.3002	20.3562	20.6972	20.5631	20.7822	21.1633	21.2602	21.3312	21.2432	21.3164	20.1657	20.2923	20.2705	20.3085	20.4214	20.3281
ACOT1	Q86TX2	21.232752891521901	20.859631904226401	21.164691696564301	21.141503170108599	20.876648757358499	21.174	NA	NA	NA	NA	NA	NA	21.1916	20.981	21.051	21.132	21.0192	21.0955	#VALUE!	#VALUE!	#VALUE!	#VALUE!	#VALUE!	#VALUE!
DNAJC7	Q99615	22.5658	22.380449413795802	22.554692287063101	22.4747	22.3998	22.531553709583299	20.4955	20.9622	21.08	20.9385	21.2503	21.1789	22.5246	22.5018	22.441	22.4652	22.5423	22.4531	21.0249	21.0386	21.0503	20.8907	20.9745	20.9439
BYSL	Q13895	21.733042330877399	21.480938369871399	21.821503729160401	21.721313451644299	21.597052096064399	21.8012	18.7703	19.4894	19.5668	19.5953	19.7863	19.7948	21.6919	21.6023	21.7078	21.7118	21.7396	21.7227	19.2998	19.5658	19.5371	19.5476	19.5105	19.5597
TRUB2	O95900	17.6372	18.321177884867001	18.364419190432599	17.7715	18.160639493958801	18.354102328903501	NA	NA	NA	NA	NA	NA	17.5961	18.4426	18.2507	17.7621	18.3031	18.2756	#VALUE!	#VALUE!	#VALUE!	#VALUE!	#VALUE!	#VALUE!
PDIA4	P13667	23.878148204175702	23.4927	23.667870958203299	23.521438927150701	23.399345342818201	23.6549	23.4642	24.1406	24.2591	24.2496	24.5335	24.518	23.837	23.6141	23.5542	23.512	23.5419	23.5764	23.9937	24.217	24.2294	24.2019	24.2577	24.2829
NUCB2	P80303	21.756767479454599	21.3547	21.686272260369499	21.6928	21.582921382305699	21.7361	20.587	21.0799	21.2017	21.0877	21.5001	21.4544	21.7156	21.4761	21.5726	21.6833	21.7254	21.6576	21.1164	21.1563	21.172	21.04	21.2243	21.2194
PXMP2	Q9NR77	20.325142156154101	19.4985	19.950076972969001	19.668649501892698	19.4703	19.973973122745999	NA	NA	NA	NA	NA	NA	20.284	19.6199	19.8364	19.6592	19.6128	19.8955	#VALUE!	#VALUE!	#VALUE!	#VALUE!	#VALUE!	#VALUE!
DYNC1H1	Q14204	23.428754349621201	23.307856013138601	23.643897863094601	23.620482721135001	23.370427847599501	23.584654201342701	22.1464	22.7773	22.8428	22.8972	23.2069	23.1635	23.3876	23.4292	23.5302	23.611	23.5129	23.5062	22.6758	22.8537	22.8131	22.8495	22.9312	22.9285
ADD2	P35612	20.1082	19.892709466314301	20.130233842925801	20.068	19.971923092633801	20.139271996601298	NA	NA	16.9581	17.0709	17.0199	NA	20.067	20.0141	20.0165	20.0585	20.1144	20.0608	#VALUE!	#VALUE!	16.9284	17.0232	16.7442	#VALUE!
BCL2L13	Q9BXK5	20.336343552496999	20.207611973134199	20.474878525617399	20.454852886094301	20.278572079781402	20.5703	19.1311	19.5554	19.778	19.89	20.1998	20.1858	20.2952	20.329	20.3612	20.4454	20.4211	20.4918	19.6606	19.6318	19.7482	19.8422	19.924	19.9508
SEC23A	Q15436	21.841916777480201	21.539283684770002	21.837586799537601	21.7593	21.481171450953799	21.840530034185299	20.1595	20.6703	20.7583	20.7976	21.0802	21.0372	21.8007	21.6607	21.7239	21.7498	21.6237	21.762	20.689	20.7467	20.7286	20.7499	20.8045	20.8021
CCDC14	Q49A88	NA	15.545632873342401	15.442584453453801	15.573382943301301	15.862766609366901	NA	NA	16.7745	16.7306	17.2545	16.6514	16.8039	#VALUE!	15.667	15.3289	15.5639	16.0053	#VALUE!	#VALUE!	16.8509	16.7008	17.2068	16.3757	16.5688
RIF1	Q5UIP0	21.1158	20.931631906243201	21.374554421653698	21.302363987571098	21.063125766186999	21.2822	19.2994	19.8073	19.8133	19.7044	20.0057	19.8876	21.0746	21.053	21.2609	21.2929	21.2056	21.2037	19.8289	19.8837	19.7835	19.6567	19.7299	19.6526
ASRGL1	Q7L266	19.572884066878299	19.222536391945201	19.3634	19.230479581234501	19.091311652551202	19.503615803194698	17.8011	18.464	18.5433	18.7588	18.9373	18.8057	19.5317	19.3439	19.2497	19.221	19.2338	19.4251	18.3306	18.5405	18.5136	18.711	18.6615	18.5707
YRDC	Q86U90	20.602567679596099	20.221597087329201	20.471650760197601	20.308833870065801	20.1516	20.592	17.9877	NA	NA	19.1273	19.2868	19.0017	20.5614	20.343	20.358	20.2994	20.2941	20.5135	18.5172	#VALUE!	#VALUE!	19.0796	19.0111	18.7667
UBA1	P22314	25.404366767121999	25.204097282182001	25.5162	25.491809800209602	25.236019709199802	25.419607492536201	23.4457	24.1	24.1605	24.2302	24.622	24.5324	25.3632	25.3255	25.4025	25.4823	25.3785	25.3411	23.9752	24.1765	24.1307	24.1825	24.3462	24.2973
ZC3H11A	O75152	21.2785	21.169227466339802	21.321935858479399	21.177409355001501	21.063271133984198	21.451245942478401	19.5214	20.2058	20.1798	20.2233	20.3918	20.4099	21.2373	21.2906	21.2082	21.1679	21.2058	21.3728	20.0509	20.2822	20.1501	20.1756	20.1161	20.1749
EDC3	Q96F86	21.488150584655902	21.4716	21.5588	21.542011627036299	21.2989	21.621483590593801	20.4055	20.8757	21.1406	21.0858	21.4846	21.4184	21.447	21.593	21.4452	21.5325	21.4414	21.543	20.935	20.9521	21.1108	21.0381	21.2088	21.1834
ADH5	P11766	23.620340078506199	23.270250815200399	23.555459036963299	23.3285	23.2277	23.5569	22.2366	22.7612	22.8662	22.9289	23.2299	23.204	23.5792	23.3916	23.4418	23.319	23.3702	23.4785	22.7661	22.8376	22.8364	22.8812	22.9541	22.969
ETFA	P13804	23.280304017299201	23.3788	23.7074	23.606053718424199	23.3296	23.502111130260399	21.6879	22.2563	22.3186	22.4098	22.754	22.7766	23.2391	23.5002	23.5937	23.5966	23.4721	23.4236	22.2174	22.3327	22.2889	22.3621	22.4782	22.5415
SEPT8	Q92599	20.099683062559698	19.798607598477599	19.9677	19.782491931891901	19.634	19.9648	20.8066	21.4101	21.4841	21.5565	21.8323	21.7562	20.0585	19.92	19.854	19.773	19.7765	19.8863	21.3361	21.4865	21.4544	21.5087	21.5565	21.5212
RNF20	Q5VTR2	21.578765170732201	21.311283717778501	21.373106070743699	21.223815736082599	21.163328863072799	21.4725	19.8495	20.3189	20.3836	20.3551	20.4967	20.4896	21.5376	21.4327	21.2594	21.2143	21.3058	21.394	20.3789	20.3953	20.3538	20.3073	20.2209	20.2546
HSPD1	P10809	26.362947148499199	26.137702953898401	26.485517736230101	26.498278985669799	26.2165	26.339718639014599	24.153	24.8611	24.8182	24.7661	25.1884	25.1247	26.3218	26.2591	26.3718	26.4888	26.359	26.2612	24.6824	24.9375	24.7885	24.7183	24.9127	24.8897
TBCC	Q15814	20.430008505663601	20.1781	20.398815942618601	20.431949590234701	20.173691069599201	20.4586	18.1565	18.8382	19.2439	19.3739	19.3779	19.3575	20.3888	20.2995	20.2851	20.4225	20.3162	20.3801	18.686	18.9147	19.2142	19.3262	19.1021	19.1225
PSMD1	Q99460	23.242340168631198	22.9743	23.132876267432799	23.009631249933399	22.808952515235799	23.085501083677698	21.1771	21.8282	21.8888	21.971	22.2808	22.2519	23.2012	23.0957	23.0192	23.0002	22.9515	23.007	21.7066	21.9046	21.8591	21.9233	22.005	22.0168
HAUS7	Q99871	20.314494082508801	19.350225099572899	18.9521	18.832139760250602	18.936381842434599	18.707332210037499	16.3682	17.3332	16.922	15.4708	16.6395	16.2884	20.2733	19.4716	18.8384	18.8227	19.0789	18.6288	16.8977	17.4096	16.8923	15.4231	16.3638	16.0534
EWSR1	Q01844	23.9561	23.9124	24.125850941538701	24.050810802892499	23.8793	24.234589997697299	23.0177	23.7749	23.8162	23.7783	24.0255	24.0475	23.9149	24.0338	24.0122	24.0413	24.0218	24.1561	23.5472	23.8513	23.7865	23.7306	23.7498	23.8124
PDS5A	Q29RF7	21.069199401748701	20.856310875592499	21.127435508219499	20.982368237013301	20.833435012827302	21.106547840937999	19.6739	20.2118	20.4249	20.3788	20.5415	20.522	21.028	20.9777	21.0137	20.9729	20.9759	21.0281	20.2034	20.2882	20.3951	20.3311	20.2658	20.2869
DDX21	Q9NR30	23.068093030010601	23.343230064866699	23.7373	23.6525	23.4619	23.643674372584599	20.4758	20.9923	21.1793	21.1016	21.4455	21.3235	23.0269	23.4646	23.6236	23.643	23.6044	23.5652	21.0053	21.0687	21.1496	21.0539	21.1697	21.0884
BDH2	Q9BUT1	21.663022862866399	20.950437882467199	20.902595705310699	20.615166003762901	20.864120859377799	20.9037	NA	NA	NA	NA	NA	NA	21.6219	21.0718	20.7889	20.6057	21.0066	20.8252	#VALUE!	#VALUE!	#VALUE!	#VALUE!	#VALUE!	#VALUE!
SF3B2	Q13435	22.7559	22.437080374308401	22.692239719682199	22.598344908606901	22.517152874567699	22.688398349783601	21.5832	22.1243	22.2806	22.297	22.5203	22.5091	22.7147	22.5585	22.5785	22.5889	22.6597	22.6099	22.1127	22.2007	22.2509	22.2493	22.2446	22.274
FAM84B	Q96KN1	20.688561004120501	20.357161505887099	20.363911871286099	20.430376173569201	20.281476060593299	20.580005591100701	21.5599	22.0175	22.1657	22.1547	22.3056	22.3159	20.6474	20.4786	20.2502	20.4209	20.424	20.5015	22.0894	22.0939	22.1359	22.107	22.0299	22.0808
APIP	Q96GX9	20.4284	20.2557	20.457508934810399	20.253714938431099	20.233810449467899	20.269614703134899	NA	NA	NA	17.967	18.4918	17.7736	20.3873	20.3771	20.3438	20.2442	20.3763	20.1911	#VALUE!	#VALUE!	#VALUE!	17.9193	18.216	17.5385
PRPF8	Q6P2Q9	22.139037878859899	21.966373036012701	22.5286	22.513222600949501	22.250944417566402	22.454421458910002	21.0989	21.7023	21.788	21.8262	22.1306	22.0689	22.0979	22.0878	22.4149	22.5038	22.3935	22.3759	21.6284	21.7788	21.7582	21.7785	21.8548	21.8338
ENAH	Q8N8S7	22.792418577797601	22.358020470690398	22.442328768688402	22.327476860983101	22.222017195626499	22.554398341424498	20.2742	20.7529	20.925	20.8064	21.1075	21.0841	22.7512	22.4794	22.3286	22.318	22.3645	22.4759	20.8037	20.8293	20.8952	20.7587	20.8318	20.8491
HSPA12A	O43301	18.040320799628802	17.771759680744001	17.841497480487099	17.9932	17.824463380132599	17.904430633794799	18.2782	18.8304	18.7884	18.6658	18.8981	18.9289	17.9991	17.8931	17.7278	17.9838	17.967	17.8259	18.8077	18.9068	18.7586	18.6181	18.6223	18.6939
FBXW11	Q9UKB1	19.332	19.153052310227299	19.368963921125999	19.1516	19.209150304254699	19.666761088874001	NA	18.4653	18.6257	18.2171	18.7113	18.6946	19.2909	19.2744	19.2553	19.1421	19.3517	19.5883	#VALUE!	18.5417	18.596	18.1694	18.4355	18.4595
BOD1	Q96IK1	19.6476	19.146699465451601	19.419504647636099	19.3239	19.172159240055599	19.476981373736599	NA	NA	NA	NA	NA	NA	19.6064	19.2681	19.3058	19.3144	19.3147	19.3985	#VALUE!	#VALUE!	#VALUE!	#VALUE!	#VALUE!	#VALUE!
FASTKD5	Q7L8L6	20.117620718593901	19.810769992873102	20.130965035524099	20.0016	19.974024804450199	20.178	18.3958	NA	19.4464	19.0901	19.4663	19.4188	20.0764	19.9322	20.0173	19.9921	20.1165	20.0995	18.9253	#VALUE!	19.4166	19.0424	19.1906	19.1837
ENO1	P06733	26.080439829839101	26.691	26.989	26.927458344547301	26.704553028505799	26.899499342396599	25.5487	26.1565	26.2405	26.241	26.5391	26.5447	26.0393	26.8124	26.8753	26.918	26.8471	26.821	26.0782	26.2329	26.2107	26.1933	26.2634	26.3096
PSEN1	P49768	18.973923832260098	18.840604559506399	18.739271603674201	18.520853287048901	18.530934820126401	18.383	18.1082	18.9576	19.1828	18.9217	19.2304	19.1891	18.9328	18.962	18.6256	18.5114	18.6734	18.3045	18.6377	19.034	19.153	18.874	18.9547	18.954
NOL7	Q9UMY1	NA	18.473537443485899	20.058390085576701	19.926378228029499	19.764894047083398	20.1669	19.4848	19.7584	19.8482	20.0015	20.1817	20.1868	#VALUE!	18.5949	19.9447	19.9169	19.9074	20.0884	20.0143	19.8348	19.8185	19.9538	19.906	19.9517
MUT	P22033	20.7466	20.204095403205699	20.501432897053199	20.426640443440199	20.285387293185199	20.447438399408998	17.2053	17.8102	18.057	18.0726	18.268	18.3512	20.7055	20.3255	20.3877	20.4172	20.4279	20.3689	17.7348	17.8866	18.0273	18.0248	17.9922	18.1161
CTNNB1	P35222	20.396714850977901	20.593357871421201	21.143190017693598	21.1797	20.780962624502401	20.998240629374699	21.5296	22.2302	22.2725	22.2881	22.6294	22.6233	20.3555	20.7147	21.0295	21.1703	20.9235	20.9197	22.0591	22.3066	22.2428	22.2404	22.3536	22.3883
FYCO1	Q9BQS8	18.772442711707999	18.4011	18.498763774116401	18.186245515743401	18.401021209782801	17.821082076309601	16.8877	17.9021	17.8721	17.496	17.876	17.8203	18.7313	18.5225	18.3851	18.1768	18.5435	17.7426	17.4172	17.9786	17.8423	17.4483	17.6003	17.5852
TOR1AIP2	Q8NFQ8	20.810687567895201	20.330353023420098	20.3304	20.227863932009399	20.312006044292001	20.459131245219599	21.3644	21.8768	21.8763	21.3167	21.6139	21.517	20.7695	20.4517	20.2167	20.2184	20.4545	20.3806	21.8939	21.9532	21.8466	21.269	21.3381	21.2819
EBP	Q15125	23.5834	NA	21.398160942128399	NA	NA	NA	24.4101	24.1906	24.4529	24.6823	25.1357	24.9915	23.5422	#VALUE!	21.2845	#VALUE!	#VALUE!	#VALUE!	24.9396	24.267	24.4231	24.6346	24.8599	24.7564
ADD1	P35611	21.378205038568801	21.0735	21.3747	21.2386	21.212934505342002	21.395004872766801	20.4732	21.053	21.056	21.0132	21.1828	21.1797	21.337	21.1949	21.261	21.2291	21.3554	21.3165	21.0027	21.1294	21.0262	20.9654	20.9071	20.9447
LIG3	P49916	21.5169	21.2047	21.465279182946698	21.375081878063501	21.223772549965499	21.4417	19.1942	19.6225	19.7551	19.6187	19.8576	19.7415	21.4757	21.3261	21.3516	21.3656	21.3663	21.3632	19.7236	19.699	19.7253	19.5709	19.5818	19.5064
ATRX	P46100	22.5331	21.348635916145302	21.630337420669999	21.579220274979299	21.5861	21.645014921952701	19.0027	19.47	19.4637	19.4236	19.5225	19.5135	22.4919	21.47	21.5166	21.5698	21.7286	21.5665	19.5322	19.5465	19.434	19.3759	19.2467	19.2785
ACADM	P11310	22.852199281287898	22.517465097494298	22.698140530312202	22.513340497506999	22.416303716792701	22.6462	20.0996	20.5527	20.6713	20.6848	20.8328	20.823	22.811	22.6389	22.5844	22.5039	22.5588	22.5677	20.6291	20.6291	20.6415	20.637	20.557	20.588
WDR47	O94967	18.079230680116101	17.637245710609299	17.797651423712502	17.703187434358899	17.274298630839802	17.621266874755801	NA	NA	NA	NA	NA	NA	18.0381	17.7586	17.684	17.6937	17.4168	17.5428	#VALUE!	#VALUE!	#VALUE!	#VALUE!	#VALUE!	#VALUE!
POLA1	P09884	21.099042265841302	20.905990164169101	21.032931394862999	20.9801	20.804148334051401	20.971178973658901	19.6084	20.2159	20.3644	20.1836	20.5071	20.3695	21.0579	21.0274	20.9192	20.9707	20.9467	20.8927	20.1378	20.2923	20.3347	20.1358	20.2313	20.1344
FLOT1	O75955	19.798	19.6524	19.964292334989199	20.025017545055299	19.8646	20.2031	19.2264	19.7342	20.088	19.9647	20.2165	20.2021	19.7568	19.7738	19.8506	20.0155	20.0071	20.1246	19.7558	19.8106	20.0582	19.917	19.9407	19.967
RALBP1	Q15311	18.836528952291101	18.618750099664901	18.601867203275798	18.480698934002699	18.460476918628299	18.639951405347301	17.9611	18.6036	18.7015	18.5301	18.9172	18.7738	18.7954	18.7401	18.4882	18.4712	18.603	18.5615	18.4906	18.68	18.6718	18.4823	18.6414	18.5387
YKT6	O15498	20.771338024103201	20.7835	21.0597	21.073647267981901	20.783039058930399	20.884	21.5428	21.9682	22.1951	22.2683	22.715	22.6053	20.7302	20.9049	20.946	21.0642	20.9255	20.8055	22.0723	22.0446	22.1654	22.2206	22.4392	22.3703
LMNA	P02545	21.489921380378998	21.3178	21.555264391449398	21.470310366800401	21.379048206942201	21.468265272452399	24.4887	25.0144	25.1197	25.1421	25.3792	25.3496	21.4488	21.4392	21.4416	21.4608	21.5216	21.3898	25.0182	25.0908	25.09	25.0944	25.1034	25.1145
ALDH5A1	P51649	19.728720536565699	19.5493	19.803574450962401	19.6885	19.621927529824902	19.726021242639099	17.6437	18.3813	18.5479	18.3437	18.5147	18.5406	19.6875	19.6707	19.6899	19.679	19.7644	19.6475	18.1732	18.4577	18.5181	18.296	18.2389	18.3055
SLC25A5	P05141	23.199954819038901	24.3977	25.4636	25.545694562016099	25.192323917782598	25.2333	23.9035	24.6203	24.6599	24.6095	25.001	24.9677	23.1588	24.5191	25.3499	25.5362	25.3348	25.1548	24.433	24.6968	24.6301	24.5618	24.7253	24.7327
SLC25A6	P12236	22.527172479799098	23.829469580506601	24.7976	24.8983	24.453524607074002	24.576602656531001	NA	NA	NA	22.864	23.4533	23.44	22.486	23.9509	24.6839	24.8888	24.596	24.4981	#VALUE!	#VALUE!	#VALUE!	22.8162	23.1776	23.2049
NDUFV1	P49821	19.644377249879401	19.837038873944898	20.924833580668999	21.069234069831801	20.675258397625502	20.7888	20.1819	20.72	20.9374	20.9391	21.2385	21.12	19.6032	19.9584	20.8111	21.0598	20.8178	20.7103	20.7114	20.7965	20.9077	20.8913	20.9628	20.8849
ANXA1	P04083	19.119218327074801	19.093548299126201	18.810732745451599	18.918723964402002	19.075842950150101	18.918789270319898	24.1163	24.7475	24.7787	24.8737	25.1642	25.1158	19.078	19.2149	18.697	18.9093	19.2184	18.8403	24.6458	24.8239	24.749	24.826	24.8885	24.8807
COTL1	Q14019	22.581986756041299	22.134678467668799	22.365671936437799	22.1643	22.0593	22.197440814584901	24.097	24.6549	24.7431	24.652	25.0057	24.8885	22.5408	22.2561	22.252	22.1548	22.2018	22.1189	24.6264	24.7313	24.7134	24.6043	24.73	24.6534
CCAR2	Q8N163	21.882721047136101	21.545599819197601	21.8104	21.6485	21.4954	21.765626076293099	20.8938	21.4353	21.512	21.4939	21.808	21.748	21.8415	21.667	21.6967	21.639	21.6379	21.6871	21.4233	21.5118	21.4823	21.4462	21.5322	21.5129
FTO	Q9C0B1	20.976610679941398	20.7952	21.135289054768801	21.033578202049199	20.787824811886601	21.0251	18.9771	19.5964	19.8123	19.9622	20.2737	20.1147	20.9354	20.9166	21.0216	21.0241	20.9303	20.9466	19.5066	19.6728	19.7825	19.9145	19.998	19.8797
RARS	P54136	24.419201360319601	24.281485988832799	24.4683	24.4809	24.205121368430301	24.447614718187001	21.7364	22.3055	22.3755	22.3943	22.768	22.7243	24.378	24.4029	24.3546	24.4714	24.3476	24.3691	22.2659	22.3819	22.3457	22.3466	22.4923	22.4892
NMT1	P30419	21.900418067119301	21.6889	22.069	22.043010670419601	21.667259286622301	21.8702	21.5554	22.0786	22.0374	22.1836	22.5586	22.467	21.8592	21.8103	21.9553	22.0335	21.8098	21.7917	22.0849	22.155	22.0076	22.1359	22.2828	22.2319
USP15	Q9Y4E8	20.536106237932898	20.5204	20.795613464841701	20.773898695255699	20.474144659613501	20.784730371125299	19.2003	19.5016	19.7331	19.7684	20.1513	20.0536	20.4949	20.6418	20.6819	20.7644	20.6167	20.7062	19.7298	19.578	19.7033	19.7207	19.8755	19.8185
SEC23IP	Q9Y6Y8	21.747	21.468458191620599	21.727196525409401	21.681142538162401	21.4391	21.702676895033701	20.07	20.6148	20.6271	20.7733	21.1462	21.0318	21.7059	21.5898	21.6135	21.6717	21.5816	21.6242	20.5995	20.6912	20.5973	20.7256	20.8705	20.7967
PABPC1	P11940	23.611285277891099	23.841872668801201	24.189987270513299	24.0806	23.8969	24.190959001595299	23.1346	23.7201	23.8409	23.8464	24.1301	24.0567	23.5701	23.9633	24.0763	24.0711	24.0394	24.1125	23.6641	23.7965	23.8112	23.7987	23.8544	23.8217
HCFC1	P51610	22.609510381421099	22.375354291995301	22.655934214648401	22.529966543693501	22.353770467026401	22.695256933676198	21.3064	21.8929	21.9877	22.0414	22.268	22.2722	22.5683	22.4967	22.5422	22.5205	22.4963	22.6168	21.8359	21.9693	21.958	21.9937	21.9923	22.0371
UBE4B	O95155	19.661495634297999	19.4197	19.584943201339801	19.6278	19.4624	19.775506715076499	18.5906	18.9356	19.2415	19.5134	19.4133	19.4631	19.6203	19.5411	19.4712	19.6183	19.6049	19.697	19.1201	19.012	19.2117	19.4656	19.1376	19.228
GNB1	P62873	21.258913771761101	21.485510397077199	22.595173320391101	22.4215	22.3618	22.575608680924098	22.6887	23.2788	23.4821	23.5555	23.6438	23.597	21.2177	21.6069	22.4815	22.4121	22.5043	22.4971	23.2182	23.3552	23.4524	23.5078	23.368	23.362
GSTCD	Q8NEC7	18.752647769309601	18.848385143254198	18.827072828767601	18.684391459761699	18.688656366576801	18.563740733469398	NA	NA	NA	NA	NA	NA	18.7115	18.9698	18.7134	18.6749	18.8312	18.4852	#VALUE!	#VALUE!	#VALUE!	#VALUE!	#VALUE!	#VALUE!
CRYZL1	O95825	20.202976624267301	19.564222548514401	19.562884268109201	19.4287	19.5141	19.5365	18.6523	NA	NA	NA	NA	19.2126	20.1618	19.6856	19.4492	19.4192	19.6566	19.458	19.1818	#VALUE!	#VALUE!	#VALUE!	#VALUE!	18.9776
PGK1	P00558	25.797021327478902	25.359808736346601	25.633298453210401	25.510079852415402	25.342331322741099	25.5577	24.9449	25.5797	25.5946	25.5896	25.9285	25.9496	25.7559	25.4812	25.5196	25.5006	25.4848	25.4792	25.4744	25.6561	25.5649	25.5419	25.6527	25.7146
AZI2	Q9H6S1	NA	NA	17.3147	17.339038303152201	17.289582014646001	17.8688	NA	NA	NA	NA	NA	NA	#VALUE!	#VALUE!	17.201	17.3296	17.4321	17.7903	#VALUE!	#VALUE!	#VALUE!	#VALUE!	#VALUE!	#VALUE!
LZTR1	Q8N653	19.570453094471301	19.0928	19.160071488356099	18.944812961741299	19.103354296873501	19.4145	NA	NA	NA	NA	NA	NA	19.5293	19.2142	19.0464	18.9353	19.2459	19.336	#VALUE!	#VALUE!	#VALUE!	#VALUE!	#VALUE!	#VALUE!
LRWD1	Q9UFC0	19.713	19.742533537258101	20.156041315257401	20.179218846950501	19.7147	20.080238101403999	18.5433	18.5936	19.1519	19.2767	19.9758	19.7311	19.6718	19.8639	20.0423	20.1697	19.8572	20.0017	19.0728	18.67	19.1221	19.229	19.7001	19.496
CDCA2	Q69YH5	NA	16.758973991974202	17.5596	17.498642246323701	17.4534	17.5933	15.9244	16.552	NA	16.7154	16.9692	16.3195	#VALUE!	16.8804	17.4459	17.4892	17.5959	17.5148	16.4539	16.6285	#VALUE!	16.6677	16.6934	16.0845
TRMT2A	Q8IZ69	20.271595072203699	20.3019	20.804611796055099	20.778225494783602	20.530554513516499	20.751598033990302	NA	17.3188	17.5382	18.3159	18.3967	18.3471	20.2304	20.4233	20.6909	20.7688	20.6731	20.6731	#VALUE!	17.3953	17.5084	18.2682	18.121	18.112
KCTD15	Q96SI1	19.837676996532501	19.566820173723301	19.624853259532301	19.565820947475501	19.538442593108599	19.757366846609699	NA	NA	NA	NA	NA	NA	19.7965	19.6882	19.5112	19.5564	19.681	19.6789	#VALUE!	#VALUE!	#VALUE!	#VALUE!	#VALUE!	#VALUE!
LSS	P48449	20.275720691253198	19.961690024856001	20.311063037912199	20.209920193749699	20.059252515597802	20.378909111096799	20.3621	20.9527	21.1026	21.1971	21.3518	21.3033	20.2345	20.0831	20.1974	20.2005	20.2018	20.3004	20.8916	21.0291	21.0729	21.1494	21.076	21.0682
NUB1	Q9Y5A7	19.631549581289999	19.559142212920101	19.695039642670601	19.5599	19.440331744715198	19.568814439971501	19.1904	19.783	19.8297	19.7791	20.0437	20.0613	19.5904	19.6805	19.5813	19.5504	19.5828	19.4903	19.7199	19.8594	19.8	19.7314	19.768	19.8263
MMS19	Q96T76	18.877253139204701	18.889340045777999	19.362832351703702	19.553499890698198	19.192607992737901	19.2938	19.0025	19.6174	19.6017	19.6228	19.9539	19.8774	18.8361	19.0107	19.2491	19.544	19.3351	19.2153	19.5319	19.6938	19.572	19.5751	19.6782	19.6423
USF1	P22415	18.0206	18.2387	NA	18.5499	18.2997	18.546230681989201	NA	NA	NA	NA	NA	NA	17.9794	18.3601	#VALUE!	18.5404	18.4422	18.4677	#VALUE!	#VALUE!	#VALUE!	#VALUE!	#VALUE!	#VALUE!
PSTPIP2	Q9H939	19.797703223642799	19.432100545967401	19.5521	19.370215301141201	19.3505	19.722718408667699	NA	18.4531	19.0769	18.9135	18.759	18.7713	19.7565	19.5535	19.4384	19.3607	19.493	19.6442	#VALUE!	18.5295	19.0472	18.8658	18.4832	18.5362
GNL1	P36915	20.543569878950301	20.640204666251801	20.892	20.876098511551799	20.6099	20.8592	20.5115	21.0215	21.0867	21.1008	21.5537	21.4715	20.5024	20.7616	20.7783	20.8666	20.7524	20.7807	21.0409	21.0979	21.0569	21.0531	21.278	21.2364
EXOC8	Q8IYI6	19.723978935170699	19.364884537499201	19.562237629703201	19.3275	19.338019207556101	19.5431	19.4418	19.8724	19.8393	19.8686	19.8668	19.896	19.6828	19.4863	19.4485	19.318	19.4805	19.4646	19.9713	19.9488	19.8096	19.8208	19.591	19.661
TTC38	Q5R3I4	20.463953130991801	19.6593	20.091850443057201	20.085512671501501	19.955618396037099	20.146998378657099	17.0252	17.3939	18.0117	17.7436	17.9631	18.0615	20.4228	19.7807	19.9782	20.076	20.0981	20.0685	17.5547	17.4703	17.982	17.6959	17.6874	17.8264
ARFGEF1	Q9Y6D6	19.116452892424899	18.396054394959901	18.641172725408101	18.549741055169299	18.4097	18.813016261525501	19.3005	19.9011	20.1274	19.9586	20.0207	20.1107	19.0753	18.5174	18.5275	18.5403	18.5522	18.7345	19.8299	19.9775	20.0976	19.9109	19.745	19.8756
CTR9	Q6PD62	20.9982	20.759788348938201	20.991311634438901	21.042874800618002	20.681013093587801	20.985351272650899	19.7457	20.3162	20.391	20.3729	20.5888	20.5431	20.957	20.8812	20.8776	21.0334	20.8235	20.9069	20.2752	20.3926	20.3613	20.3251	20.3131	20.3081
BIRC6	Q9NR09	19.894001888926802	19.848882048421299	20.159965639031501	20.131778592009901	19.830717047653899	20.166047015012701	18.5439	19.0381	19.2068	19.1835	19.5197	19.372	19.8528	19.9703	20.0463	20.1223	19.9732	20.0876	19.0734	19.1146	19.177	19.1357	19.2439	19.1369
SQLE	Q14534	21.479200109877802	21.3357	21.619878276472701	21.590128803701202	21.1084	21.474778821840601	19.5849	20.2422	20.3444	20.4837	21.0158	20.8801	21.438	21.4571	21.5062	21.5807	21.2509	21.3963	20.1143	20.3186	20.3146	20.436	20.74	20.645
UTP18	Q9Y5J1	19.634601917951201	19.451896778266502	19.8323	19.903042825068699	19.753	19.872217459654198	NA	NA	NA	NA	NA	NA	19.5934	19.5733	19.7186	19.8936	19.8955	19.7937	#VALUE!	#VALUE!	#VALUE!	#VALUE!	#VALUE!	#VALUE!
GNB2	P62879	20.829336478587599	21.027	22.010541703494599	21.903252542540098	21.781038171736199	21.928232033713101	22.6483	23.1929	23.307	23.4483	23.8133	23.7354	20.7882	21.1484	21.8968	21.8938	21.9235	21.8497	23.1777	23.2693	23.2772	23.4006	23.5375	23.5003
NUDT2	P50583	19.983864207645802	19.7567	19.909716647206199	20.141220962999199	19.649917205733299	20.019153348761598	19.1741	20.0332	20.162	20.1025	20.6601	20.5778	19.9427	19.8781	19.796	20.1318	19.7924	19.9407	19.7036	20.1097	20.1322	20.0548	20.3843	20.3428
PASK	Q96RG2	17.816597900800101	17.465133682860198	17.671590520850199	17.533496914574599	17.4204	17.9312	NA	NA	NA	NA	NA	NA	17.7754	17.5865	17.5579	17.524	17.5629	17.8527	#VALUE!	#VALUE!	#VALUE!	#VALUE!	#VALUE!	#VALUE!
VAT1	Q99536	23.419936273978799	23.1654	23.276462480900801	23.0652	22.986203712737701	23.210414918469599	22.3991	23.084	23.1252	23.181	23.3692	23.4201	23.3788	23.2868	23.1628	23.0557	23.1287	23.1319	22.9286	23.1604	23.0955	23.1332	23.0935	23.185
GLB1L2	Q8IW92	19.2875	18.554496398967199	18.964522194905399	19.086326959789201	18.712663040027898	18.8431	NA	NA	NA	NA	NA	NA	19.2463	18.6759	18.8508	19.0769	18.8552	18.7646	#VALUE!	#VALUE!	#VALUE!	#VALUE!	#VALUE!	#VALUE!
SEPHS1	P49903	20.7882	20.967547389018101	21.259761843702002	21.490467665762001	20.783634489853799	20.989029448853501	20.0792	20.7004	20.7744	20.853	21.1003	21.1702	20.747	21.0889	21.1461	21.481	20.9261	20.9105	20.6087	20.7769	20.7447	20.8053	20.8246	20.9352
HGS	O14964	21.4215	21.0885	21.198916643853401	21.085117976571699	21.017843534620098	21.223973085560399	20.5299	21.0739	21.2305	21.2011	21.382	21.3654	21.3803	21.2099	21.0852	21.0756	21.1604	21.1455	21.0594	21.1504	21.2008	21.1534	21.1063	21.1304
ARRB1	P49407	20.137569813723701	19.854574740417899	19.879470047768699	19.789993572379601	19.8624	19.982625684860199	19.7719	20.3255	20.4183	20.3454	20.5131	20.3758	20.0964	19.976	19.7658	19.7805	20.0049	19.9041	20.3014	20.4019	20.3885	20.2977	20.2373	20.1407
NHP2L1	P55769	22.2216	22.1162	22.573529981648999	22.483436261966698	22.288505448494099	22.6071	20.5719	21.037	21.1906	21.3019	21.4393	21.3934	22.1805	22.2376	22.4598	22.474	22.431	22.5287	21.1013	21.1134	21.1609	21.2542	21.1635	21.1583
TOR1AIP2	Q9H496	18.899871234707099	19.182164121701799	19.734446695497699	19.654651734058401	19.464611989912999	19.727627569141699	NA	NA	NA	NA	NA	NA	18.8587	19.3036	19.6208	19.6452	19.6071	19.6491	#VALUE!	#VALUE!	#VALUE!	#VALUE!	#VALUE!	#VALUE!
TPP2	P29144	20.387109975643401	20.201	20.352947572113699	20.2339	20.062518699703698	20.357558932164899	20.7836	21.3976	21.5098	21.4254	21.7522	21.7389	20.3459	20.3224	20.2393	20.2244	20.205	20.2791	21.3131	21.474	21.4801	21.3777	21.4765	21.5038
SCCPDH	Q8NBX0	21.385725051243401	21.055984761855701	26.135518327304499	25.832926791783599	25.6361	26.055	20.2444	20.9157	21.0101	21.0672	21.2983	21.2999	21.3446	21.1774	26.0218	25.8235	25.7787	25.9766	20.7739	20.9922	20.9803	21.0195	21.0226	21.0648
UBA6	A0AVT1	22.482067998286901	22.401323076060301	22.5443	22.571840021506201	22.272176598206698	22.482881383560201	20.5292	21.1009	21.2324	21.3134	21.7285	21.643	22.4409	22.5227	22.4306	22.5624	22.4147	22.4044	21.0587	21.1774	21.2026	21.2656	21.4527	21.4079
CHTF18	Q8WVB6	22.815207227850902	22.6107	22.7496	22.572516205189402	22.6442	22.743145193579799	19.5514	20.3283	20.3867	20.2414	20.4696	20.4569	22.774	22.7321	22.6359	22.563	22.7867	22.6647	20.0808	20.4048	20.3569	20.1937	20.1939	20.2218
TADA2B	Q86TJ2	NA	18.269671239663701	18.580381559949402	18.320387094611501	18.102615071777802	18.6963	NA	NA	NA	NA	NA	NA	#VALUE!	18.3911	18.4667	18.3109	18.2451	18.6178	#VALUE!	#VALUE!	#VALUE!	#VALUE!	#VALUE!	#VALUE!
HSDL2	Q6YN16	21.266638464033999	21.234323859268098	21.683534285889099	21.511754659365302	21.321833125301598	21.515408938560402	20.3678	21.1831	21.218	21.165	21.6657	21.5152	21.2255	21.3557	21.5698	21.5023	21.4643	21.4369	20.8973	21.2596	21.1883	21.1172	21.3899	21.2801
MAP2K6	P52564	19.969675913923599	19.677505506869299	19.937263360363499	19.7337	19.617655883306899	20.0207	NA	NA	NA	NA	NA	NA	19.9285	19.7989	19.8236	19.7242	19.7602	19.9422	#VALUE!	#VALUE!	#VALUE!	#VALUE!	#VALUE!	#VALUE!
IQSEC1	Q6DN90	18.304	17.915437163977298	18.158370635368801	17.931806741059901	18.083794956722699	18.490155686003799	NA	NA	NA	NA	NA	NA	18.2629	18.0368	18.0447	17.9223	18.2263	18.4117	#VALUE!	#VALUE!	#VALUE!	#VALUE!	#VALUE!	#VALUE!
PSMC2	P35998	23.4403	23.185284962798701	23.333898397154201	23.208850912362699	23.059239516032001	23.3149	22.5435	23.0832	23.1973	23.2401	23.6242	23.502	23.3992	23.3067	23.2202	23.1994	23.2017	23.2364	23.073	23.1597	23.1675	23.1924	23.3484	23.2669
ACTN1	P12814	21.206951870296901	20.9895	21.257707403832299	21.232868548201701	21.0053	21.230676703422201	22.4777	23.1598	23.2975	23.4588	23.889	23.8136	21.1658	21.1109	21.144	21.2234	21.1478	21.1522	23.0072	23.2362	23.2677	23.4111	23.6132	23.5785
ACTN4	O43707	23.853128241217799	23.391466894494499	23.6955	23.704197532786999	23.4693	23.7039	24.0271	24.8023	24.9896	25.1801	25.5726	25.4968	23.812	23.5129	23.5818	23.6947	23.6118	23.6254	24.5566	24.8787	24.9599	25.1324	25.2968	25.2617
SUPT4H1	P63272	21.454105487809301	21.016126979689201	20.9941	20.851642627490001	20.958158027221302	20.826381143029401	19.7911	20.4064	20.5253	20.3257	21.0413	20.8825	21.4129	21.1375	20.8804	20.8422	21.1007	20.7479	20.3206	20.4828	20.4955	20.278	20.7656	20.6474
PPIL4	Q8WUA2	21.0943	21.0865	21.2541	21.242074746771699	20.9776	21.2157	19.216	19.8389	19.9984	20.0542	20.2877	20.2715	21.0531	21.2079	21.1405	21.2326	21.1201	21.1372	19.7455	19.9153	19.9687	20.0064	20.0119	20.0365
WDR62	O43379	17.934181587682001	18.213493729815799	18.348010140215202	18.4146	18.219593814522799	18.477739504837601	18.9772	19.5485	19.8432	19.6829	20.1678	20.0044	17.893	18.3349	18.2343	18.4051	18.3621	18.3992	19.5067	19.6249	19.8134	19.6352	19.892	19.7693
HEATR2	Q86Y56	21.8696	21.6975	22.0214	22.152374505778599	21.734645517549101	22.064533285561101	19.6156	20.1254	20.2484	20.3752	20.5709	20.6137	21.8284	21.8189	21.9077	22.1429	21.8772	21.986	20.1451	20.2018	20.2186	20.3275	20.2952	20.3787
PI4KA	P42356	19.842959687009198	19.832	20.143981131923098	20.041161835806601	19.9005	20.260176688058099	19.5373	20.0623	20.2455	20.282	20.4399	20.4059	19.8018	19.9534	20.0303	20.0317	20.0431	20.1817	20.0668	20.1388	20.2158	20.2343	20.1641	20.1709
WDR11	Q9BZH6	19.574526213072101	19.5954	19.920179607696301	19.927188224234001	19.697492463407698	19.878634137205999	19.2023	19.6001	19.5323	19.4234	20.0106	19.9148	19.5334	19.7168	19.8065	19.9177	19.84	19.8001	19.7318	19.6766	19.5026	19.3757	19.7348	19.6798
GLUL	P15104	23.1595	23.023670600480301	23.407050384020199	23.341238942530801	23.072355919769102	23.374912094261699	18.9807	19.2527	19.4912	19.7014	20.031	19.8197	23.1183	23.1451	23.2934	23.3318	23.2149	23.2964	19.5102	19.3292	19.4614	19.6537	19.7553	19.5846
GRWD1	Q9BQ67	21.5673	22.003605867441099	22.382269543659099	22.406836564727001	22.013826559090301	22.2338	19.8984	20.3657	20.461	20.5229	21.0374	20.867	21.5261	22.125	22.2686	22.3974	22.1563	22.1553	20.4279	20.4421	20.4312	20.4752	20.7616	20.632
PLBD2	Q8NHP8	20.692911182391299	20.488962315860299	20.610330906944299	20.567637939095899	20.443493472986599	20.834713764006001	20.3842	21.0075	20.9146	20.871	21.3625	21.1802	20.6517	20.6104	20.4966	20.5582	20.586	20.7562	20.9137	21.084	20.8849	20.8233	21.0867	20.9451
AP2A1	O95782	21.009773741386201	20.854385784340501	21.155238703272399	21.208066923982202	20.8727	21.1178	21.2486	21.9209	21.9962	22.0028	22.3324	22.2623	20.9686	20.9758	21.0415	21.1986	21.0152	21.0393	21.7781	21.9973	21.9665	21.955	22.0567	22.0272
BCL2L12	Q9HB09	17.610401063437301	18.062183488016998	18.6905	18.6145	18.474638604608501	18.9812	16.8395	17.7466	18.1321	18.1473	NA	NA	17.5692	18.1836	18.5768	18.6051	18.6171	18.9027	17.369	17.8231	18.1024	18.0996	#VALUE!	#VALUE!
KIAA0101	Q15004	21.347254998056599	21.1472	21.339422322241901	21.185658785538301	21.270778820635702	21.5447	21.6862	22.4133	22.3975	22.2704	22.4573	22.5158	21.3061	21.2686	21.2257	21.1762	21.4133	21.4662	22.2157	22.4897	22.3677	22.2227	22.1815	22.2808
URB2	Q14146	18.430119975890801	18.2229	18.525355248015199	18.434602623570601	18.279514914477598	18.439122242498801	17.8861	18.0751	18.0656	18.2649	18.4955	18.4067	18.3889	18.3443	18.4117	18.4251	18.422	18.3606	18.4156	18.1515	18.0359	18.2172	18.2198	18.1717
RPA2	P15927	21.6844	21.336647514836098	21.707759699260698	21.897	21.476628816791301	21.669340277393001	21.169	21.638	21.6508	21.6526	22.0204	22.0131	21.6433	21.458	21.5941	21.8875	21.6191	21.5908	21.6985	21.7144	21.621	21.6048	21.7447	21.7781
TBC1D10A	Q9BXI6	19.2972	18.878288876201498	18.981456935721798	18.8054	18.660223032794299	18.9361	18.2482	18.5521	18.8595	18.9013	19.1076	19.0303	19.256	18.9997	18.8678	18.7959	18.8027	18.8577	18.7777	18.6285	18.8298	18.8536	18.8318	18.7952
HNRNPM	P52272	24.0073	24.166216822752901	24.463735429912902	24.427945277408998	24.200715827432798	24.394912084943002	23.9592	24.639	24.7491	24.6733	24.9371	24.9693	23.9661	24.2876	24.35	24.4185	24.3432	24.3164	24.4887	24.7154	24.7194	24.6256	24.6613	24.7342
DNMT1	P26358	21.888311597687998	21.5896	21.905215773947699	21.749825940914398	21.586212079996798	21.889509021173801	20.2654	20.8157	20.9655	21.1156	21.3385	21.3003	21.8471	21.711	21.7915	21.7404	21.7287	21.811	20.7949	20.8921	20.9358	21.0679	21.0628	21.0652
C15orf39	Q6ZRI6	18.696243502991098	17.777634406198999	18.200451824837501	18.025428598281099	17.9169	18.363304735696701	NA	NA	NA	NA	NA	NA	18.6551	17.899	18.0868	18.016	18.0594	18.2848	#VALUE!	#VALUE!	#VALUE!	#VALUE!	#VALUE!	#VALUE!
RPS3A	P61247	24.774723348389699	24.9602	25.425781574561899	25.331198572005601	25.1193	25.3385	24.2904	24.847	25.109	24.8883	25.4237	25.3114	24.7336	25.0816	25.3121	25.3217	25.2618	25.26	24.8199	24.9234	25.0793	24.8405	25.1479	25.0763
GNL3L	Q9NVN8	20.448003288626602	20.230327625467201	20.783697055982898	20.7573	20.483399559506498	20.952830132656999	NA	19.1993	19.1069	19.5801	19.5969	19.5507	20.4068	20.3517	20.67	20.7479	20.6259	20.8743	#VALUE!	19.2757	19.0771	19.5323	19.3211	19.3156
ZFC3H1	O60293	18.669855876188901	18.280875714067299	18.508146386744698	18.436321572000502	18.478236162376799	18.6908	16.708	17.9281	17.9441	17.4323	17.9109	17.7775	18.6287	18.4023	18.3944	18.4269	18.6207	18.6123	17.2375	18.0045	17.9144	17.3846	17.6352	17.5424
CCT3	P49368	24.257527966992001	24.269094046820399	24.538628824902801	24.6269	24.310692978463798	24.466301059959399	22.3647	23.0423	23.1066	23.0661	23.3371	23.3645	24.2164	24.3905	24.4249	24.6175	24.4532	24.3878	22.8942	23.1187	23.0769	23.0184	23.0614	23.1294
NIPBL	Q6KC79	20.180759567034698	19.7265	20.1115	19.954288532783998	19.890870035879299	20.1218	19.8431	20.3385	20.4204	20.4381	20.6273	20.5628	20.1396	19.8479	19.9978	19.9448	20.0334	20.0433	20.3726	20.4149	20.3907	20.3904	20.3515	20.3277
SMCHD1	A6NHR9	20.340724351084599	20.054515127686201	20.3088	20.203026401934899	20.0248	20.2714	20.0537	20.4999	20.6837	20.7038	20.8989	20.8685	20.2996	20.1759	20.1951	20.1936	20.1673	20.1929	20.5832	20.5764	20.6539	20.6561	20.6231	20.6334
KIFC1	Q9BW19	18.8229	18.600691695518201	18.697400852738301	18.4784	18.567945525971101	18.900539689723001	19.3999	20.1151	20.1496	19.9256	20.2792	20.1819	18.7817	18.7221	18.5837	18.4689	18.7105	18.822	19.9294	20.1916	20.1199	19.8779	20.0034	19.9468
PEX1	O43933	18.8909	18.9103	19.0452	18.904660717146001	18.778341774134599	19.146652995134701	NA	NA	NA	NA	NA	NA	18.8498	19.0317	18.9315	18.8952	18.9208	19.0682	#VALUE!	#VALUE!	#VALUE!	#VALUE!	#VALUE!	#VALUE!
KDM2A	Q9Y2K7	NA	17.943564956557001	18.1827	18.102352537931001	17.9128	18.101105010278701	18.9036	19.4995	19.8298	19.8523	20.2395	20.1274	#VALUE!	18.065	18.069	18.0929	18.0553	18.0226	19.4331	19.5759	19.8001	19.8046	19.9637	19.8923
CHID1	Q9BWS9	20.392756021306798	20.323056398178402	20.504	20.385072572620501	20.431895977353701	20.447587217462601	21.6211	22.0467	22.1962	22.2541	22.4563	22.4234	20.3516	20.4444	20.3903	20.3756	20.5744	20.3691	22.1506	22.1231	22.1664	22.2064	22.1805	22.1884
IPO7	O95373	22.537163095909499	22.448155043691301	22.722875987322499	22.751047658550799	22.4182	22.642331371939601	20.4916	21.038	20.9918	21.0775	21.2928	21.3378	22.496	22.5695	22.6092	22.7416	22.5607	22.5638	21.0211	21.1144	20.962	21.0298	21.0171	21.1027
RPS3	P23396	25.7154	25.570261494407401	25.9749	25.9027	25.709713611383702	25.905952737491798	24.6251	25.2566	25.3951	25.373	25.7257	25.6623	25.6742	25.6917	25.8612	25.8933	25.8522	25.8275	25.1545	25.333	25.3654	25.3253	25.4499	25.4272
ACTR1A	P61163	22.4702	22.504472915335299	22.750819487572102	22.731068336579501	22.481490602096098	22.689437479365001	21.7176	22.2235	22.3735	22.3762	22.6693	22.6122	22.429	22.6259	22.6371	22.7216	22.624	22.6109	22.2471	22.3	22.3437	22.3285	22.3935	22.3772
GORASP2	Q9H8Y8	21.856638909545101	21.5815	21.7538	21.573397936728501	21.5376	21.628413929274899	20.4465	21.0906	21.1938	21.1658	21.3977	21.4065	21.8155	21.7029	21.6401	21.5639	21.6801	21.5499	20.976	21.167	21.1641	21.1181	21.122	21.1714
CCDC101	Q96ES7	19.379633213581702	19.069500504019899	19.4309	19.309076288101501	19.224131978062299	19.836495640459301	18.6497	18.9182	19.2044	19.1393	19.4427	19.2057	19.3385	19.1909	19.3172	19.2996	19.3666	19.758	19.1792	18.9947	19.1746	19.0916	19.1669	18.9706
RNF187	Q5TA31	NA	19.282130308637399	19.260729751696299	18.6798	NA	NA	18.1899	18.1885	18.4129	18.1684	18.7	18.3902	#VALUE!	19.4035	19.147	18.6703	#VALUE!	#VALUE!	18.7194	18.265	18.3832	18.1207	18.4242	18.1552
GPRIN1	Q7Z2K8	19.1062	19.129195649513999	19.3767	19.2917	19.448961450810199	19.625078289158999	17.6474	18.407	18.4343	18.1634	18.1745	18.3078	19.065	19.2506	19.263	19.2822	19.5915	19.5466	18.1769	18.4835	18.4046	18.1157	17.8988	18.0727
BUB1B	O60566	20.0083	19.963989577464801	20.089522332351699	20.043138993314901	19.8232	20.142297870346798	NA	18.9058	19.1906	18.983	19.3848	19.1605	19.9671	20.0854	19.9758	20.0337	19.9657	20.0638	#VALUE!	18.9822	19.1609	18.9353	19.109	18.9254
VAMP3	Q15836	22.3221	22.165036698816301	22.5188	22.3297	22.223777178647001	22.408190745596301	22.0971	22.6451	22.6167	22.7099	22.7789	22.818	22.281	22.2864	22.4051	22.3203	22.3663	22.3297	22.6266	22.7215	22.587	22.6622	22.5031	22.5829
JMJD6	Q6NYC1	19.990491555352701	20.0583	20.447329159728699	20.632587635044899	20.1928	20.363485582658299	18.5876	19.0195	19.0947	19.1436	19.9153	19.7973	19.9493	20.1797	20.3336	20.6231	20.3353	20.285	19.117	19.0959	19.065	19.0959	19.6395	19.5623
RNASEH2A	O75792	21.363844986453799	21.243723430935098	21.4333	21.287807185540899	21.0796	21.427537036676799	20.605	21.2135	21.33	21.3488	21.5559	21.5546	21.3227	21.3651	21.3196	21.2783	21.2221	21.349	21.1345	21.2899	21.3002	21.3011	21.2801	21.3195
P4HB	P07237	24.216088325512601	23.895439091466699	24.1946	24.068571446965802	23.914089986133298	24.2122	24.1242	24.7901	24.8856	25.005	25.2004	25.1865	24.1749	24.0168	24.0809	24.0591	24.0566	24.1337	24.6537	24.8665	24.8558	24.9572	24.9247	24.9514
ELAC2	Q9BQ52	21.855057827535401	21.533251309383999	21.800424233464501	21.804045863288199	21.5048	21.8474	19.3757	20.0052	20.1798	20.3362	20.6705	20.5664	21.8139	21.6546	21.6867	21.7946	21.6473	21.7689	19.9052	20.0816	20.1501	20.2885	20.3947	20.3313
AHSA1	O95433	23.879617091526502	23.863116799426699	23.9754	23.985158732636901	23.694475760743501	23.8775	21.5972	22.0481	22.141	22.2453	22.6662	22.5231	23.8384	23.9845	23.8617	23.9757	23.837	23.799	22.1267	22.1245	22.1112	22.1976	22.3905	22.2881
EYA3	Q99504	19.017471455833501	18.4618	18.471905838951901	18.585734093130402	18.470992222330501	18.767919449498599	NA	NA	NA	NA	NA	NA	18.9763	18.5832	18.3582	18.5763	18.6135	18.6894	#VALUE!	#VALUE!	#VALUE!	#VALUE!	#VALUE!	#VALUE!
TUFM	P49411	24.303387116134399	24.104628367968498	24.281799561325901	24.160400150209298	24.024567542205499	24.2047	22.9765	23.6227	23.7047	23.7308	24.1296	24.0127	24.2622	24.226	24.1681	24.1509	24.1671	24.1262	23.506	23.6992	23.6749	23.6831	23.8538	23.7777
TMEM160	Q9NX00	NA	20.142462728394801	20.7223	20.6493	20.3341	20.820905513318301	19.6878	20.1261	20.1181	20.3997	20.4361	20.4448	#VALUE!	20.2639	20.6086	20.6398	20.4767	20.7424	20.2173	20.2025	20.0883	20.352	20.1603	20.2097
DHX37	Q8IY37	20.2153	19.862976168255798	20.382129874233499	20.307246082753899	20.1323	20.398218604943601	18.4816	19.0042	19.1357	19.165	19.4945	19.2282	20.1741	19.9844	20.2684	20.2978	20.2748	20.3197	19.0111	19.0806	19.1059	19.1173	19.2187	18.9931
RECQL	P46063	22.053148837404599	21.8495	21.9531	21.958787983018901	21.6804	21.9405	21.6837	22.2643	22.4172	22.4568	22.6612	22.6666	22.012	21.9709	21.8394	21.9493	21.823	21.862	22.2132	22.3407	22.3875	22.4091	22.3854	22.4316
SCP2	P22307	22.172910518166901	21.966470553226099	22.222199313523301	22.112122155659399	21.956834841895599	22.235090347831701	21.8963	22.4746	22.5506	22.6788	22.818	22.8721	22.1317	22.0879	22.1085	22.1027	22.0993	22.1566	22.4258	22.5511	22.5208	22.6311	22.5422	22.637
SND1	Q7KZF4	23.650613238631799	23.291385982740501	23.636	23.4801	23.335699807400701	23.565034159108901	25.1041	25.7455	25.878	25.8467	26.1868	26.1422	23.6094	23.4128	23.5223	23.4706	23.4782	23.4865	25.6336	25.8219	25.8482	25.7989	25.9111	25.9071
NOL6	Q9H6R4	19.141349045926098	19.485687536378201	19.982897819522801	19.8523	19.608944591309399	19.9225	20.7536	21.3232	21.4417	21.5389	21.7999	21.7379	19.1002	19.6071	19.8692	19.8428	19.7515	19.844	21.283	21.3997	21.412	21.4912	21.5242	21.5029
SART1	O43290	20.755652209856802	20.481379275976099	20.876980531204499	20.8036	20.7273	20.921762779861702	20.1355	20.7198	20.7437	20.6824	20.8749	20.8587	20.7145	20.6028	20.7633	20.7942	20.8699	20.8433	20.665	20.7963	20.7139	20.6346	20.5991	20.6237
CLTC	Q00610	24.309742590291901	23.9672	24.269562591029899	24.297185071992299	23.944	24.216196539718201	23.1171	23.7296	23.8006	23.8465	24.2659	24.1904	24.2686	24.0885	24.1559	24.2877	24.0865	24.1377	23.6466	23.8061	23.7709	23.7988	23.9902	23.9554
SAMHD1	Q9Y3Z3	21.1416	20.938324853894201	21.175301160332602	21.144158520264501	20.940831244963999	21.1551	21.3192	21.9365	21.9567	22.062	22.2636	22.2365	21.1005	21.0597	21.0616	21.1347	21.0833	21.0766	21.8487	22.0129	21.9269	22.0143	21.9878	22.0014
PC	P11498	20.0441	19.8316	20.1519	20.090854292102701	19.890680795934099	20.176951720936401	19.8985	20.3728	20.4984	20.6309	20.7889	20.7762	20.003	19.953	20.0382	20.0814	20.0332	20.0985	20.428	20.4492	20.4687	20.5831	20.5131	20.5412
PITPNB	P48739	22.624894679082601	22.559527662918601	22.721879508906401	22.559110754553199	22.457988115053599	22.702152459495601	21.2551	22.0267	22.124	22.1005	22.5269	22.4715	22.5837	22.6809	22.6082	22.5496	22.6005	22.6237	21.7846	22.1031	22.0942	22.0527	22.2511	22.2364
NUTF2	P61970	23.572193821917999	23.435172880832901	23.7868	23.648863731055201	23.466787905144699	23.6263	22.1921	22.8506	22.9975	23.0394	23.5924	23.3651	23.531	23.5566	23.6731	23.6394	23.6093	23.5479	22.7216	22.927	22.9677	22.9916	23.3166	23.13
UBE2T	Q9NPD8	21.518287928307799	21.263861803086002	21.3864	21.288556156012898	21.079606240950898	21.4256	19.8449	20.4333	20.553	20.6511	20.9365	20.8547	21.4771	21.3853	21.2727	21.2791	21.2221	21.3471	20.3744	20.5097	20.5233	20.6034	20.6607	20.6196
PRDX1	Q06830	26.275566847776101	25.8979	26.095402961989599	25.918276982576799	25.773921846152302	26.0814	23.9757	24.5898	24.7388	24.7259	24.9689	24.9386	26.2344	26.0193	25.9817	25.9088	25.9164	26.0029	24.5052	24.6662	24.709	24.6782	24.6931	24.7035
SALL2	Q9Y467	19.607637899509999	19.045215868423401	19.189188458337298	19.467890321626399	18.819803523342301	19.0492	NA	NA	NA	NA	NA	NA	19.5665	19.1666	19.0755	19.4584	18.9623	18.9707	#VALUE!	#VALUE!	#VALUE!	#VALUE!	#VALUE!	#VALUE!
TOPBP1	Q92547	20.364539339396899	20.253408707512701	20.4562	20.324441354451601	20.1879	20.5377	18.5267	19.1591	19.2297	19.3477	19.3404	19.3204	20.3234	20.3748	20.3425	20.315	20.3304	20.4592	19.0562	19.2355	19.1999	19.2999	19.0646	19.0853
PRR14L	Q5THK1	17.7661	17.6548	17.974654630086299	17.511562995765701	17.854456629495601	18.060480847594999	NA	NA	NA	NA	NA	NA	17.7249	17.7762	17.861	17.5021	17.997	17.982	#VALUE!	#VALUE!	#VALUE!	#VALUE!	#VALUE!	#VALUE!
DARS	P14868	23.336162183246099	23.170914565589101	23.385536125868502	23.282138944172701	23.1383	23.357312330978701	22.003	22.733	22.8886	22.8694	23.1851	23.1474	23.295	23.2923	23.2718	23.2727	23.2809	23.2788	22.5325	22.8095	22.8589	22.8216	22.9094	22.9124
MYH9	P35579	23.951290699301001	23.7276	23.905170059712699	23.799869212456599	23.593896085450002	23.8893	25.1231	25.6886	25.7478	25.8193	26.1409	26.0962	23.9101	23.849	23.7915	23.7904	23.7364	23.8108	25.6526	25.765	25.7181	25.7716	25.8652	25.8612
ARHGAP5	Q13017	21.079471309480699	20.817827545599901	20.883132124031501	20.816280718455499	20.626483829710899	20.921255326875599	17.1994	17.7324	17.9227	18.1807	18.1639	18.1537	21.0383	20.9392	20.7694	20.8068	20.769	20.8428	17.7289	17.8088	17.893	18.133	17.8882	17.9187
AKAP13	Q12802	19.4617	19.332567421290701	19.1778	19.0619	19.0514	19.3416	18.343	19.0131	19.1855	19.1066	19.3759	19.3336	19.4205	19.454	19.0641	19.0524	19.1939	19.2631	18.8725	19.0895	19.1558	19.0589	19.1001	19.0985
GSR	P00390	21.651816357956399	21.254009194879401	21.4433	21.279941967297798	21.280745831305801	21.423033148874101	20.8414	21.4053	21.5305	21.5073	21.7016	21.7058	21.6106	21.3754	21.3296	21.2705	21.4233	21.3445	21.3709	21.4818	21.5008	21.4596	21.4258	21.4707
ACSL3	O95573	22.168611715437901	21.8262	22.275915869974099	22.2448	21.983173976669502	22.359817072481398	21.8474	22.4525	22.504	22.5736	22.8515	22.7368	22.1274	21.9476	22.1622	22.2353	22.1257	22.2813	22.3769	22.5289	22.4743	22.5259	22.5757	22.5017
KIAA0319L	Q8IZA0	17.699682976508299	NA	18.446	18.531778524147601	17.6661	18.157718692417301	17.385	17.9536	18.0612	18.0529	18.1374	18.1395	17.6585	#VALUE!	18.3323	18.5223	17.8087	18.0792	17.9145	18.0301	18.0315	18.0052	17.8616	17.9044
PJA1	Q8NG27	19.3852	19.161286406382899	NA	19.0689	19.031579039470898	19.169976373121401	NA	NA	NA	NA	NA	NA	19.3441	19.2827	#VALUE!	19.0595	19.1741	19.0915	#VALUE!	#VALUE!	#VALUE!	#VALUE!	#VALUE!	#VALUE!
SMG1	Q96Q15	19.047468479088401	18.7965	18.995410532784099	18.941	18.8382	19.059665068101001	18.1537	18.8317	19.0291	19.0404	19.1397	19.1147	19.0063	18.9179	18.8817	18.9316	18.9807	18.9812	18.6832	18.9081	18.9994	18.9927	18.8639	18.8796
VARS	P26640	22.448155928892401	22.107368844924199	22.352888826255501	22.310645891653301	22.108707530066201	22.365606265072401	21.0388	21.6626	21.7789	21.7849	22.0972	22.057	22.407	22.2288	22.2392	22.3012	22.2512	22.2871	21.5682	21.7391	21.7491	21.7372	21.8215	21.8219
DAD1	P61803	20.881608988425601	20.7661	20.813783576156901	20.751316566085301	20.747816194112101	21.098864339675099	20.0396	20.4364	20.6813	20.3603	20.656	20.6542	20.8404	20.8875	20.7001	20.7418	20.8903	21.0204	20.5691	20.5129	20.6515	20.3126	20.3802	20.4191
FAM76B	Q5HYJ3	19.2498	NA	NA	18.5938	NA	18.691246599195701	NA	NA	NA	NA	NA	NA	19.2086	#VALUE!	#VALUE!	18.5844	#VALUE!	18.6128	#VALUE!	#VALUE!	#VALUE!	#VALUE!	#VALUE!	#VALUE!
SERPINB6	P35237	22.126316379320699	21.724	22.090361810026199	22.072108556667398	21.9223	22.023069535516701	22.0826	22.6727	22.8166	22.8631	23.189	23.1573	22.0851	21.8454	21.9767	22.0626	22.0648	21.9446	22.6121	22.7491	22.7868	22.8154	22.9132	22.9223
FKBP8	Q14318	21.2608	21.215468802767301	21.585	21.4445	21.331040448838898	21.477324132206299	20.3055	20.9019	21.12	21.0405	21.3557	21.254	21.2197	21.3369	21.4713	21.4351	21.4735	21.3988	20.835	20.9783	21.0903	20.9928	21.08	21.0189
CCDC97	Q96F63	20.033347697654101	19.9121	20.077951104833399	20.066335086958599	19.855817631176102	19.979914025535301	NA	19.2181	18.7362	NA	19.1676	18.8173	19.9922	20.0335	19.9643	20.0569	19.9983	19.9014	#VALUE!	19.2945	18.7065	#VALUE!	18.8918	18.5822
TEFM	Q96QE5	17.903398400636299	18.685018837238399	19.110691971861701	19.098754893988101	18.969026506413599	18.9579	NA	NA	NA	NA	NA	NA	17.8622	18.8064	18.997	19.0893	19.1115	18.8794	#VALUE!	#VALUE!	#VALUE!	#VALUE!	#VALUE!	#VALUE!
TJP1	Q07157	20.019951852021901	19.587345942689499	19.6699	19.580748679923399	19.443959049494801	19.724374811438999	21.0661	21.7012	21.7789	21.7764	21.9455	21.9079	19.9788	19.7087	19.5562	19.5713	19.5865	19.6459	21.5955	21.7776	21.7492	21.7287	21.6697	21.6728
SMS	P52788	21.1573	21.1177	21.367494971011698	21.290040546088701	21.077289279620199	21.204749342915001	21.2264	21.6987	21.8637	21.9561	22.2273	22.1617	21.1161	21.2391	21.2538	21.2806	21.2198	21.1263	21.7559	21.7751	21.8339	21.9084	21.9516	21.9266
DLD	P09622	22.578106505932698	22.226	22.71	22.489205274866901	22.446552811251902	22.6847	21.4986	22.0306	22.1906	22.2448	22.4301	22.4121	22.5369	22.3474	22.5963	22.4797	22.5891	22.6062	22.0281	22.107	22.1609	22.197	22.1544	22.1771
CTPS2	Q9NRF8	20.211544468632901	20.211576212749101	20.538296380435899	20.608911096301899	20.3272	20.490731144877302	20.8043	21.1264	21.44	21.4689	21.8107	21.6154	20.1704	20.333	20.4246	20.5994	20.4697	20.4122	21.3338	21.2029	21.4103	21.4211	21.5349	21.3803
MRPL24	Q96A35	20.303455134687798	20.6063	20.800480835458799	20.6044	20.462909013240701	20.727242426460801	20.2994	20.9154	21.1014	21.1396	21.4402	21.4511	20.2623	20.7277	20.6868	20.5949	20.6054	20.6487	20.8289	20.9918	21.0716	21.0919	21.1645	21.2161
TBC1D10B	Q4KMP7	20.2148	20.315000960487598	20.350780410726198	20.173690577707699	20.083961019492499	20.330421738153799	18.302	19.0269	19.2203	19.1344	19.2635	19.1111	20.1736	20.4364	20.2371	20.1642	20.2265	20.2519	18.8315	19.1034	19.1906	19.0867	18.9877	18.8761
MLLT4	P55196	21.5851	21.266588050968899	21.500940230263001	21.3902	21.2922	21.552241060345299	19.8304	20.4009	20.4658	20.3951	20.5979	20.5593	21.5439	21.388	21.3872	21.3807	21.4347	21.4737	20.3599	20.4774	20.4361	20.3474	20.3221	20.3243
PTK7	Q13308	23.053828677119299	22.6306	22.706844081344599	22.6766	22.509747627825199	22.686266927663301	19.087	19.77	19.9684	19.937	20.132	20.1302	23.0127	22.752	22.5931	22.6671	22.6523	22.6078	19.6165	19.8464	19.9386	19.8893	19.8563	19.8952
CASC5	Q8NG31	19.108215766175501	19.038784535409501	19.095099417303398	19.1158	19.1076	19.4143	NA	18.1707	18.3366	18.4895	17.9369	18.0644	19.067	19.1602	18.9814	19.1063	19.2501	19.3358	#VALUE!	18.2472	18.3069	18.4418	17.6612	17.8293
TMED1	Q13445	19.5822	19.141616305171599	19.6008	19.273285754647699	19.437	19.5463	19.2108	19.9384	20.0012	20.0487	20.1686	20.2671	19.541	19.263	19.4871	19.2638	19.5795	19.4678	19.7403	20.0149	19.9714	20.001	19.8928	20.0321
COX7A2L	O14548	NA	19.124334766565699	20.448718772452398	20.399106458761601	20.2412	20.310650816380399	19.7095	20.1298	20.0676	20.2998	20.2606	20.27	#VALUE!	19.2457	20.335	20.3896	20.3837	20.2322	20.239	20.2062	20.0379	20.2521	19.9848	20.0349
UBXN7	O94888	20.795313391247898	20.980546456624101	21.097558441884299	21.0095	20.914086217374901	21.009946167890099	20.1312	20.7924	20.8981	20.8279	21.0678	20.9713	20.7541	21.1019	20.9839	21	21.0566	20.9315	20.6607	20.8688	20.8683	20.7802	20.792	20.7363
TERF2IP	Q9NYB0	20.602162305307001	20.3202	20.500085643537702	20.3064	20.255	20.5448	18.0708	18.521	18.6179	18.9264	18.6827	18.7574	20.561	20.4416	20.3864	20.2969	20.3975	20.4663	18.6003	18.5974	18.5881	18.8787	18.4069	18.5223
RPS8	P62241	24.221492064011599	24.6477	25.067996888853699	24.9327	24.739596467635899	25.036343989985198	23.6419	24.1979	24.2447	24.2029	24.5764	24.4742	24.1803	24.7691	24.9543	24.9233	24.8821	24.9578	24.1714	24.2743	24.2149	24.1552	24.3006	24.2391
PSMC6	P62333	22.728052415422098	22.791315223271599	23.0696	23.098744692465701	22.781687769376401	22.989864127004999	21.6733	22.2101	22.3746	22.4648	22.8138	22.7655	22.6869	22.9127	22.9559	23.0893	22.9242	22.9114	22.2028	22.2866	22.3448	22.417	22.538	22.5305
LIMA1	Q9UHB6	21.019711163993001	20.240290416158999	20.4641	20.405081782056499	20.1456	20.487049607439101	21.6039	22.152	22.3195	22.3806	22.6439	22.5705	20.9785	20.3617	20.3504	20.3956	20.2881	20.4086	22.1333	22.2284	22.2897	22.3329	22.3682	22.3354
RPSA	P08865	25.623946622548601	25.444774671404499	25.944709996578101	26.032867815988698	25.575720296872099	25.7478	24.3439	24.9092	25.0621	25.0488	25.5657	25.4249	25.5828	25.5662	25.831	26.0234	25.7182	25.6693	24.8733	24.9857	25.0323	25.001	25.2899	25.1898
BROX	Q5VW32	20.680019499114302	20.375188572204198	20.490791702471299	20.384091511295502	20.258972300222599	20.645831037600601	20.3084	20.9339	21.048	21.055	21.2444	21.1971	20.6388	20.4966	20.3771	20.3746	20.4015	20.5673	20.8379	21.0103	21.0182	21.0073	20.9687	20.962
RPS18	P62269	24.992873593938299	24.586694635388799	24.959880896848802	24.898490376229599	24.860504560578899	24.661152899054201	24.2707	24.849	24.8961	24.6703	25.165	25.0368	24.9517	24.7081	24.8462	24.889	25.003	24.5827	24.8002	24.9254	24.8664	24.6226	24.8892	24.8017
AHNAK	Q09666	20.934978554889302	21.834786968724199	21.949638080718302	21.8151	21.713266605907801	21.9999	23.505	24.1987	24.4264	24.6233	24.9657	24.9288	20.8938	21.9562	21.8359	21.8057	21.8558	21.9214	24.0345	24.2751	24.3967	24.5756	24.69	24.6937
EIF2S1	P05198	23.5687	23.294594060104099	23.5549	23.388	23.272181571951599	23.517967972511499	23.5374	24.2149	24.3338	24.3267	24.5902	24.5709	23.5275	23.416	23.4412	23.3786	23.4147	23.4395	24.0669	24.2914	24.3041	24.2789	24.3145	24.3358
ABCE1	P61221	22.325938762024698	22.437746526883402	22.665946073127799	22.6804	22.3813	22.585255564659601	21.0147	21.5273	21.6072	21.5755	21.8682	21.8643	22.2848	22.5591	22.5522	22.671	22.5238	22.5068	21.5441	21.6037	21.5774	21.5278	21.5924	21.6292
ATP1A1	P05023	24.424935898097001	24.438	24.6142	24.4558	24.303633414386901	24.610138674405999	23.1721	23.8178	23.8881	23.8684	24.1172	24.1177	24.3838	24.5594	24.5005	24.4463	24.4461	24.5316	23.7016	23.8942	23.8583	23.8207	23.8415	23.8826
LACTB2	Q53H82	20.0932	19.7395	20.103955301257699	19.935855422343899	19.8285	20.054711052141698	18.3972	19.1735	19.2127	19.4087	19.5645	19.6016	20.052	19.8609	19.9903	19.9264	19.971	19.9762	18.9267	19.2499	19.183	19.361	19.2887	19.3666
PAIP1	Q9H074	20.919641677242499	20.6007	20.8237	20.879380287532001	20.710468793591001	20.908801144033902	21.6892	22.1765	22.1758	22.3488	22.5793	22.5547	20.8785	20.7221	20.71	20.8699	20.853	20.8303	22.2187	22.2529	22.146	22.3011	22.3036	22.3197
ATP6V0A2	Q9Y487	18.546734899875599	18.702	19.25	19.1343	18.815697130963599	18.8994	18.7299	19.2043	18.9491	19.2327	19.4414	19.3911	18.5056	18.8234	19.1363	19.1248	18.9582	18.8209	19.2593	19.2807	18.9193	19.185	19.1657	19.156
ABHD10	Q9NUJ1	20.842237205367098	21.0378	21.4288	21.4398	21.1524	21.286939248410501	19.8597	20.5488	20.7614	20.7472	21.1828	21.0903	20.8011	21.1592	21.3151	21.4303	21.2949	21.2084	20.3891	20.6252	20.7317	20.6995	20.907	20.8552
MIPEP	Q99797	19.734462982120199	19.668743327634498	20.091345439650599	19.994422939166601	19.710376204284401	20.066789690200501	18.6307	19.0495	19.3704	19.4499	19.8372	19.7062	19.6933	19.7901	19.9776	19.985	19.8529	19.9883	19.1602	19.1259	19.3406	19.4022	19.5614	19.4711
SGSH	P51688	NA	NA	NA	NA	NA	18.929483812127899	18.4959	18.9309	18.9649	19.0601	19.2671	19.1315	#VALUE!	#VALUE!	#VALUE!	#VALUE!	#VALUE!	18.851	19.0254	19.0073	18.9352	19.0124	18.9913	18.8964
UBE2L3	P68036	23.437113829317799	23.537651761559399	23.8052	23.8903	23.509876196603901	23.722682639633302	22.4115	22.8865	22.8876	22.9639	23.4616	23.3895	23.3959	23.659	23.6915	23.8808	23.6524	23.6442	22.941	22.9629	22.8578	22.9162	23.1859	23.1544
LRRC47	Q8N1G4	22.246360199622998	22.033047665819101	22.281012366609399	22.187981032411098	22.009100981972299	22.295785402874198	21.2822	21.8951	21.9502	22.0318	22.359	22.2661	22.2052	22.1544	22.1673	22.1785	22.1516	22.2173	21.8116	21.9716	21.9204	21.9841	22.0832	22.0311
PUS3	Q9BZE2	20.687765121616401	20.014608849004698	19.874296068437399	19.6812	19.745315715532399	20.305096530966399	NA	NA	NA	NA	NA	NA	20.6466	20.136	19.7606	19.6718	19.8878	20.2266	#VALUE!	#VALUE!	#VALUE!	#VALUE!	#VALUE!	#VALUE!
KIF15	Q9NS87	19.8518	19.425556869964499	19.587955499969599	19.596776077145599	19.398033304713898	19.559048331818499	18.298	18.8035	19.1497	18.9964	18.973	18.8077	19.8106	19.5469	19.4743	19.5873	19.5405	19.4806	18.8275	18.8799	19.1199	18.9486	18.6972	18.5726
LARS2	Q15031	20.937733164150099	20.603550042290401	20.796143892080501	20.718463380801701	20.458971512167601	20.763230904805202	18.9913	19.5105	19.7442	19.5632	19.8851	19.9302	20.8966	20.7249	20.6824	20.709	20.6015	20.6847	19.5208	19.5869	19.7144	19.5155	19.6093	19.6951
OXR1	Q8N573	19.5307	18.962978781976801	19.153138727105301	18.958489857268301	18.890242646630998	19.448366685493699	17.387	17.6928	18.0137	17.9485	18.3	18.1994	19.4895	19.0844	19.0394	18.949	19.0328	19.3699	17.9164	17.7692	17.9839	17.9008	18.0242	17.9643
NCAPG2	Q86XI2	19.8868	19.604952335635399	19.961886749570201	20.0899	19.6642	19.7951	19.527	20.0104	19.904	19.9365	20.3184	20.1653	19.8456	19.7263	19.8482	20.0805	19.8067	19.7166	20.0565	20.0869	19.8742	19.8888	20.0426	19.9303
SORT1	Q99523	18.431170081564499	18.643282910942499	18.9107	18.850823554231098	18.676	18.795479083796899	17.3226	18.0483	18.1262	17.8878	18.3745	18.1471	18.39	18.7647	18.7971	18.8414	18.8185	18.717	17.8521	18.1247	18.0964	17.8401	18.0988	17.9121
TRIP12	Q14669	20.100046541674001	20.105496138818499	20.3725	20.445624411016102	20.122090044985999	20.431890506637099	19.628	20.193	20.447	20.1781	20.7267	20.6207	20.0589	20.2269	20.2588	20.4362	20.2646	20.3534	20.1575	20.2694	20.4172	20.1304	20.4509	20.3857
POP4	O95707	20.416504548279899	19.772558666704899	20.178288006981202	19.928312382837799	19.823064333760801	20.243981116743999	19.3489	19.5502	19.3714	19.687	19.8931	19.8908	20.3753	19.8939	20.0646	19.9188	19.9656	20.1655	19.8784	19.6266	19.3416	19.6392	19.6173	19.6558
CYCS	P99999	24.2009	24.103301325663601	24.424094548749199	24.518486319562001	24.088521058183801	24.334545173640201	24.3472	24.9192	25.0388	25.2633	25.8142	25.6928	24.1597	24.2247	24.3104	24.509	24.231	24.2561	24.8767	24.9956	25.0091	25.2156	25.5384	25.4577
HSP90AA1	P07900	27.9596	27.673758318711901	27.898818419008201	27.841549665126799	27.589366189526601	27.870550958596102	26.387	26.9819	27.0483	27.1538	27.4484	27.4163	27.9184	27.7951	27.7851	27.8321	27.7319	27.7921	26.9165	27.0583	27.0185	27.1061	27.1727	27.1812
GTF3C2	Q8WUA4	20.3187	20.386573743840501	20.735693875609702	20.6595	20.454842556128899	20.687041778657701	19.2812	19.7771	19.9954	19.9845	20.4479	20.2943	20.2775	20.508	20.622	20.6501	20.5974	20.6085	19.8107	19.8535	19.9656	19.9368	20.1721	20.0593
ARHGEF1	Q92888	25.138358652639401	24.808124805070499	25.022226827586699	24.788549657644801	24.670114106123901	24.969012148143602	21.0482	21.7473	21.7774	21.8166	22.0295	22.0063	25.0972	24.9295	24.9085	24.7791	24.8126	24.8905	21.5776	21.8237	21.7476	21.7689	21.7538	21.7712
ASCC3	Q8N3C0	19.946029244517899	19.793452831090001	19.9817	19.866950635647999	19.747957185742301	20.067946956241901	19.5095	20.1237	20.2384	20.2077	20.3935	20.3432	19.9049	19.9148	19.868	19.8575	19.8905	19.9895	20.039	20.2002	20.2087	20.16	20.1178	20.1081
SLC3A2	P08195	22.055191076746699	21.930744027497401	22.195144585590899	22.217249062953201	21.9335	22.1648	22.5952	23.2048	23.2524	23.3673	23.7088	23.7082	22.014	22.0521	22.0814	22.2078	22.0761	22.0863	23.1246	23.2812	23.2226	23.3196	23.4331	23.4731
MYBBP1A	Q9BQG0	21.105677893860602	21.071995587108599	21.6742	21.7679	21.418757510535301	21.577400779802499	21.0046	21.553	21.4883	21.6645	21.8358	21.7985	21.0645	21.1934	21.5605	21.7584	21.5613	21.4989	21.534	21.6295	21.4586	21.6168	21.56	21.5634
UTRN	P46939	19.969817128884301	19.704159959196399	20.029290287483398	19.9009	19.816889281600702	20.117574407921399	18.8026	19.3565	19.4847	19.4732	19.7705	19.7255	19.9286	19.8256	19.9156	19.8914	19.9594	20.0391	19.3321	19.433	19.4549	19.4255	19.4948	19.4905
RHOT2	Q8IXI1	20.047097344005898	20.095392849786698	20.474737911992499	20.383084793053499	20.189808643781902	20.444067839207602	19.3801	19.9774	20.0875	20.2012	20.5463	20.4274	20.0059	20.2168	20.361	20.3736	20.3323	20.3656	19.9096	20.0539	20.0578	20.1534	20.2705	20.1923
TRAPPC13	A5PLN9	19.258972008939601	18.6611	18.9651	19.148891067137399	18.746049345273502	19.295828971666602	NA	NA	NA	NA	19.0811	19.0031	19.2178	18.7825	18.8514	19.1394	18.8886	19.2173	#VALUE!	#VALUE!	#VALUE!	#VALUE!	18.8053	18.768
KCTD9	Q7L273	17.6569	17.799718215183798	18.044560794789099	18.2268	17.6916	18.141301220290199	NA	NA	NA	NA	NA	NA	17.6157	17.9211	17.9309	18.2174	17.8341	18.0628	#VALUE!	#VALUE!	#VALUE!	#VALUE!	#VALUE!	#VALUE!
RALGAPB	Q86X10	19.152827500969099	18.915967418766702	18.924307557525299	19.019047934064801	18.845820637827401	19.134521422800901	18.1551	18.6984	18.7858	18.841	19.1854	19.1685	19.1117	19.0374	18.8106	19.0096	18.9883	19.056	18.6846	18.7749	18.756	18.7933	18.9096	18.9334
UQCRC1	P31930	20.775090232216399	22.074502393960302	23.2796	23.4136	22.9595	23.080228362866499	20.8175	21.4498	21.5251	21.5158	21.9876	21.9091	20.7339	22.1959	23.1659	23.4042	23.102	23.0017	21.347	21.5262	21.4953	21.4681	21.7118	21.674
SERPINB12	Q96P63	NA	NA	NA	18.037209104480102	NA	NA	NA	NA	NA	NA	NA	NA	#VALUE!	#VALUE!	#VALUE!	18.0277	#VALUE!	#VALUE!	#VALUE!	#VALUE!	#VALUE!	#VALUE!	#VALUE!	#VALUE!
ALG13	Q9NP73	19.922201262449899	19.540883159009599	19.783320001035701	19.6371	19.333285590980498	19.868446286945201	19.0815	19.5111	19.845	19.621	20.0556	19.8575	19.881	19.6623	19.6696	19.6276	19.4758	19.79	19.611	19.5875	19.8152	19.5732	19.7798	19.6224
EIF2B1	Q14232	21.268212107645802	21.1266	21.267010510754201	21.339992029430299	21.0894	21.217427532754801	19.5758	20.0811	20.2707	20.2235	20.6292	20.5299	21.227	21.248	21.1533	21.3305	21.2319	21.1389	20.1053	20.1575	20.241	20.1758	20.3534	20.2948
IARS2	Q9NSE4	21.883489956069699	21.614184862805502	21.9086	21.7452	21.544624107069101	21.906179879975401	20.1674	20.7443	20.8086	20.8607	21.1095	21.0731	21.8423	21.7356	21.7949	21.7357	21.6871	21.8277	20.6969	20.8208	20.7788	20.8129	20.8337	20.838
TARS	P26639	23.7665	23.5411	23.787018882369299	23.853164405507702	23.528029353509499	23.712448196079801	24.0695	24.583	24.6746	24.7257	25.2186	25.1202	23.7253	23.6625	23.6733	23.8437	23.6705	23.634	24.599	24.6594	24.6449	24.678	24.9428	24.8851
TXLNG	Q9NUQ3	20.7863	20.674759835415301	20.837706448281999	20.752757746575501	20.641394003252099	20.850366352225201	18.6581	19.1701	19.3545	19.2454	19.5921	19.5119	20.7452	20.7962	20.724	20.7433	20.7839	20.7719	19.1876	19.2465	19.3248	19.1977	19.3163	19.2768
HADHA	P40939	22.383186033229101	22.440133782722199	22.8728	22.762937087397901	22.465020931095498	22.705936792684199	22.2681	22.9008	22.9635	22.9996	23.2662	23.2135	22.342	22.5615	22.7591	22.7535	22.6075	22.6274	22.7976	22.9772	22.9337	22.9519	22.9904	22.9784
ABCB7	O75027	20.637314838300501	20.687834291986999	20.8103	20.659374511895901	20.597506167245601	20.804443105521202	18.9844	19.4764	19.7034	19.6562	19.7968	19.7573	20.5961	20.8092	20.6966	20.6499	20.74	20.7259	19.5139	19.5529	19.6736	19.6085	19.521	19.5223
PGM1	P36871	21.981111277814598	21.461709861989899	21.642168794225999	21.5376	21.435372945547101	21.626383853267399	21.6497	22.2084	22.2896	22.227	22.5503	22.5114	21.9399	21.5831	21.5285	21.5281	21.5779	21.5479	22.1792	22.2848	22.2599	22.1793	22.2746	22.2763
GTPBP8	Q8N3Z3	19.2791	18.9406	19.377745795093102	19.205139514624499	19.119649886133299	19.296777370367501	NA	NA	NA	18.1911	18.3386	NA	19.2379	19.062	19.264	19.1957	19.2622	19.2183	#VALUE!	#VALUE!	#VALUE!	18.1434	18.0628	#VALUE!
ISYNA1	Q9NPH2	21.6685	21.094423686579699	21.561903262562101	21.6858	21.401024484651501	21.344718180973199	NA	18.909	18.9574	19.0882	19.0609	19.2525	21.6273	21.2158	21.4482	21.6763	21.5435	21.2662	#VALUE!	18.9854	18.9277	19.0405	18.7852	19.0174
SETX	Q7Z333	18.0419	17.834225052374698	18.177143170989599	17.864352821537398	17.895753949438301	18.3184	18.2025	18.9007	19.0184	18.961	19.0337	18.9569	18.0007	17.9556	18.0634	17.8549	18.0383	18.2399	18.7319	18.9771	18.9887	18.9133	18.758	18.7218
PYROXD1	Q8WU10	17.874222811440902	18.3878	18.590213816110701	18.510766182688599	18.1468	18.5126	NA	NA	NA	NA	NA	NA	17.8331	18.5092	18.4765	18.5013	18.2893	18.4341	#VALUE!	#VALUE!	#VALUE!	#VALUE!	#VALUE!	#VALUE!
ALDH1A2	O94788	20.403907349855402	19.7572	20.0825	20.145337790933201	19.902035472881899	20.305863066945701	NA	NA	NA	NA	NA	NA	20.3627	19.8786	19.9688	20.1359	20.0445	20.2274	#VALUE!	#VALUE!	#VALUE!	#VALUE!	#VALUE!	#VALUE!
CHD8	Q9HCK8	20.2368	20.088182908904098	20.226210092058999	20.085556197717601	19.988052064970599	20.177495510785299	19.1828	19.7081	19.8369	19.8334	20.1081	20.062	20.1956	20.2096	20.1125	20.0761	20.1306	20.099	19.7123	19.7846	19.8071	19.7857	19.8323	19.8269
CCDC94	Q9BW85	20.216895478928201	20.448071616842999	20.718066856666798	20.848570895539101	20.449703836846801	20.696690067118801	19.4651	20.1237	20.1278	20.0011	20.7507	20.6677	20.1757	20.5695	20.6044	20.8391	20.5922	20.6182	19.9946	20.2001	20.098	19.9534	20.475	20.4326
NHP2	Q9NX24	20.913526185762901	21.214658896817799	21.966527671390299	21.968770517194201	21.684415714335799	21.874337619664001	19.4028	20.0844	20.0754	20.0117	20.4073	20.3027	20.8724	21.336	21.8528	21.9593	21.8269	21.7958	19.9323	20.1609	20.0457	19.964	20.1315	20.0676
UBA2	Q9UBT2	22.7959	22.654280955113698	22.916223086587301	22.770036127222198	22.617314212580599	22.792548210281399	21.9013	22.4161	22.5341	22.5171	22.7676	22.7924	22.7548	22.7757	22.8025	22.7606	22.7598	22.7141	22.4308	22.4925	22.5043	22.4694	22.4918	22.5573
ASUN	Q9NVM9	20.468584356226799	20.3532	20.563791189177799	20.349398080315002	20.236335489923398	20.5393	19.645	20.2204	20.2682	20.147	20.3986	20.4607	20.4274	20.4746	20.4501	20.3399	20.3788	20.4608	20.1745	20.2968	20.2384	20.0993	20.1228	20.2257
NAP1L4	Q99733	23.711392413937499	23.345638951917799	23.707536926408501	23.593769222281299	23.434630325370598	23.629937397861401	22.2441	22.9729	23.064	23.1749	23.38	23.3736	23.6702	23.467	23.5938	23.5843	23.5771	23.5514	22.7736	23.0493	23.0342	23.1271	23.1042	23.1385
MARCH5	Q9NX47	20.1669	19.4609	19.713776482335799	19.514567098271801	19.442206502224799	19.7768	19.2836	19.1134	19.4477	19.3857	19.864	19.716	20.1257	19.5823	19.6001	19.5051	19.5847	19.6983	19.8131	19.1899	19.418	19.3379	19.5882	19.4809
SPNS1	Q9H2V7	19.989414508573699	20.4204	20.4478	20.264922147780698	20.295987164137198	20.417584236892299	17.9314	18.9072	19.1521	19.0879	19.3598	19.3309	19.9482	20.5418	20.3341	20.2555	20.4385	20.3391	18.4609	18.9836	19.1224	19.0402	19.084	19.0958
MTIF2	P46199	20.204065782863999	20.245474116833801	20.513807794630999	20.430564244985799	20.224912292546598	20.265218619356698	18.9604	19.4852	19.8077	19.731	19.9986	19.9519	20.1629	20.3669	20.4001	20.4211	20.3674	20.1867	19.4899	19.5617	19.778	19.6833	19.7228	19.7168
RPS6KA1	Q15418	19.7475	19.457797080984399	19.6669	19.6136	19.4357	19.804006857221999	20.7553	21.2952	21.4164	21.3936	21.6875	21.6902	19.7063	19.5792	19.5532	19.6041	19.5782	19.7255	21.2848	21.3717	21.3866	21.3459	21.4118	21.4552
CCDC93	Q567U6	20.0427	19.3991	19.5369	19.365725255765401	19.349725120850199	19.725531995823498	19.109	19.6631	19.7937	19.8272	20.0114	19.9911	20.0015	19.5205	19.4232	19.3563	19.4922	19.647	19.6384	19.7395	19.7639	19.7795	19.7356	19.756
NCS1	P62166	18.776567589089499	18.645085407010001	19.324637628569501	19.348128993771901	19.116818960022201	19.380665073092501	17.8406	18.1537	18.4241	18.5379	18.6971	18.6575	18.7354	18.7665	19.2109	19.3387	19.2593	19.3022	18.3701	18.2301	18.3944	18.4902	18.4213	18.4225
RPS6KA3	P51812	21.003	20.781990583547401	20.932649139738601	20.864	20.701228667131002	20.981114254137299	19.1573	19.6543	19.9346	19.959	20.2657	20.2093	20.9618	20.9034	20.819	20.8546	20.8437	20.9026	19.6867	19.7307	19.9049	19.9113	19.9899	19.9742
MORF4L2	Q15014	21.262397470035399	21.233906763368399	21.460409277422801	21.315056817189301	21.225624469658701	21.4055	19.8065	20.5707	20.5174	19.8477	20.4323	20.298	21.2212	21.3553	21.3467	21.3056	21.3681	21.327	20.336	20.6472	20.4877	19.8	20.1565	20.0629
SLC20A1	Q8WUM9	19.11	18.748759567783999	18.910225510637002	18.731341052565998	18.927867967989702	18.607561051255601	18.5306	18.7909	18.9452	19.1827	19.3325	19.3053	19.0689	18.8701	18.7965	18.7219	19.0704	18.5291	19.0601	18.8673	18.9154	19.135	19.0567	19.0702
GNB4	Q9HAV0	19.378517415806801	18.170553844735799	18.540156451615101	18.232843511131801	18.723287626200701	17.4934	NA	NA	NA	NA	NA	NA	19.3373	18.2919	18.4265	18.2234	18.8658	17.4149	#VALUE!	#VALUE!	#VALUE!	#VALUE!	#VALUE!	#VALUE!
POLR2H	P52434	21.1464	20.6475	21.031875791892599	20.671811771158001	20.673664940570902	20.882515783783202	18.9258	20.2228	20.3242	20.003	20.5314	20.4169	21.1053	20.7689	20.9182	20.6623	20.8162	20.804	19.4552	20.2993	20.2944	19.9552	20.2556	20.1818
THOC2	Q8NI27	21.106771147433399	21.064289024756299	21.272644881760499	21.314458824192599	21.0715	21.260220156129801	19.4434	20.017	20.0743	19.8703	20.0965	20.1016	21.0656	21.1857	21.1589	21.305	21.214	21.1817	19.9729	20.0935	20.0446	19.8226	19.8207	19.8665
CDK6	Q00534	21.104092829147501	20.7022	21.054694728404101	21.106437895811201	20.7906	21.2035	17.5319	17.4297	17.8518	18.0237	18.3175	17.8226	21.0629	20.8236	20.941	21.097	20.9331	21.125	18.0613	17.5061	17.822	17.976	18.0417	17.5875
TAF9B	Q9HBM6	19.587982416554599	19.2391	19.3606	19.208262378671499	19.093862658183198	19.2072	NA	NA	NA	NA	NA	NA	19.5468	19.3605	19.2469	19.1988	19.2364	19.1287	#VALUE!	#VALUE!	#VALUE!	#VALUE!	#VALUE!	#VALUE!
RPS14	P62263	26.249863907954499	25.981673230797401	26.277381202506099	26.169152967984498	26.078532707864401	26.269063381433298	25.2257	25.8422	25.9339	25.8283	26.1315	26.0835	26.2087	26.1031	26.1637	26.1597	26.221	26.1906	25.7552	25.9187	25.9041	25.7806	25.8557	25.8484
PACSIN3	Q9UKS6	19.324665054422201	18.972285465889801	19.524370688920001	19.429305633748701	19.4681	19.3498	19.3308	19.9806	20.1012	20.2075	20.5287	20.4493	19.2835	19.0937	19.4107	19.4198	19.6106	19.2713	19.8603	20.0571	20.0714	20.1597	20.2529	20.2142
OSBPL2	Q9H1P3	18.521018193844899	18.4586	18.402837614032599	18.210914627107901	18.2105	18.369712771056001	16.6015	17.3393	18.1386	18.3315	18.6095	18.3603	18.4798	18.58	18.2891	18.2014	18.353	18.2912	17.131	17.4157	18.1089	18.2838	18.3337	18.1253
DDX59	Q5T1V6	18.959549935302299	18.681592938514999	18.843930884620999	18.877	18.682326844350499	18.9647	16.6374	16.823	17.2543	16.8141	17.1186	16.3051	18.9184	18.803	18.7302	18.8676	18.8248	18.8862	17.1669	16.8994	17.2246	16.7664	16.8429	16.0701
SEC16A	O15027	20.848	20.536833896435699	20.661475461317998	20.552500810678399	20.457738487369198	20.756	20.801	21.3145	21.4269	21.433	21.6619	21.6153	20.8068	20.6582	20.5478	20.543	20.6002	20.6775	21.3305	21.391	21.3971	21.3853	21.3861	21.3802
TMEM201	Q5SNT2	18.1217	17.925786863929101	18.016560870590901	17.698211777834899	17.804692076776298	17.656941037943401	18.2074	18.4172	18.6347	18.4083	18.6155	18.7627	18.0806	18.0472	17.9029	17.6887	17.9472	17.5784	18.7369	18.4937	18.605	18.3606	18.3397	18.5276
SMPD4	Q9NXE4	20.0292	19.784227908359899	20.2209	20.275602277939502	20.008	20.220967289837699	18.6633	19.2863	19.3115	19.4408	19.927	19.7702	19.988	19.9056	20.1072	20.2661	20.1505	20.1425	19.1927	19.3627	19.2818	19.3931	19.6513	19.5351
SAFB	Q15424	21.744915825869199	21.326464835601101	21.9853	21.756643919526901	21.683722275580799	21.9824	19.9273	20.6512	20.8746	20.8666	21.1033	21.0624	21.7037	21.4479	21.8716	21.7472	21.8262	21.9039	20.4567	20.7276	20.8449	20.8189	20.8275	20.8274
CMTR1	Q8N1G2	21.1521	20.930214946297902	21.175807069109201	21.1454	20.755676993254099	21.155418557866799	20.0024	20.4525	20.7089	20.8249	21.1726	21.078	21.1109	21.0516	21.0621	21.1359	20.8982	21.0769	20.5319	20.529	20.6791	20.7772	20.8968	20.843
LIN54	Q6MZP7	17.611368010176999	16.972011058803801	17.073091899233098	16.963320520770299	16.927859473432601	NA	18.0146	17.6971	18.4966	NA	18.1771	18.3342	17.5702	17.0934	16.9594	16.9539	17.0704	#VALUE!	18.5441	17.7735	18.4669	#VALUE!	17.9013	18.0991
VAC14	Q08AM6	20.1033	20.028735024388499	20.184762504299201	20.098958808823902	19.885559714540101	20.232268468076199	19.68	20.0856	20.2011	20.3673	20.8146	20.8202	20.0621	20.1501	20.0711	20.0895	20.0281	20.1538	20.2095	20.162	20.1713	20.3196	20.5388	20.5852
TBC1D9B	Q66K14	19.919228791961601	19.613317159944799	19.694303763507101	19.692869933119798	19.534723069043601	19.7914	19.1019	19.5368	19.7092	19.6649	19.7976	19.7207	19.8781	19.7347	19.5806	19.6834	19.6772	19.7129	19.6314	19.6133	19.6794	19.6171	19.5219	19.4856
UPF1	Q92900	22.082633759419899	21.861458224977699	22.178	22.1256	21.870683259056101	22.157574814189001	21.5734	22.1704	22.297	22.3083	22.6975	22.605	22.0415	21.9828	22.0643	22.1161	22.0132	22.0791	22.1028	22.2469	22.2673	22.2606	22.4218	22.37
OTUD4	Q01804	19.8462	19.745530875811699	19.8386	19.627640586626399	19.643547836088199	19.909706031850501	19.4489	20.1937	20.3438	20.2721	20.4196	20.4114	19.8051	19.8669	19.7249	19.6182	19.7861	19.8312	19.9784	20.2701	20.3141	20.2244	20.1439	20.1763
MKI67	P46013	21.076438119209399	20.749375769495401	21.130685768662499	21.001130549959498	20.817130236948898	21.226872360339399	22.9371	23.5184	23.6619	23.7191	23.9618	23.8253	21.0353	20.8708	21.017	20.9917	20.9596	21.1484	23.4665	23.5948	23.6321	23.6714	23.686	23.5903
METTL25	Q8N6Q8	NA	16.616024634315998	16.779058092051301	16.947063157869199	16.742213636029501	17.270571491565399	NA	NA	NA	NA	NA	NA	#VALUE!	16.7374	16.6654	16.9376	16.8847	17.1921	#VALUE!	#VALUE!	#VALUE!	#VALUE!	#VALUE!	#VALUE!
LSM1	O15116	19.590514518810799	19.7874	19.808610432993099	20.0387	19.695091063101199	19.644527232515902	NA	17.7514	NA	NA	NA	NA	19.5493	19.9088	19.6949	20.0293	19.8376	19.566	#VALUE!	17.8278	#VALUE!	#VALUE!	#VALUE!	#VALUE!
PSMC4	P43686	23.489545978056899	23.237666831635501	23.299371134725099	23.329759109151901	23.123464713594899	23.366930029417201	22.2056	22.9278	23.0942	23.0878	23.4494	23.3873	23.4484	23.3591	23.1857	23.3203	23.266	23.2884	22.735	23.0042	23.0645	23.0401	23.1736	23.1522
SEPT9	Q9UHD8	22.277238365219102	22.086398529575099	22.355602159519201	22.1672	22.124700960095801	22.3582	23.1327	23.7061	23.7946	23.71	23.9656	23.9495	22.2361	22.2078	22.2419	22.1577	22.2672	22.2797	23.6622	23.7825	23.7649	23.6623	23.6898	23.7144
SEPT7	Q16181	22.9712	22.768480453713401	23.041299464176401	22.977983291011999	22.843328153560599	22.983472047078799	22.6978	23.3832	23.4782	23.5057	23.7838	23.7654	22.93	22.8899	22.9276	22.9685	22.9858	22.905	23.2273	23.4596	23.4484	23.458	23.508	23.5303
NUP50	Q9UKX7	21.697754815701401	21.626821732473601	21.853333874849501	21.718447979844601	21.631707706800601	21.800045420962999	20.3763	20.8245	20.9264	20.9444	21.1581	21.1143	21.6566	21.7482	21.7396	21.709	21.7742	21.7216	20.9058	20.9009	20.8967	20.8967	20.8823	20.8792
ZFAND5	O76080	18.863852805202399	18.674191646149399	18.803004876132999	18.562531790030199	18.570760518838899	18.8288	17.4262	18.0115	18.1667	18.1849	18.3009	18.3989	18.8227	18.7956	18.6893	18.5531	18.7133	18.7503	17.9557	18.0879	18.137	18.1372	18.0252	18.1638
KIF20B	Q96Q89	19.272392194056199	19.220701286433499	19.512402797971301	19.551496886921299	19.394927841881699	19.453654280342398	18.2495	18.5153	18.7513	18.8791	18.8891	19.1084	19.2312	19.3421	19.3987	19.542	19.5374	19.3752	18.779	18.5918	18.7215	18.8314	18.6133	18.8733
NUFIP2	Q7Z417	20.382472490903599	20.314934547380499	20.5201	20.369266269301999	20.3026	20.5738	19.4249	20.1628	20.1544	20.1189	20.4017	20.3453	20.3413	20.4363	20.4064	20.3598	20.4452	20.4953	19.9544	20.2392	20.1247	20.0712	20.1259	20.1102
EHMT1	Q9H9B1	19.113193565996699	18.838452070715199	18.956267994381701	18.783191781033999	18.793815169258899	19.034041271294601	18.8225	19.6276	19.5891	19.6172	19.8389	19.7987	19.072	18.9598	18.8426	18.7737	18.9363	18.9555	19.352	19.704	19.5594	19.5694	19.5632	19.5636
BRD3	Q15059	19.7015	19.545739445288401	20.1846	20.0307	19.961519619972599	20.194138945361001	18.9246	19.4077	19.5391	19.6994	19.7847	19.8033	19.6603	19.6671	20.0709	20.0212	20.104	20.1156	19.4541	19.4842	19.5094	19.6517	19.5089	19.5682
DNAJC13	O75165	19.615194272784802	19.3586	19.5918	19.461475311341399	19.278333477621299	19.570486413702898	19.2508	19.8802	20.0547	20.0732	20.356	20.3007	19.574	19.48	19.4781	19.452	19.4208	19.492	19.7803	19.9566	20.025	20.0254	20.0803	20.0656
DDX41	Q9UJV9	20.8524	20.8008	21.091384986113599	21.045193222905901	20.8593	21.067173386470301	19.552	20.1865	20.3087	20.1129	20.4267	20.3942	20.8112	20.9222	20.9777	21.0357	21.0018	20.9887	20.0815	20.263	20.279	20.0652	20.1509	20.1592
GTPBP4	Q9BZE4	20.4852	20.3923	20.640895658145901	20.623207246747601	20.2654	20.542875333448102	18.7372	19.267	19.5253	19.4518	19.885	19.7378	20.4441	20.5137	20.5272	20.6137	20.4079	20.4644	19.2666	19.3435	19.4955	19.4041	19.6093	19.5027
CAND1	Q86VP6	23.530455515404899	23.391210970002899	23.6674	23.636594005460498	23.447644600057998	23.602811815233899	22.0497	22.6905	22.7181	22.7243	23.0556	22.993	23.4893	23.5126	23.5537	23.6271	23.5902	23.5243	22.5792	22.767	22.6883	22.6766	22.7799	22.758
ATP2B1	P20020	21.557204530970399	21.248091720947301	21.4126	21.2542	21.072404904001001	21.4906	19.9725	20.6321	20.6901	20.6638	21.0054	20.9454	21.516	21.3695	21.2989	21.2448	21.2149	21.4122	20.502	20.7085	20.6603	20.6161	20.7296	20.7103
SSRP1	Q08945	23.2244	23.1189	23.574591355682099	23.5675	23.1907	23.4904	21.5305	22.0392	22.2158	22.3199	22.7599	22.6676	23.1832	23.2403	23.4609	23.558	23.3333	23.4119	22.0599	22.1157	22.186	22.2722	22.4842	22.4325
NCSTN	Q92542	21.186312365829401	21.001264166372099	21.314912553953601	21.308492889117499	21.075652383964201	21.332367183462399	20.2527	20.8386	20.8971	20.776	21.0024	21.0209	21.1451	21.1227	21.2012	21.299	21.2182	21.2539	20.7822	20.915	20.8674	20.7283	20.7267	20.7858
BZW2	Q9Y6E2	21.956300812553302	21.6826	21.946966008695298	21.927742990524202	21.684905101193799	21.971408808781501	21.2047	21.8226	21.8464	21.9868	22.2466	22.2359	21.9151	21.804	21.8333	21.9183	21.8274	21.8929	21.7342	21.8991	21.8167	21.9391	21.9709	22.0009
PUS7L	Q9H0K6	19.004211580105501	19.1918	19.235226944120299	19.2531	19.0101	19.082653219733999	NA	NA	NA	NA	NA	NA	18.963	19.3131	19.1215	19.2437	19.1526	19.0042	#VALUE!	#VALUE!	#VALUE!	#VALUE!	#VALUE!	#VALUE!
CAT	P04040	20.993338791020399	20.5401	20.898265073395201	20.7693	20.701248083921801	20.9751	19.6959	20.2338	20.3289	20.3858	20.4801	20.4549	20.9522	20.6614	20.7846	20.7598	20.8438	20.8966	20.2254	20.3102	20.2992	20.3381	20.2043	20.2198
CEP55	Q53EZ4	20.7643	20.186692612556499	20.283744869127499	20.209001210425001	20.093583288782099	20.393511914846201	19.2352	18.5821	18.5979	NA	18.5024	18.0965	20.7232	20.3081	20.17	20.1995	20.2361	20.315	19.7647	18.6585	18.5682	#VALUE!	18.2267	17.8614
TRIM28	Q13263	23.815976688197701	23.671192830118901	23.9675	23.972979697276202	23.689289666248602	23.963234674096199	23.8268	24.4267	24.5	24.6165	25.0488	24.9641	23.7748	23.7926	23.8538	23.9635	23.8318	23.8847	24.3563	24.5032	24.4702	24.5688	24.773	24.729
STRN4	Q9NRL3	20.3843	19.968796529060999	20.118243901820101	19.905675378481298	19.9156	20.2657	19.6682	20.1315	20.1557	20.1146	20.4054	20.2502	20.3431	20.0902	20.0045	19.8962	20.0581	20.1872	20.1977	20.208	20.126	20.0668	20.1296	20.0151
EIF2D	P41214	20.304054633891301	20.533266261850301	20.766600272239302	20.843266579332301	20.485419692345999	20.803576106212901	18.2316	18.8161	18.8104	18.9461	19.2251	19.3073	20.2629	20.6547	20.6529	20.8338	20.6279	20.7251	18.7611	18.8925	18.7806	18.8984	18.9493	19.0722
FEM1B	Q9UK73	18.8942	18.553275512646501	18.686502710705899	18.880665828983801	18.605350884598501	19.096375024989499	NA	NA	NA	NA	NA	NA	18.853	18.6747	18.5728	18.8712	18.7479	19.0179	#VALUE!	#VALUE!	#VALUE!	#VALUE!	#VALUE!	#VALUE!
KDELC1	Q6UW63	20.0254	19.5525	19.768	19.5564	19.573024028493101	19.4756	19.1563	19.4935	19.6345	19.6078	19.7324	19.6411	19.9843	19.6739	19.6543	19.5469	19.7155	19.3971	19.6858	19.5699	19.6047	19.5601	19.4566	19.4061
CAMSAP1	Q5T5Y3	19.083972031343698	18.801013816086598	18.850474648574099	18.5986	18.576819888267501	18.973515207588498	18.4508	19.2108	19.2582	19.1498	19.4115	19.3621	19.0428	18.9224	18.7368	18.5891	18.7193	18.895	18.9803	19.2872	19.2284	19.1021	19.1357	19.1271
CLSPN	Q9HAW4	19.395903070782399	19.197358839266499	18.808899856582499	18.885578206307301	18.932965766328302	19.016028962315399	17.204	17.9703	18.1716	18.3931	18.2856	18.2631	19.3547	19.3187	18.6952	18.8761	19.0755	18.9375	17.7335	18.0467	18.1418	18.3454	18.0098	18.0281
MAP2K7	O14733	20.099284929721701	19.5933	19.5873	19.496484771828001	19.397585837343499	19.757357954662101	NA	18.6203	18.7354	18.7279	18.9846	18.9081	20.0581	19.7147	19.4736	19.487	19.5401	19.6789	#VALUE!	18.6968	18.7057	18.6802	18.7088	18.6731
ASNS	P08243	22.0668	21.796980980691099	22.135141080926701	22.153247965944601	21.790311347009101	22.100647073424899	21.3625	21.9119	22.0726	22.2433	22.7078	22.6564	22.0256	21.9184	22.0214	22.1438	21.9328	22.0222	21.892	21.9883	22.0429	22.1956	22.4321	22.4214
CENPE	Q02224	20.092025015988099	19.930943316015298	20.109319355734002	19.873425482869902	19.915176535144699	20.116729958444498	NA	NA	NA	NA	NA	NA	20.0509	20.0523	19.9956	19.864	20.0577	20.0382	#VALUE!	#VALUE!	#VALUE!	#VALUE!	#VALUE!	#VALUE!
LUC7L2	Q9Y383	23.2708	23.1306	23.3666	23.223262701727599	23.116921067196799	23.351222015489402	21.8158	22.4594	22.609	22.4743	22.7944	22.7614	23.2297	23.252	23.2529	23.2138	23.2594	23.2727	22.3453	22.5358	22.5792	22.4266	22.5186	22.5263
USP1	O94782	18.9646	18.573355443039901	18.688843072173501	18.638818779958299	18.5332	18.916567167293898	18.6217	18.3871	18.2424	18.3658	18.5783	18.023	18.9234	18.6947	18.5751	18.6293	18.6757	18.8381	19.1512	18.4635	18.2127	18.3181	18.3026	17.7879
LIMD1	Q9UGP4	19.392400647657901	19.214866554942901	19.414213078018999	19.165	19.054562138644499	19.413632887091602	18.0842	18.5343	18.5026	18.6429	18.7751	18.808	19.3512	19.3363	19.3005	19.1556	19.1971	19.3351	18.6137	18.6107	18.4729	18.5952	18.4994	18.573
FNBP1	Q96RU3	20.169523517768699	19.143278794234501	19.252	19.119189065627602	19.106215566811201	19.5941	19.1002	19.2025	19.4962	19.5123	19.6474	19.6333	20.1284	19.2647	19.1383	19.1097	19.2487	19.5156	19.6297	19.2789	19.4664	19.4646	19.3717	19.3982
CHMP2A	O43633	21.131573030165001	20.5933	20.8044	20.575531888008701	20.588052647700302	20.578162126102999	20.8681	21.3836	21.5605	21.4005	21.6449	21.5816	21.0904	20.7147	20.6907	20.5661	20.7306	20.4997	21.3975	21.4601	21.5308	21.3528	21.3691	21.3466
SMARCE1	Q969G3	20.607877360156301	20.443150187238199	20.819166412853502	20.671	20.6034	20.834758151594698	21.8778	22.4	22.5728	22.4704	22.7661	22.7413	20.5667	20.5645	20.7055	20.6615	20.7459	20.7563	22.4073	22.4765	22.5431	22.4227	22.4903	22.5062
SELH	Q8IZQ5	NA	17.62	17.978930143061302	17.992327018286101	17.974580579818898	17.414716888636399	17.7664	18.0456	18.3834	18.5973	18.8649	18.2934	#VALUE!	17.7414	17.8652	17.9829	18.1171	17.3362	18.2959	18.122	18.3537	18.5495	18.5891	18.0583
ALKBH2	Q6NS38	19.129142573110801	19.218136659354698	19.272146665527199	19.217251737481899	19.175703844933199	19.571	NA	NA	NA	NA	NA	NA	19.088	19.3395	19.1585	19.2078	19.3182	19.4926	#VALUE!	#VALUE!	#VALUE!	#VALUE!	#VALUE!	#VALUE!
BLOC1S4	Q9NUP1	19.063244089874701	18.424113369232099	18.8251	18.9189	18.701956175778299	19.127364707684301	NA	NA	NA	NA	NA	NA	19.0221	18.5455	18.7114	18.9094	18.8445	19.0489	#VALUE!	#VALUE!	#VALUE!	#VALUE!	#VALUE!	#VALUE!
PKN1	Q16512	20.133034694899202	19.977500197984199	20.3218	20.1814	19.929009713327002	20.2726	19.0453	19.6601	19.9061	19.7188	20.1646	20.1	20.0919	20.0989	20.2081	20.1719	20.0715	20.1941	19.5748	19.7365	19.8764	19.6711	19.8889	19.8649
AKAP12	Q02952	21.902502270686899	21.615436814878802	21.6858	21.4773	21.499617501900399	21.7417	20.6518	21.1924	21.2268	21.1217	21.2571	21.2866	21.8613	21.7368	21.5721	21.4679	21.6421	21.6632	21.1813	21.2689	21.1971	21.074	20.9813	21.0516
DDX24	Q9GZR7	19.513256590595599	20.233049208272799	20.846	20.8364	20.6397	20.936008643525099	20.4596	20.9816	21.1508	21.2121	21.381	21.3769	19.4721	20.3544	20.7323	20.8269	20.7822	20.8575	20.9891	21.058	21.121	21.1643	21.1052	21.1419
PAPSS2	O95340	20.4803	20.1947	20.367312201066898	20.168719461157199	20.059501319500001	20.513754397930299	19.4721	20.098	20.2896	20.4301	20.5284	20.4673	20.4391	20.3161	20.2536	20.1592	20.202	20.4353	20.0016	20.1744	20.2598	20.3824	20.2526	20.2323
RPS10	P46783	24.1374	24.271802657620199	24.835792269387898	24.7073	24.461659605928901	24.593992599136399	22.7101	23.3159	23.3097	23.6021	24.4639	24.0056	24.0963	24.3932	24.7221	24.6978	24.6042	24.5155	23.2395	23.3923	23.28	23.5543	24.1881	23.7706
ASMTL	O95671	18.7718	18.903169528247801	19.041549252508901	18.799454585835399	18.7681	19.251651993224101	17.1376	18.4939	18.5773	18.4213	18.7479	18.7994	18.7306	19.0246	18.9279	18.79	18.9106	19.1732	17.6671	18.5704	18.5475	18.3736	18.4721	18.5643
WBP2	Q969T9	21.392293381848798	20.915076625118701	21.087836009758998	20.983418970638901	20.8947	20.974218563936699	19.8197	20.3852	20.4088	20.4301	20.6039	20.5311	21.3511	21.0365	20.9741	20.9739	21.0372	20.8957	20.3492	20.4617	20.379	20.3824	20.3282	20.296
ZGPAT	Q8N5A5	18.7445	18.402474911339599	18.4468	18.321050475461298	18.3556	18.541	17.8778	18.3132	18.4682	18.5834	18.7639	18.6654	18.7033	18.5239	18.3331	18.3116	18.4981	18.4625	18.4073	18.3896	18.4384	18.5356	18.4881	18.4303
FLNA	P21333	24.166339716454399	23.888320633950201	24.146799937336901	24.0063	23.827420984376602	24.1491	24.3595	24.9691	25.0484	25.1272	25.3869	25.3544	24.1252	24.0097	24.0331	23.9969	23.9699	24.0706	24.889	25.0455	25.0186	25.0794	25.1111	25.1193
ARMC1	Q9NVT9	20.963714459566599	20.715938557419602	20.991775843476599	21.145	20.666707799328801	21.022018927463701	19.8137	20.3226	20.3086	20.3281	20.7145	20.4951	20.9225	20.8373	20.8781	21.1356	20.8092	20.9435	20.3431	20.399	20.2789	20.2804	20.4388	20.26
ANAPC5	Q9UJX4	19.703802844301102	19.900675667286301	19.863491500386701	19.802755482018402	19.590658980501502	19.8959	17.6618	18.1379	18.3143	18.052	18.3865	18.3005	19.6626	20.0221	19.7498	19.7933	19.7332	19.8174	18.1913	18.2144	18.2845	18.0043	18.1107	18.0655
RAD51C	O43502	19.169368690789199	19.279699007769501	19.6543	19.7094	19.370631474613798	19.489431649448701	NA	17.6848	18.0655	17.6879	18.3236	18.0941	19.1282	19.4011	19.5406	19.7	19.5131	19.4109	#VALUE!	17.7612	18.0358	17.6402	18.0478	17.859
CAPN7	Q9Y6W3	18.508650924363799	18.263340428253201	18.469006469041101	18.278336516493599	18.434822415685701	18.616692215432298	NA	17.4487	17.4926	17.6946	17.4193	17.358	18.4675	18.3847	18.3553	18.2689	18.5773	18.5382	#VALUE!	17.5252	17.4629	17.6469	17.1435	17.1229
POLR3A	O14802	20.405061683496001	20.332953589706499	20.579157869307402	20.466407414717601	20.212792368236499	20.5765	NA	16.8718	16.8979	NA	NA	NA	20.3639	20.4543	20.4655	20.4569	20.3553	20.498	#VALUE!	16.9483	16.8682	#VALUE!	#VALUE!	#VALUE!
CCDC8	Q9H0W5	18.354294748670899	16.964441830913099	17.970267423064499	17.804233782595901	18.1572	18.500340587306798	NA	NA	NA	NA	NA	NA	18.3131	17.0858	17.8566	17.7948	18.2997	18.4218	#VALUE!	#VALUE!	#VALUE!	#VALUE!	#VALUE!	#VALUE!
ZNF629	Q9UEG4	18.447988620030898	18.219513153112601	18.624233216232501	18.4729	18.263723032778099	18.8067	17.7706	17.8018	17.9824	17.8688	18.3328	18.2277	18.4068	18.3409	18.5105	18.4635	18.4062	18.7282	18.3001	17.8783	17.9526	17.821	18.057	17.9926
ARL6IP4	Q66PJ3	19.988290999237499	20.4702	20.600087844873599	20.559761523566301	20.343104918997799	20.672567988396899	20.0071	20.6838	20.5984	20.5921	20.8231	20.9684	19.9471	20.5916	20.4864	20.5503	20.4856	20.5941	20.5366	20.7602	20.5687	20.5444	20.5473	20.7333
MCM6	Q14566	23.304309867281098	23.274187830538299	23.518004205564601	23.4988	23.2166	23.4901	21.9668	22.6192	22.6927	22.7313	22.9565	22.9771	23.2631	23.3956	23.4043	23.4893	23.3591	23.4116	22.4963	22.6956	22.6629	22.6836	22.6807	22.742
FTSJ3	Q8IY81	20.176725301912001	20.582319851495701	20.7435	20.773812454109599	20.599706739494302	20.788010233747102	19.3098	19.9679	20.1318	20.151	20.175	20.2175	20.1356	20.7037	20.6298	20.7643	20.7422	20.7095	19.8393	20.0444	20.102	20.1033	19.8992	19.9824
HNRNPUL1	Q9BUJ2	21.538297734694201	21.738931553305601	22.186867753345901	22.092100082492902	21.833857494300801	22.1161	21.3881	22.0865	22.2092	22.2504	22.5417	22.4871	21.4971	21.8603	22.0732	22.0826	21.9764	22.0376	21.9176	22.1629	22.1795	22.2026	22.266	22.2521
SMYD4	Q8IYR2	NA	17.767752537205801	17.615358165987502	17.237698061196799	17.500588245813901	17.5692	17.6411	18.0162	18.1563	17.9593	18.204	18.4006	#VALUE!	17.8891	17.5017	17.2282	17.6431	17.4907	18.1706	18.0926	18.1266	17.9115	17.9282	18.1656
GTF2F2	P13984	21.038190338517399	20.762680428312699	20.7891	20.751032133250899	20.609434054250301	20.681886721057602	20.7088	21.3265	21.5775	21.5294	21.8935	21.8113	20.997	20.8841	20.6754	20.7416	20.7519	20.6034	21.2383	21.4029	21.5478	21.4817	21.6177	21.5762
MTMR3	Q13615	18.452347233884499	18.177150761284199	18.566748719859401	18.478979182941099	18.3348	18.789917943542299	NA	17.2229	17.4897	16.5801	17.9736	17.3066	18.4112	18.2985	18.4531	18.4695	18.4773	18.7114	#VALUE!	17.2993	17.46	16.5324	17.6979	17.0715
RBM4	Q9BWF3	22.119324516514801	22.175336849401901	22.536211512420198	22.351625231896598	22.247474213554401	22.498048540799299	20.7282	21.3907	21.5478	21.5637	21.8101	21.7783	22.0782	22.2967	22.4225	22.3422	22.39	22.4196	21.2577	21.4671	21.518	21.516	21.5343	21.5432
NACC1	Q96RE7	20.9373	20.809844480131101	20.9302	20.957181915364099	20.7319	20.983498474266501	20.1273	20.7423	20.8252	21.0491	21.2689	21.1963	20.8961	20.9312	20.8165	20.9477	20.8744	20.905	20.6568	20.8187	20.7955	21.0014	20.9932	20.9612
NOMO1	Q15155	21.6035	21.468695584451201	21.848549059641499	21.796569949811499	21.461892960626301	21.727950845586498	20.4069	21.0562	21.1474	21.2307	21.7145	21.567	21.5623	21.5901	21.7349	21.7871	21.6044	21.6495	20.9364	21.1326	21.1176	21.183	21.4388	21.3319
NOTCH2	Q04721	20.195076696681198	19.777517861518199	19.873186891781099	19.896060230529301	19.711215669785801	20.032435480358401	20.1231	22.4794	22.4459	21.9554	22.5405	22.4741	20.1539	19.8989	19.7595	19.8866	19.8537	19.9539	20.6525	22.5558	22.4162	21.9077	22.2647	22.239
SMG8	Q8ND04	19.619	19.6746	19.772397200386699	19.7252	19.710035353431401	19.868409145051899	17.8884	18.2101	18.2967	18.5089	18.7513	18.6152	19.5778	19.796	19.6587	19.7158	19.8525	19.7899	18.4179	18.2865	18.267	18.4612	18.4755	18.3801
LUZP1	Q86V48	19.781750291756701	19.3526	19.365237592124998	19.2699	19.304516537791802	19.5277	19.9639	20.4836	20.6403	20.5802	20.7235	20.7343	19.7406	19.474	19.2515	19.2604	19.447	19.4492	20.4934	20.56	20.6106	20.5325	20.4478	20.4992
TYMS	P04818	21.093	21.1212	21.3389	21.2605	20.983765853530802	21.3288	18.3637	18.9531	18.9005	18.9978	19.3935	19.4083	21.0518	21.2426	21.2252	21.251	21.1263	21.2503	18.8932	19.0296	18.8708	18.9501	19.1177	19.1732
MARCKS	P29966	25.219	23.746261815465498	23.868758997265399	23.4968	23.5768	23.427143337361301	24.4812	24.563	24.2714	23.5096	24.3778	24.2645	25.1779	23.8677	23.7551	23.4873	23.7193	23.3486	25.0107	24.6394	24.2417	23.4619	24.102	24.0294
TBCA	O75347	24.834481005123902	24.227283206405598	24.284584183715101	24.2308	24.255572602530101	24.415753814966902	23.8167	24.4249	24.5195	24.5191	24.6423	24.6533	24.7933	24.3487	24.1709	24.2213	24.3981	24.3373	24.3461	24.5013	24.4898	24.4714	24.3665	24.4183
OBSL1	O75147	19.270570918052101	19.020660311725099	19.715228772658602	19.6122	19.459979987345399	19.674271403631799	19.0573	19.6244	19.7189	19.7968	20.0341	19.9866	19.2294	19.1421	19.6015	19.6028	19.6025	19.5958	19.5867	19.7009	19.6891	19.7491	19.7583	19.7515
ANXA2	P07355	20.9409	22.373244665438399	22.5763	22.430798172473398	22.3123	22.485522814088799	26.225	26.9265	27.1092	27.2828	27.6319	27.571	20.8997	22.4946	22.4626	22.4213	22.4548	22.407	26.7545	27.0029	27.0794	27.2351	27.3561	27.3359
RANBP2	P49792	22.011559024327401	22.025335262276201	22.265496295044699	22.143225938242399	21.984901264377601	22.307143352415501	20.6017	21.1131	21.2173	21.2345	21.4321	21.3957	21.9704	22.1467	22.1518	22.1338	22.1274	22.2286	21.1312	21.1896	21.1875	21.1868	21.1563	21.1607
HDGFRP2	Q7Z4V5	22.174129847503099	21.641336108446399	21.963027017957899	21.756294099160701	21.858403005793001	22.012962192080401	21.0992	21.6854	21.6899	21.6595	21.8496	21.8449	22.133	21.7627	21.8493	21.7468	22.0009	21.9345	21.6287	21.7619	21.6601	21.6118	21.5739	21.6099
UHRF1BP1L	A0JNW5	18.203408466019901	18.0211	18.1629	17.969443837848601	17.8565	18.083209277149798	NA	NA	NA	NA	NA	NA	18.1622	18.1425	18.0492	17.96	17.999	18.0047	#VALUE!	#VALUE!	#VALUE!	#VALUE!	#VALUE!	#VALUE!
ADO	Q96SZ5	20.039506410547101	19.373002811440401	19.765907410020201	19.599208648684598	19.541518591162799	19.7689	19.2983	20.1033	20.2608	20.2949	20.4227	20.3869	19.9983	19.4944	19.6522	19.5897	19.684	19.6904	19.8277	20.1797	20.2311	20.2471	20.147	20.1518
PCNA	P12004	23.623134801069298	23.653220559919198	23.864544127554399	23.7502	23.577805137000102	23.811009589604499	24.4949	25.1327	25.22	25.1804	25.4839	25.4732	23.582	23.7746	23.7508	23.7407	23.7203	23.7325	25.0244	25.2091	25.1902	25.1326	25.2082	25.2381
DYNC1LI1	Q9Y6G9	22.086489292074202	21.704575095882301	21.976591904027501	21.854772135176301	21.6806	21.993444005754299	20.1966	20.6317	20.7244	20.7857	20.9212	20.9135	22.0453	21.826	21.8629	21.8453	21.8231	21.9149	20.7261	20.7082	20.6946	20.738	20.6455	20.6784
PBRM1	Q86U86	20.3677	20.384	21.1582	20.9753	20.969	21.212137279293799	18.7133	19.214	19.5446	19.5973	19.7224	19.6428	20.3266	20.5054	21.0445	20.9659	21.1115	21.1336	19.2428	19.2904	19.5148	19.5496	19.4467	19.4077
DFFB	O76075	18.6412	19.0175	19.248429768271698	19.538342714328099	19.022104812421901	19.2362	NA	NA	NA	NA	NA	NA	18.6	19.1389	19.1347	19.5289	19.1646	19.1577	#VALUE!	#VALUE!	#VALUE!	#VALUE!	#VALUE!	#VALUE!
ANKRD39	Q53RE8	19.071400346694301	19.289980068802901	19.511842280372399	19.385417877123398	19.29	19.605331204906101	NA	NA	NA	NA	NA	NA	19.0302	19.4114	19.3981	19.3759	19.4325	19.5268	#VALUE!	#VALUE!	#VALUE!	#VALUE!	#VALUE!	#VALUE!
KLHL7	Q8IXQ5	18.691100019526001	18.694241107770399	19.155517798871301	19.011862196178999	18.8422	19.0775	NA	NA	NA	NA	NA	NA	18.6499	18.8156	19.0418	19.0024	18.9847	18.999	#VALUE!	#VALUE!	#VALUE!	#VALUE!	#VALUE!	#VALUE!
WAPAL	Q7Z5K2	20.251363023126199	19.897740023811199	20.220415380870801	20.100336256970799	19.888954461488598	20.1196	19.3502	19.6426	19.6678	19.8743	19.9526	19.9096	20.2102	20.0191	20.1067	20.0909	20.0315	20.0412	19.8797	19.719	19.6381	19.8266	19.6768	19.6746
CHURC1	Q8WUH1	21.095867538831602	20.726736826372001	20.7987	20.643864106934899	20.6561	20.884035443361402	18.8384	19.607	19.8495	19.6182	20.13	19.9173	21.0547	20.8481	20.685	20.6344	20.7986	20.8055	19.3678	19.6834	19.8197	19.5705	19.8542	19.6822
ROCK1	Q13464	20.2487	20.0483	20.065222862230002	19.917910697315001	19.883894489309899	20.078614549795301	18.7268	19.3037	19.5166	19.2773	19.5655	19.4661	20.2075	20.1697	19.9515	19.9084	20.0264	20.0001	19.2563	19.3801	19.4869	19.2296	19.2898	19.2311
SURF6	O75683	18.717307866000201	18.769625290259199	19.3862	19.1153	19.1505	19.3643	19.2525	19.3407	19.0174	NA	NA	NA	18.6761	18.891	19.2725	19.1058	19.293	19.2858	19.782	19.4171	18.9876	#VALUE!	#VALUE!	#VALUE!
EDARADD	Q8WWZ3	NA	NA	16.810978839209099	16.949436647963001	16.416440971870099	NA	NA	NA	NA	NA	NA	NA	#VALUE!	#VALUE!	16.6973	16.94	16.5589	#VALUE!	#VALUE!	#VALUE!	#VALUE!	#VALUE!	#VALUE!	#VALUE!
CANX	P27824	24.292714640735301	23.910737922816601	24.161764584595598	24.121659260817399	23.878098778489399	24.0911	23.8455	24.5004	24.4563	24.5315	24.8118	24.7989	24.2515	24.0321	24.0481	24.1122	24.0206	24.0126	24.375	24.5768	24.4266	24.4838	24.536	24.5638
RALB	P11234	19.737739598796299	19.558603043680002	20.067372535020802	19.931971283777401	19.761698317307001	20.2504	21.4977	22.0232	22.1487	22.1779	22.4766	22.4006	19.6966	19.68	19.9537	19.9225	19.9042	20.1719	22.0272	22.0996	22.119	22.1302	22.2008	22.1655
DBNL	Q9UJU6	21.824109242029301	21.3508	21.519895312994802	21.397867799282299	21.312	21.608953755748399	22.1123	22.775	22.8398	22.8547	22.9806	23.0069	21.7829	21.4722	21.4062	21.3884	21.4545	21.5305	22.6418	22.8515	22.8101	22.807	22.7048	22.7718
ATP6V1E1	P36543	21.1809	20.9447	21.136265043202901	20.938971850320101	20.995531886825599	20.829384183529001	20.4932	21.2523	21.418	21.3444	21.592	21.6102	21.1398	21.0661	21.0226	20.9295	21.138	20.7509	21.0227	21.3287	21.3883	21.2967	21.3163	21.3751
SMC3	Q9UQE7	21.693397267381801	21.211593359065301	21.453960100349601	21.324216181180802	21.190621543524099	21.471451258254501	20.5909	21.0917	21.2299	21.2379	21.4619	21.4802	21.6522	21.333	21.3403	21.3147	21.3331	21.393	21.1204	21.1681	21.2001	21.1901	21.1861	21.2451
SPG20	Q8N0X7	21.130857425817801	20.906818532163101	21.3149	21.089609492382401	20.988	21.3841	20.3721	20.8277	20.9148	20.9614	21.1797	21.0729	21.0897	21.0282	21.2013	21.0801	21.1305	21.3056	20.9015	20.9041	20.8851	20.9137	20.904	20.8378
PNO1	Q9NRX1	20.429371455667901	20.903793572038001	21.090565859057399	21.0354	20.8649	21.062473325756901	20.437	20.2424	20.2112	19.4283	20.4721	20.3274	20.3882	21.0252	20.9769	21.0259	21.0075	20.984	20.9665	20.3188	20.1814	19.3806	20.1964	20.0924
TBC1D2B	Q9UPU7	16.6623	16.503235262050701	16.320971529445199	15.8053	16.127511070010399	16.8602	16.2052	16.8577	16.9968	16.5842	16.9399	17.0608	16.6212	16.6246	16.2073	15.7958	16.27	16.7817	16.7347	16.9341	16.967	16.5365	16.6642	16.8257
RPS12	P25398	23.940842789696202	24.984	25.469647251687899	25.4852	25.117614212367801	25.432750541316601	22.7139	23.3843	23.4837	23.5798	23.9638	23.8475	23.8997	25.1054	25.356	25.4757	25.2601	25.3543	23.2433	23.4607	23.454	23.5321	23.688	23.6124
TFIP11	Q9UBB9	20.54	20.4888	20.719667766569899	20.5655	20.449911992648499	20.7165	NA	17.705	17.8261	18.0228	18.4961	18.3321	20.4988	20.6102	20.606	20.556	20.5924	20.638	#VALUE!	17.7814	17.7964	17.9751	18.2203	18.097
AARS	P49588	23.124033860995699	22.863157478623101	23.059	22.983475698139301	22.757367272785999	22.9899	21.5855	22.1831	22.235	22.3125	22.6002	22.5763	23.0829	22.9845	22.9453	22.974	22.8999	22.9114	22.115	22.2595	22.2053	22.2648	22.3244	22.3413
RPL11	P62913	24.795762389593499	24.6962	25.1138	25.174	25.010057155731101	25.088291512410901	23.8455	24.4317	24.4932	24.4809	24.7338	24.6891	24.7546	24.8176	25.0001	25.1645	25.1526	25.0098	24.375	24.5081	24.4634	24.4332	24.458	24.454
RHOT1	Q8IXI2	18.1913	18.351501145129699	18.838458592660299	18.919844218567999	18.482182278078898	18.7449	18.724	19.2746	19.7379	19.7767	19.9244	19.8615	18.1501	18.4729	18.7248	18.9104	18.6247	18.6664	19.2534	19.3511	19.7081	19.729	19.6486	19.6264
UBTF	P17480	21.298446421172901	21.449279158320401	21.737510634716699	21.7096	21.565037252538598	21.786826162885198	20.8514	21.4746	21.6786	21.6797	21.951	21.949	21.2573	21.5707	21.6238	21.7001	21.7075	21.7083	21.3809	21.551	21.6489	21.632	21.6752	21.7139
ITSN1	Q15811	19.671568337383501	19.018003004017299	18.989762046783898	18.918465493271601	18.934856455239199	19.210039731498199	18.2274	18.7289	18.752	18.9633	19.3209	19.2051	19.6304	19.1394	18.8761	18.909	19.0774	19.1315	18.7569	18.8053	18.7222	18.9156	19.0451	18.97
USP37	Q86T82	NA	17.266549048851399	16.9175	16.279051756686901	17.1328	NA	NA	NA	NA	NA	NA	NA	#VALUE!	17.3879	16.8038	16.2696	17.2753	#VALUE!	#VALUE!	#VALUE!	#VALUE!	#VALUE!	#VALUE!	#VALUE!
ACAA1	P09110	20.7467	20.6783	21.050223368227101	20.998075484473301	20.817265557819699	21.036675536096698	19.5532	20.1225	20.2906	20.2962	20.5833	20.5121	20.7056	20.7997	20.9365	20.9886	20.9598	20.9582	20.0827	20.1989	20.2609	20.2485	20.3075	20.2771
NUMA1	Q14980	19.3243	18.979112932883499	19.573249607891601	19.461476076572499	19.291765973381501	19.6118	22.6653	23.2172	23.3208	23.3548	23.5761	23.5737	19.2832	19.1005	19.4596	19.452	19.4343	19.5333	23.1948	23.2936	23.291	23.3071	23.3004	23.3386
RCN2	Q14257	21.344737075331398	21.362275519060599	21.777015378956499	21.795332286165301	21.5121	21.577164108846201	20.2507	20.8254	20.8905	21.0968	21.595	21.41	21.3036	21.4837	21.6633	21.7859	21.6546	21.4987	20.7802	20.9018	20.8608	21.0491	21.3192	21.1749
HIF1AN	Q9NWT6	19.855351594409999	19.656134245154099	19.9229	19.760072774621101	19.630158870826801	19.924027883333501	19.4678	19.9383	20.0768	20.1794	20.364	20.3765	19.8142	19.7775	19.8092	19.7506	19.7727	19.8455	19.9972	20.0147	20.047	20.1317	20.0883	20.1415
RABEP2	Q9H5N1	19.094854464512501	18.382902984677798	18.132124973149299	18.386467053533401	18.4574	18.419998982289702	18.4707	18.8682	18.9612	18.8906	19.0711	19.0918	19.0537	18.5043	18.0184	18.377	18.5999	18.3415	19.0002	18.9446	18.9315	18.8429	18.7954	18.8567
DNM1L	O00429	21.842361440531899	21.580668797251999	21.9545	21.996038274879101	21.603041419367599	21.9235	20.9283	21.4897	21.5704	21.586	22.0473	21.9386	21.8012	21.7021	21.8408	21.9866	21.7455	21.845	21.4578	21.5661	21.5407	21.5383	21.7715	21.7036
RMDN3	Q96TC7	NA	17.9906	19.1539	19.2324	19.160520161322399	18.9172	19.7614	20.2807	20.356	20.4075	20.6664	20.6225	#VALUE!	18.112	19.0402	19.223	19.303	18.8387	20.2909	20.3571	20.3262	20.3598	20.3907	20.3875
SFT2D3	Q587I9	19.811374772089302	19.4169	19.585031839843801	19.409695288790601	19.3106	19.864432857011298	19.0326	19.6743	19.748	19.7541	19.8136	19.8446	19.7702	19.5383	19.4713	19.4002	19.4531	19.7859	19.5621	19.7507	19.7182	19.7064	19.5378	19.6096
NKAP	Q8N5F7	21.111703003742601	21.171652566940999	21.409842415925699	21.252980839686899	21.249027648018401	21.4421	19.3919	NA	20.5552	20.2063	20.5471	20.2987	21.0705	21.293	21.2961	21.2435	21.3915	21.3636	19.9214	#VALUE!	20.5254	20.1586	20.2713	20.0636
ANKLE2	Q86XL3	20.476	20.026585910603501	20.357792886365701	20.2563	20.0891	20.386139727469999	19.4344	19.8763	20.0492	20.1954	20.3184	20.323	20.4348	20.148	20.2441	20.2469	20.2316	20.3076	19.9639	19.9527	20.0195	20.1477	20.0427	20.088
TOP1	P11387	21.7683	22.451927272104101	23.009215839164401	22.9248	22.735679015358802	23.042346627635101	25.8222	26.487	26.6316	26.6192	26.8988	26.8833	21.7272	22.5733	22.8955	22.9153	22.8782	22.9639	26.3516	26.5634	26.6018	26.5715	26.6231	26.6482
KLC2	Q9H0B6	21.450719775339401	21.1696	21.334849506321099	21.2873	21.1674	21.4146	18.2596	18.9712	19.0746	18.8042	19.0127	19.0412	21.4095	21.291	21.2212	21.2778	21.3099	21.3361	18.7891	19.0477	19.0449	18.7565	18.7369	18.8062
MRPS26	Q9BYN8	20.298348698760702	20.4313	20.696308685518702	20.601082709857401	20.531145180467501	20.8258	19.4614	20.048	20.1767	20.2445	20.4914	20.367	20.2572	20.5527	20.5826	20.5916	20.6737	20.7473	19.9909	20.1244	20.147	20.1967	20.2156	20.1319
FUNDC2	Q9BWH2	21.927056706235199	21.563641309666799	21.622161163336902	21.395892824308302	21.535539353226699	21.540539550316399	19.4937	20.4063	20.4488	20.2748	20.4342	20.4585	21.8859	21.685	21.5085	21.3864	21.678	21.462	20.0232	20.4827	20.419	20.2271	20.1584	20.2234
CC2D1B	Q5T0F9	18.3799	18.483263535587099	18.3896	18.405375901236301	18.269567292628501	18.563420717936999	18.2032	18.8092	18.7556	19.003	19.363	19.2898	18.3388	18.6047	18.2759	18.3959	18.4121	18.4849	18.7326	18.8856	18.7259	18.9553	19.0873	19.0548
ARHGDIA	P52565	24.662421619473299	24.318780379745998	24.425701389897601	24.3082	24.176821038741899	24.458444447535499	23.6748	24.1642	24.137	24.2257	24.3866	24.4566	24.6213	24.4402	24.312	24.2988	24.3193	24.38	24.2043	24.2407	24.1072	24.178	24.1108	24.2216
THRAP3	Q9Y2W1	21.211830354460599	21.258357114256199	20.8999	20.828389009279402	20.8147	20.905412748237001	21.5615	22.0825	22.1716	22.2127	22.3542	22.3522	21.1707	21.3797	20.7862	20.8189	20.9572	20.8269	22.091	22.1589	22.1418	22.165	22.0784	22.1172
EXOSC8	Q96B26	20.9052	20.558683998652601	20.8323	20.656019721904102	20.594803651254399	20.863754432383601	20.0543	20.6511	20.8054	20.822	20.8926	20.9651	20.8641	20.6801	20.7186	20.6465	20.7373	20.7853	20.5838	20.7275	20.7757	20.7743	20.6169	20.73
CGGBP1	Q9UFW8	21.1228	20.775287882329899	21.0545	20.981320230878001	21.003130751631101	21.210357334877401	19.5589	20.2927	20.4789	20.3065	20.6489	20.67	21.0816	20.8967	20.9408	20.9719	21.1456	21.1319	20.0884	20.3691	20.4491	20.2587	20.3731	20.4349
ENOPH1	Q9UHY7	21.0948	21.146382482253902	21.4253	21.570320396728999	21.1563	21.271093397954001	19.8745	20.4828	20.4232	20.6442	21.1861	21.0381	21.0536	21.2678	21.3116	21.5609	21.2989	21.1926	20.404	20.5593	20.3934	20.5965	20.9104	20.803
PHF6	Q8IWS0	22.7149	22.738790599782099	22.977503680158801	22.743533162514201	22.694730302593499	22.907566616822098	18.6501	18.7809	19.1338	19.3799	19.2929	19.4492	22.6737	22.8602	22.8638	22.7341	22.8372	22.8291	19.1796	18.8574	19.1041	19.3322	19.0171	19.2141
RNPEP	Q9H4A4	21.815885914196301	22.2131	22.564690792359901	22.5212	22.224290108740099	22.488818699712201	21.7447	22.3848	22.471	22.5597	22.8771	22.8648	21.7747	22.3345	22.451	22.5117	22.3668	22.4103	22.2741	22.4612	22.4412	22.512	22.6013	22.6298
CSNK1A1	P48729	21.371385517344599	21.290031578218901	21.4636	21.5144	21.205846409289698	21.373111902853701	20.5951	21.1518	21.2802	21.2371	21.6368	21.5919	21.3302	21.4114	21.3499	21.5049	21.3484	21.2946	21.1246	21.2282	21.2505	21.1894	21.3611	21.3568
FIP1L1	Q6UN15	20.456708462401298	20.398594058333298	20.7988	20.648283059946198	20.457741992985099	20.833267692112599	19.5566	20.2256	20.3859	20.3479	20.6723	20.6072	20.4155	20.52	20.6851	20.6388	20.6003	20.7548	20.0861	20.3021	20.3562	20.3002	20.3965	20.3721
BSA	contaminant_INT-STD1	27.695270032738598	24.780378017730701	20.5863	20.715372711400398	20.730336881709601	20.843407420951699	23.2391	23.8401	23.895	24.0781	24.3826	24.3139	27.6541	24.9018	20.4726	20.7059	20.8728	20.7649	23.7686	23.9165	23.8652	24.0304	24.1068	24.0788
PRKCD	Q05655	20.377421171853602	20.207535341987501	20.298027274642902	20.171307298819901	19.969842245913402	20.243076387431401	17.845	18.4461	18.612	18.5332	18.8023	18.7496	20.3362	20.3289	20.1843	20.1618	20.1124	20.1646	18.3744	18.5225	18.5823	18.4855	18.5266	18.5146
SMARCD1	Q96GM5	19.743681924813401	19.451637062907999	20.024815322495702	19.943058342482601	19.8213	19.952774947854401	18.9174	19.5684	19.6665	19.7824	19.8218	19.8108	19.7025	19.573	19.9111	19.9336	19.9638	19.8743	19.4469	19.6448	19.6368	19.7347	19.5461	19.5757
ATXN10	Q9UBB4	22.104316933690999	22.007	22.212575498789299	22.125923996885199	21.9559	22.200981565797399	20.2298	20.7952	20.9156	20.9291	21.176	21.1146	22.0631	22.1284	22.0989	22.1165	22.0984	22.1225	20.7593	20.8716	20.8859	20.8814	20.9003	20.8795
ACADS	P16219	18.867217811369802	18.4819	18.623	18.5882	18.286815716228499	18.6447	NA	NA	17.7051	17.7348	17.7192	NA	18.826	18.6033	18.5093	18.5787	18.4293	18.5662	#VALUE!	#VALUE!	17.6753	17.6871	17.4434	#VALUE!
TPM4	P67936	24.5042	24.055710201997702	24.2002	24.080688231882998	23.947367572868401	24.1691	23.8872	24.271	24.2874	24.4337	24.4453	24.4646	24.463	24.1771	24.0865	24.0712	24.0899	24.0906	24.4167	24.3475	24.2576	24.386	24.1695	24.2295
SIMC1	Q8NDZ2	17.870812525969999	17.533392583999198	17.922948652092501	17.966363126929199	17.738628816804798	18.089841676487701	NA	NA	NA	NA	NA	NA	17.8296	17.6548	17.8093	17.9569	17.8811	18.0113	#VALUE!	#VALUE!	#VALUE!	#VALUE!	#VALUE!	#VALUE!
BCLAF1	Q9NYF8	22.362234910623201	22.8084	22.478853452670801	22.4524	22.346652675276601	22.588043900416299	22.2442	22.724	22.7705	22.8525	22.9696	22.9525	22.3211	22.9298	22.3652	22.4429	22.4892	22.5095	22.7737	22.8005	22.7407	22.8048	22.6939	22.7174
FUBP3	Q96I24	22.161750077955901	21.928949656984599	22.356700233881799	22.180233667326899	22.071075406969101	22.377620801298001	21.6855	22.3025	22.4285	22.5041	22.8209	22.7607	22.1206	22.0503	22.243	22.1708	22.2136	22.2991	22.215	22.3789	22.3988	22.4564	22.5451	22.5256
AASS	Q9UDR5	20.0745	19.685723586668601	20.044765934690901	19.950299758401702	19.766127523683199	19.954363230403299	NA	NA	NA	18.1379	18.2416	NA	20.0333	19.8071	19.9311	19.9408	19.9086	19.8759	#VALUE!	#VALUE!	#VALUE!	18.0902	17.9659	#VALUE!
PTPRA	P18433	18.317722948075499	18.534612551904399	18.697427320412899	18.510332233439701	18.2815	18.606826042589301	19.0886	19.6885	19.7409	19.7278	20.224	20.0947	18.2766	18.656	18.5837	18.5009	18.424	18.5283	19.6181	19.765	19.7111	19.6801	19.9482	19.8596
ELP6	Q0PNE2	NA	19.1974	19.467910550368899	19.284530089938698	19.167846929624702	19.4864	NA	NA	NA	NA	NA	NA	#VALUE!	19.3188	19.3542	19.2751	19.3104	19.4079	#VALUE!	#VALUE!	#VALUE!	#VALUE!	#VALUE!	#VALUE!
DDX55	Q8NHQ9	18.7175	19.0746	19.454214424221501	19.227257912140601	19.1029	19.398089098518401	17.1386	17.6577	17.8593	17.784	18.2577	18.1928	18.6763	19.196	19.3405	19.2178	19.2454	19.3196	17.6681	17.7341	17.8296	17.7363	17.9819	17.9577
HINT2	Q9BX68	20.240515404603499	20.0149	20.506093365363299	20.491878853381401	20.300364400607201	20.419395404951398	21.5901	22.2274	22.3431	22.4617	22.9625	22.8448	20.1993	20.1363	20.3924	20.4824	20.4429	20.3409	22.1196	22.3038	22.3134	22.4139	22.6867	22.6097
SMYD2	Q9NRG4	19.632846133389599	19.441106522165601	19.476525762412699	19.539953404252699	19.4652	19.576214644448498	17.8295	NA	NA	18.359	17.9579	18.3583	19.5917	19.5625	19.3628	19.5305	19.6077	19.4977	18.359	#VALUE!	#VALUE!	18.3113	17.6821	18.1232
ATXN2L	Q8WWM7	22.035101056465098	21.7742	22.024662985418999	21.873015297583201	21.7239	22.071874741331701	21.4657	22.1031	22.1854	22.2643	22.4253	22.3797	21.9939	21.8956	21.911	21.8635	21.8665	21.9934	21.9952	22.1795	22.1557	22.2165	22.1496	22.1447
TARBP2	Q15633	19.2759	19.080256441799399	19.578055503425102	19.471487067296799	19.462876791334299	19.606277069868799	18.8855	19.4752	20.014	19.8236	20.2507	20.1703	19.2348	19.2016	19.4644	19.462	19.6054	19.5278	19.4149	19.5516	19.9842	19.7758	19.9749	19.9352
PKP4	Q99569	NA	16.75	17.493483065150102	17.179710727751502	17.397580689657602	17.555280666840002	17.2481	18.0784	18.3684	18.2329	18.4074	18.4218	#VALUE!	16.8714	17.3798	17.1702	17.5401	17.4768	17.7776	18.1548	18.3387	18.1852	18.1317	18.1868
PKM	P14618	26.637580783683902	26.443528673177699	26.655920409841599	26.642180396801901	26.292833417103299	26.558393294923501	26.6801	27.3331	27.4477	27.3709	27.8204	27.7038	26.5964	26.5649	26.5422	26.6327	26.4353	26.4799	27.2096	27.4095	27.4179	27.3232	27.5446	27.4688
ABCF3	Q9NUQ8	20.7419	20.523465368464301	20.696317594015198	20.582672626727099	20.419968117644999	20.618110507256599	19.9709	20.5834	20.7245	20.6291	20.9258	20.8919	20.7008	20.6449	20.5826	20.5732	20.5625	20.5396	20.5003	20.6598	20.6948	20.5814	20.6501	20.6568
RAB34	P0DI83	18.611996629961698	17.5129	16.973880827210799	15.6454	17.2575	NA	17.6095	18.2474	18.1705	NA	17.9143	17.2628	18.5708	17.6343	16.8602	15.636	17.4	#VALUE!	18.139	18.3238	18.1407	#VALUE!	17.6385	17.0277
FAM120A	Q9NZB2	20.140753039362099	19.9005	20.414547129279999	20.2937	20.160165717721998	20.404	20.348	20.9184	20.9988	21.0044	21.2285	21.2059	20.0996	20.0218	20.3009	20.2842	20.3027	20.3255	20.8775	20.9949	20.9691	20.9567	20.9527	20.9708
AP3D1	O14617	20.976212899614499	21.0549	21.209552788857199	21.205832030553101	20.985400057931699	21.1862	20.0372	20.5311	20.6427	20.6685	20.9571	20.898	20.935	21.1763	21.0959	21.1964	21.1279	21.1077	20.5666	20.6076	20.6129	20.6208	20.6813	20.663
RPS19BP1	Q86WX3	NA	17.925446015824399	18.902	18.916430393969701	18.942076038175301	19.137838383890401	18.711	18.9136	19.025	19.0233	19.1815	19.1051	#VALUE!	18.0468	18.7883	18.907	19.0846	19.0593	19.2405	18.99	18.9953	18.9756	18.9058	18.8701
MALSU1	Q96EH3	21.406094868186301	20.099892215192298	18.698418623893499	18.6031	19.058973124590398	19.364417567638402	20.387	20.801	20.209	NA	19.1333	18.2395	21.3649	20.2213	18.5847	18.5936	19.2015	19.2859	20.9165	20.8774	20.1793	#VALUE!	18.8575	18.0045
AKAP9	Q99996	19.091728091324001	18.714650367264301	18.903466914159601	18.610671483282001	18.650929217528301	19.006166756769002	17.9094	18.4206	18.5829	18.5369	18.6636	18.637	19.0506	18.836	18.7898	18.6012	18.7934	18.9277	18.4389	18.497	18.5532	18.4892	18.3878	18.4019
UBR4	Q5T4S7	20.422241296942499	20.262762010951899	20.413002028711698	20.327392302333301	20.1402	20.384332537627401	21.2362	21.7504	21.8628	21.936	22.086	22.064	20.3811	20.3842	20.2993	20.3179	20.2827	20.3058	21.7656	21.8269	21.8331	21.8883	21.8102	21.829
LMNB1	P20700	20.920578708966101	20.900873198043499	21.6047	21.385278426270801	21.342017836583601	21.566618221356698	23.2174	23.8493	23.9238	23.8598	24.1132	24.1345	20.8794	21.0223	21.491	21.3758	21.4845	21.4881	23.7469	23.9257	23.8941	23.8121	23.8374	23.8994
PRRC2C	Q9Y520	22.810928307727998	22.384194314317401	22.541771094267901	22.325388243483101	22.372494210743898	22.5617	20.7323	21.3978	21.4038	21.3116	21.4735	21.4485	22.7698	22.5056	22.4281	22.3159	22.515	22.4832	21.2618	21.4743	21.3741	21.2639	21.1978	21.2134
SUN2	Q9UH99	19.096446469485301	19.107997298475901	19.4464	19.468034755526801	19.395268733530699	19.3619	18.2331	18.804	19.2026	18.6934	19.4513	19.304	19.0553	19.2294	19.3327	19.4586	19.5378	19.2834	18.7626	18.8804	19.1729	18.6457	19.1755	19.0689
MORC3	Q14149	19.3121	19.095214036910601	19.244074650466501	19.178408068026101	19.165814674132999	19.328787611360099	17.9376	17.5843	17.7473	17.9057	18.0709	18.0044	19.2709	19.2166	19.1304	19.1689	19.3083	19.2503	18.4671	17.6607	17.7175	17.858	17.7951	17.7693
MTHFD1L	Q6UB35	21.745112231504098	21.6929	22.135670147325101	22.0864	21.792652709409399	22.1468	20.0493	20.5414	20.7285	20.8083	21.0967	20.994	21.7039	21.8143	22.022	22.077	21.9352	22.0683	20.5788	20.6179	20.6988	20.7606	20.8209	20.7589
TM9SF2	Q99805	20.6902	20.405660043860902	20.6454	20.770768355082801	20.346052257945001	20.635996375145002	20.8187	21.4801	21.6889	21.5391	21.8902	21.9061	20.6491	20.5271	20.5317	20.7613	20.4886	20.5575	21.3482	21.5566	21.6591	21.4914	21.6145	21.671
ATP2A2	P16615	22.464323113256501	22.4288	23.022308465447999	22.881120945154699	22.683725359782301	23.053293702363199	22.4473	23.0492	23.1166	23.1856	23.4473	23.3961	22.4232	22.5502	22.9086	22.8717	22.8262	22.9748	22.9768	23.1256	23.0869	23.1379	23.1715	23.161
KIF3B	O15066	18.723511756160299	18.147292330087701	18.604392803922199	18.592840311260399	18.430874184397101	18.464658353881902	19.3656	19.9856	20.2013	20.1812	20.42	20.3465	18.6823	18.2687	18.4907	18.5834	18.5734	18.3862	19.8951	20.062	20.1716	20.1335	20.1443	20.1114
SRRT	Q9BXP5	22.453683897139101	22.201194856929401	22.4351	22.307568896150102	22.183096756780699	22.446014340759302	21.3767	21.9377	22.1267	22.0355	22.3078	22.2241	22.4125	22.3226	22.3214	22.2981	22.3256	22.3675	21.9061	22.0141	22.097	21.9878	22.032	21.989
VPS25	Q9BRG1	21.2633	NA	21.129578295693499	21.027570661121398	20.9931	NA	20.2141	NA	NA	NA	NA	NA	21.2221	#VALUE!	21.0159	21.0181	21.1356	#VALUE!	20.7436	#VALUE!	#VALUE!	#VALUE!	#VALUE!	#VALUE!
CIT	O14578	20.118648643684001	19.545931987623302	19.548170489914199	19.3525	19.392374366876201	19.7753	20.0418	20.6125	20.8561	20.842	20.9331	20.9093	20.0775	19.6673	19.4345	19.343	19.5349	19.6968	20.5713	20.689	20.8263	20.7943	20.6573	20.6743
RABEP1	Q15276	20.466934643593799	20.219968489836798	20.325838244977898	20.192	20.151919779253799	20.3028	19.3148	19.8478	19.9317	19.957	20.0541	20.084	20.4258	20.3414	20.2121	20.1826	20.2944	20.2243	19.8443	19.9242	19.9019	19.9092	19.7783	19.849
STK17B	O94768	NA	18.376	17.783708156650398	17.968586626043599	17.667487601221801	17.7393	NA	NA	NA	NA	NA	NA	#VALUE!	18.4974	17.67	17.9591	17.81	17.6608	#VALUE!	#VALUE!	#VALUE!	#VALUE!	#VALUE!	#VALUE!
MCM4	P33991	23.353443863821401	23.271823966319399	23.548630036526099	23.652495762901999	23.3457	23.462282942253101	21.788	22.4423	22.5212	22.4944	22.8447	22.746	23.3123	23.3932	23.4349	23.643	23.4882	23.3838	22.3175	22.5187	22.4914	22.4467	22.5689	22.5109
SRPK1	Q96SB4	21.880984840934801	22.153040339772598	22.420358486934202	22.269073850759899	22.130286055077999	22.369	19.5175	19.9162	20.2158	20.0235	20.4298	20.2511	21.8398	22.2744	22.3067	22.2596	22.2728	22.2905	20.047	19.9927	20.186	19.9757	20.154	20.016
ASXL2	Q76L83	NA	18.085162624611002	18.295170268081002	18.035168813708001	18.002740581515202	18.128354842070799	NA	NA	NA	NA	NA	NA	#VALUE!	18.2066	18.1815	18.0257	18.1452	18.0499	#VALUE!	#VALUE!	#VALUE!	#VALUE!	#VALUE!	#VALUE!
KATNB1	Q9BVA0	20.122522857037801	19.729964959767699	19.905186723696001	19.823093833435198	19.690299178348699	19.959723464831601	17.0578	17.8073	17.9729	17.9631	18.1278	17.9518	20.0814	19.8514	19.7915	19.8136	19.8328	19.8812	17.5873	17.8837	17.9431	17.9153	17.852	17.7167
C6orf211	Q9H993	20.587518203821698	20.689485715470799	21.253384089818901	21.399658716947901	20.940650431206699	20.9064	18.5769	19.2399	19.252	19.3215	20.4097	20.09	20.5463	20.8109	21.1397	21.3902	21.0832	20.8279	19.1063	19.3163	19.2222	19.2738	20.1339	19.8549
FLNB	O75369	22.352831618357701	22.049868246854601	22.2657	22.109363308553799	21.998925327910602	22.281412792519401	23.8661	24.44	24.5432	24.6239	24.9097	24.8472	22.3117	22.1713	22.152	22.0999	22.1414	22.2029	24.3956	24.5164	24.5135	24.5761	24.634	24.6122
GARS	P41250	22.534295491421101	22.499719652880302	22.710191580910401	22.941	22.373388255363999	22.408	22.4196	23.0557	23.1951	23.0413	23.6677	23.4572	22.4931	22.6211	22.5965	22.9315	22.5159	22.3295	22.9491	23.1321	23.1653	22.9936	23.3919	23.2221
EIF1AD	Q8N9N8	20.431106446776401	20.373505975016698	20.540019408209002	20.508147289902499	20.3038	20.570586642616199	18.5759	19.3214	19.3062	19.3942	19.7372	19.6275	20.3899	20.4949	20.4263	20.4987	20.4463	20.4921	19.1053	19.3978	19.2765	19.3465	19.4615	19.3925
ATIC	P31939	23.817612572527501	23.626225016457401	23.932648234796599	23.978910900710201	23.700588218636099	23.810873051846801	21.7405	22.2278	22.4291	22.5077	23.0129	22.8403	23.7764	23.7476	23.819	23.9694	23.8431	23.7324	22.2699	22.3042	22.3993	22.46	22.7372	22.6053
DCTN1	Q14203	22.0864	21.825446879635798	22.0115	21.902404485666398	21.742860393617001	21.958777988369999	20.7279	21.2708	21.3777	21.3457	21.6009	21.5443	22.0453	21.9468	21.8978	21.8929	21.8854	21.8803	21.2573	21.3473	21.348	21.298	21.3251	21.3092
TMPPE	Q6ZT21	20.3958	20.127043542304001	19.5527	19.851815916562501	19.418519202892401	19.177479847472402	NA	NA	19.9933	19.2755	19.0753	18.9942	20.3546	20.2484	19.439	19.8423	19.561	19.099	#VALUE!	#VALUE!	19.9636	19.2278	18.7995	18.7591
COPG2	Q9UBF2	21.115098892791298	21.057522577070799	21.3889	21.3229	21.0707	21.332682329446701	19.3414	20.0054	20.0913	20.051	20.1732	20.2677	21.0739	21.1789	21.2752	21.3134	21.2132	21.2542	19.8709	20.0818	20.0616	20.0033	19.8974	20.0327
TBP	P20226	17.888055723220099	18.5144	19.054439554057499	19.390078898153199	18.927205164716199	19.065169550859199	NA	NA	NA	NA	20.9984	20.75	17.8469	18.6358	18.9407	19.3806	19.0697	18.9867	#VALUE!	#VALUE!	#VALUE!	#VALUE!	20.7227	20.5149
VPS35	Q96QK1	22.8708	22.768930576675402	22.9366	22.923777693770599	22.695082181045201	23.004308732711799	22.0355	22.7099	22.6794	22.7583	22.9235	22.9232	22.8296	22.8903	22.8229	22.9143	22.8376	22.9258	22.565	22.7863	22.6496	22.7106	22.6477	22.6882
SLK	Q9H2G2	21.5122	21.075170790096699	21.1787	20.9995	20.929847816259102	21.205886135103501	20.2542	20.8027	20.8669	20.9049	21.0202	21.0603	21.471	21.1966	21.065	20.99	21.0724	21.1274	20.7837	20.8791	20.8371	20.8572	20.7444	20.8253
INTS10	Q9NVR2	20.148219118078298	19.985804338181001	20.527	20.536366467666099	20.373936083527202	20.569132367773499	19.2031	19.2717	19.6079	19.1252	19.6742	19.7077	20.107	20.1072	20.4133	20.5269	20.5164	20.4906	19.7326	19.3482	19.5782	19.0775	19.3984	19.4726
PSMD2	Q13200	22.816003331629499	22.500856736396699	22.7189	22.702626462223499	22.434614541504999	22.6761	22.5208	23.0854	23.1965	23.1862	23.5295	23.4314	22.7748	22.6222	22.6052	22.6932	22.5771	22.5976	23.0503	23.1618	23.1668	23.1384	23.2537	23.1964
CEP350	Q5VT06	17.6061	17.5219	17.515460487794002	17.438185489104399	17.5152	17.783292275600001	17.6831	18.4342	18.4933	18.3747	18.5559	18.3773	17.5649	17.6433	17.4018	17.4287	17.6577	17.7048	18.2126	18.5106	18.4636	18.327	18.2802	18.1422
SFPQ	P23246	24.958428310936199	24.864593857977301	25.160556175562999	25.040456792277201	24.820100909763902	25.129	24.3112	24.9661	25.0795	25.1146	25.437	25.3687	24.9173	24.986	25.0469	25.031	24.9626	25.0505	24.8407	25.0425	25.0498	25.0669	25.1613	25.1337
PSPC1	Q8WXF1	22.6656	22.475426804303201	22.698625265199802	22.606980656289299	22.4054	22.702941039261098	21.3467	21.8646	22.0196	22.1877	22.4605	22.4504	22.6245	22.5968	22.5849	22.5975	22.5479	22.6244	21.8761	21.941	21.9899	22.1399	22.1848	22.2154
CHD7	Q9P2D1	20.395143489875899	20.315448906347399	20.771838030637898	20.839677672468898	20.622282783318699	20.919516844921201	NA	NA	NA	NA	NA	NA	20.354	20.4368	20.6581	20.8302	20.7648	20.841	#VALUE!	#VALUE!	#VALUE!	#VALUE!	#VALUE!	#VALUE!
CCDC9	Q9Y3X0	19.586484604812998	19.313531462198199	NA	19.006910563332401	19.2263	19.486751224103799	19.9157	20.6668	20.7326	20.8291	20.8383	20.8791	19.5453	19.4349	#VALUE!	18.9974	19.3689	19.4083	20.4452	20.7432	20.7028	20.7814	20.5626	20.644
CCDC6	Q16204	21.1267	20.932142563696502	21.138787228675898	21.009903680293199	20.891258398027201	21.090908421722901	21.2866	21.9886	22.0655	22.0187	22.2829	22.2833	21.0856	21.0535	21.0251	21.0004	21.0338	21.0124	21.8161	22.065	22.0357	21.9709	22.0072	22.0482
SPTBN1	Q01082	22.0043	21.7177	22.110673502294901	22.013989172491101	21.799	22.1266	22.3981	23.0479	23.1239	23.172	23.4114	23.4027	21.9631	21.839	21.997	22.0045	21.9415	22.0481	22.9276	23.1243	23.0942	23.1243	23.1357	23.1676
MAP7D1	Q3KQU3	21.954488777399899	21.886652111230799	22.452176866489999	22.506373237804599	22.357035481758899	22.527782709533302	19.9547	20.6688	20.7327	20.8125	20.8273	20.875	21.9133	22.008	22.3385	22.4969	22.4995	22.4493	20.4841	20.7453	20.7029	20.7648	20.5515	20.64
NLN	Q9BYT8	20.2168	19.968782123797101	20.238956765663001	20.244056874865901	19.967604207700699	20.192359399245699	19.1334	19.4519	19.4865	19.5417	19.8416	19.7592	20.1756	20.0902	20.1253	20.2346	20.1101	20.1139	19.6629	19.5283	19.4568	19.494	19.5658	19.5242
RABGGTA	Q92696	20.4715	20.594561346924799	20.764130640181801	20.646741817551298	20.506577757939901	20.7773	19.9673	20.5871	20.7005	20.7227	20.9667	20.9356	20.4303	20.716	20.6504	20.6373	20.6491	20.6988	20.4968	20.6635	20.6708	20.675	20.6909	20.7005
IDI1	Q13907	21.511478541922099	21.230264629336801	21.335888523262099	21.300737392013001	21.294406796585601	21.359675301642799	19.9699	20.1521	20.5074	20.544	21.118	20.9101	21.4703	21.3517	21.2222	21.2913	21.4369	21.2812	20.4994	20.2285	20.4777	20.4962	20.8422	20.675
PRRC2A	P48634	21.414250955966299	21.1023	21.2973	21.132824960118601	21.0503	21.300349970186002	19.6324	20.1834	20.2681	20.2843	20.4495	20.4471	21.3731	21.2237	21.1836	21.1234	21.1929	21.2219	20.1619	20.2598	20.2384	20.2366	20.1737	20.212
GCC2	Q8IWJ2	20.765	20.299653148143701	20.4746	20.3885	20.2155	20.4713	18.5553	19.2938	19.4488	19.3255	19.5657	19.649	20.7239	20.421	20.3609	20.379	20.358	20.3928	19.0848	19.3702	19.419	19.2777	19.29	19.4139
GGCX	P38435	19.275908700297801	19.578	19.946226144129302	19.8753	19.664	19.808328822892499	19.126	19.7651	19.9771	20.0212	20.4072	20.3117	19.2347	19.6994	19.8325	19.8659	19.8065	19.7298	19.6554	19.8415	19.9474	19.9735	20.1314	20.0766
DSP	P15924	21.160461812733399	21.2249	21.423915906197401	21.531923229670198	21.352405664400699	21.558081852300301	21.0662	21.4442	21.5367	21.4936	21.7186	21.6771	21.1193	21.3463	21.3102	21.5225	21.4949	21.4796	21.5957	21.5206	21.5069	21.4459	21.4428	21.4421
CACYBP	Q9HB71	24.829857286094999	24.573014585988201	24.8613	24.7834	24.5112	24.8737	22.3375	22.7698	22.9487	23.0717	23.3714	23.298	24.7887	24.6944	24.7476	24.7739	24.6537	24.7952	22.867	22.8462	22.9189	23.024	23.0957	23.0629
HPS3	Q969F9	18.366488437708998	18.099448393854399	18.056	18.1938	17.800553108214501	18.4452	NA	17.6305	17.4809	17.0374	17.9288	17.5693	18.3253	18.2208	17.9423	18.1843	17.9431	18.3667	#VALUE!	17.7069	17.4512	16.9897	17.6531	17.3342
BNIP1	Q12981	20.861233731103599	20.6365	20.720801126982099	20.511123963736701	20.400862004957499	20.667316282212301	NA	19.5938	19.7655	19.7938	19.84	19.7802	20.8201	20.7579	20.6071	20.5017	20.5434	20.5888	#VALUE!	19.6703	19.7357	19.7461	19.5643	19.5451
SSB	P05455	24.0104	24.171249109632601	24.445432528215001	24.524418429866401	24.104454845476901	24.287993270358999	22.7436	23.2912	23.3412	23.2469	23.7183	23.5876	23.9692	24.2926	24.3317	24.5149	24.247	24.2095	23.2731	23.3677	23.3115	23.1992	23.4425	23.3525
KIF20A	O95235	18.035959702882501	18.223711798424599	18.784946353921399	18.815100450654299	18.5595	18.807285198312201	18.7755	19.45	19.4625	19.3324	19.8035	19.6374	17.9948	18.3451	18.6712	18.8056	18.702	18.7288	19.305	19.5264	19.4327	19.2847	19.5277	19.4023
EIF2B4	Q9UI10	20.7861	20.686113242912601	20.978560380159301	20.8819	20.589028180850899	21.0037	19.6164	20.2348	20.2986	20.3781	20.5972	20.564	20.745	20.8075	20.8649	20.8724	20.7315	20.9252	20.1459	20.3112	20.2689	20.3304	20.3214	20.329
RB1CC1	Q8TDY2	18.723182938854599	18.760224817628099	18.868405850334401	18.654356849562902	18.5712	18.867961914518801	18.723	19.3844	19.6392	19.7651	20.8209	20.6617	18.682	18.8816	18.7547	18.6449	18.7137	18.7895	19.2525	19.4608	19.6095	19.7174	20.5451	20.4267
PSMD11	O00231	22.797110812931599	22.396953522946902	22.588155652722602	22.5916	22.400946044463399	22.572858222945101	21.6183	22.3132	22.3804	22.348	22.6018	22.59	22.7559	22.5183	22.4745	22.5821	22.5435	22.4944	22.1478	22.3896	22.3507	22.3003	22.326	22.355
TRMT5	Q32P41	21.275947169688401	21.000447942936798	21.195854429438299	21.165	20.9073	21.311392486786101	18.8923	19.2139	19.6801	19.3658	19.9321	19.8118	21.2348	21.1218	21.0822	21.1555	21.0498	21.2329	19.4218	19.2903	19.6503	19.3181	19.6563	19.5768
VPRBP	Q9Y4B6	18.926701049799199	19.035602782832701	19.308588996090499	19.358358080526202	19.047132943211899	19.276568398197199	18.2936	NA	17.3837	NA	17.8868	NA	18.8855	19.157	19.1949	19.3489	19.1896	19.1981	18.8231	#VALUE!	17.354	#VALUE!	17.6111	#VALUE!
MACF1	Q9UPN3	20.581567826505001	20.122062149259701	20.410269824475002	20.215321413742299	20.227826751528699	20.487963152141099	20.6416	21.2136	21.3011	21.2921	21.5323	21.4812	20.5404	20.2435	20.2966	20.2059	20.3703	20.4095	21.1711	21.29	21.2713	21.2443	21.2565	21.2461
OVCA2	Q8WZ82	20.452387705385899	20.4446	20.561580136370701	20.564742583488702	20.2495	20.705182020663798	19.8623	20.419	20.5477	20.5922	20.7654	20.7217	20.4112	20.566	20.4479	20.5553	20.392	20.6267	20.3918	20.4954	20.5179	20.5445	20.4896	20.4867
TPD52L1	Q16890	21.210410005558199	20.927460031986701	21.223170063182799	21.0708	20.800230899686198	21.020900231987699	18.9972	18.6861	NA	19.1977	19.5079	19.3283	21.1692	21.0489	21.1095	21.0613	20.9427	20.9424	19.5267	18.7625	#VALUE!	19.15	19.2321	19.0932
NOC4L	Q9BVI4	19.501735003705299	19.193791527731499	19.807456236909701	19.8605	19.511326469445599	19.836116392740301	17.9897	18.3723	18.6926	18.8877	19.4843	19.2157	19.4606	19.3152	19.6938	19.851	19.6538	19.7576	18.5192	18.4487	18.6628	18.8399	19.2085	18.9806
SCPEP1	Q9HB40	19.235538048764599	18.6847	18.819581381162902	18.913381375123599	18.635975641741101	19.007716903095702	19.4859	20.0046	20.2549	20.2498	20.2682	20.249	19.1944	18.8061	18.7059	18.9039	18.7785	18.9292	20.0154	20.081	20.2251	20.202	19.9925	20.0139
MAP1A	P78559	19.222095686448299	18.958590889432301	19.029679918246298	18.939801842284801	18.904559675590999	19.081	NA	NA	NA	NA	NA	NA	19.1809	19.08	18.916	18.9303	19.0471	19.0025	#VALUE!	#VALUE!	#VALUE!	#VALUE!	#VALUE!	#VALUE!
ARPC4	P59998	23.052506304589201	22.817638210227599	22.995304229957998	22.856662298772601	22.748320924818401	22.962813318073898	22.2916	22.9031	23.0498	23.1446	23.435	23.4097	23.0113	22.939	22.8816	22.8472	22.8908	22.8843	22.8211	22.9795	23.02	23.0969	23.1592	23.1746
IGF1R	P08069	18.462200832850598	18.214145859162102	18.2781	18.3989	18.132553370134801	18.709316074558899	16.9545	NA	NA	17.779	NA	NA	18.421	18.3355	18.1644	18.3894	18.2751	18.6308	17.484	#VALUE!	#VALUE!	17.7313	#VALUE!	#VALUE!
SLC30A1	Q9Y6M5	19.413417809906399	18.911448423588201	19.478277660108599	19.4393	19.208850696473601	19.583413587753501	20.0496	20.672	20.7582	20.6265	21.1661	21.0499	19.3722	19.0328	19.3646	19.4299	19.3514	19.5049	20.5791	20.7484	20.7284	20.5788	20.8903	20.8148
KLHL11	Q9NVR0	19.164560622662101	18.6342	18.811	18.581	18.611883923877102	18.958086536377099	NA	NA	NA	NA	NA	NA	19.1234	18.7556	18.6973	18.5715	18.7544	18.8796	#VALUE!	#VALUE!	#VALUE!	#VALUE!	#VALUE!	#VALUE!
TM9SF4	Q92544	21.0998	20.885189515773401	21.1622	20.9874	20.954003606973199	21.232166884047899	22.3217	22.8655	23.0083	23.0523	23.2377	23.1921	21.0587	21.0066	21.0485	20.9779	21.0965	21.1537	22.8512	22.9419	22.9786	23.0046	22.9619	22.9571
HEXIM1	O94992	20.8549	20.7118	20.831687622499999	20.647893227696802	20.660224595820299	20.991288177268501	20.0662	20.6623	20.7453	20.7055	20.9658	20.971	20.8138	20.8332	20.718	20.6384	20.8027	20.9128	20.5956	20.7387	20.7156	20.6578	20.6901	20.7359
CENPF	P49454	19.222288187717901	18.895841196881399	19.3154	19.219067109836399	19.156259864378299	19.422059985152799	18.2258	18.9147	18.9717	19.0358	19.1848	19.089	19.1811	19.0172	19.2017	19.2096	19.2988	19.3436	18.7553	18.9911	18.942	18.9881	18.909	18.8539
BCAP31	P51572	24.493840271873399	23.7813	23.758306879696299	22.955	23.723619575491298	22.348592013509801	23.1523	23.7259	23.7038	22.9553	23.5909	23.3455	24.4527	23.9027	23.6446	22.9455	23.8661	22.2701	23.6818	23.8023	23.6741	22.9075	23.3151	23.1104
MAP7D2	Q96T17	19.142412588004198	18.695459464379901	18.808190245218899	18.5505	18.583243633685701	18.9673	NA	NA	15.6882	15.4722	NA	15.922	19.1012	18.8168	18.6945	18.541	18.7258	18.8888	#VALUE!	#VALUE!	15.6585	15.4244	#VALUE!	15.687
NSF	P46459	22.1137	21.877093479787298	22.061861986812399	21.896848445863899	21.800695356834701	22.0501	21.2806	21.9361	22.0832	22.0958	22.2975	22.2767	22.0725	21.9985	21.9482	21.8874	21.9432	21.9716	21.8101	22.0125	22.0534	22.0481	22.0218	22.0416
MYL6B	P14649	20.2959	20.092872643527599	19.987235564616999	19.674630052475599	20.120472383642898	20.023887462308402	18.8941	19.3025	19.4405	18.9736	19.3541	19.151	20.2548	20.2143	19.8735	19.6652	20.263	19.9454	19.4236	19.379	19.4107	18.9259	19.0783	18.9159
ACTR3	P61158	22.9249	22.619909758984001	22.8141	22.752076946546801	22.565941389640599	22.8365	21.4761	21.94	22.1228	22.2361	22.5316	22.4498	22.8837	22.7413	22.7004	22.7426	22.7084	22.758	22.0056	22.0165	22.093	22.1884	22.2558	22.2148
EIF3B	P55884	22.849503208439302	22.7412	23.0416	23.0652	22.755	23.007084546253999	21.4163	21.9674	22.1251	22.1724	22.5889	22.52	22.8083	22.8626	22.9279	23.0557	22.8975	22.9286	21.9457	22.0439	22.0953	22.1247	22.3131	22.2849
HOXB9	P17482	19.932192451589199	19.313453975956399	19.483194803457401	19.542713908245599	19.431300992245401	19.679306651181399	NA	NA	NA	NA	NA	NA	19.891	19.4348	19.3695	19.5332	19.5738	19.6008	#VALUE!	#VALUE!	#VALUE!	#VALUE!	#VALUE!	#VALUE!
LSM8	O95777	21.177459722726201	20.6135	20.453694549275099	19.969037396600701	20.730047889211299	19.081	21.2081	20.6694	21.0815	20.3907	21.2721	21.0717	21.1363	20.7349	20.34	19.9596	20.8726	19.0026	21.7376	20.7458	21.0517	20.3429	20.9963	20.8366
CHORDC1	Q9UHD1	23.5598	23.2527	23.413606652003502	23.263537097500699	23.116160594716199	23.389196860032101	19.6007	20.2138	20.3036	20.3833	20.7496	20.7213	23.5187	23.3741	23.2999	23.2541	23.2587	23.3107	20.1302	20.2902	20.2739	20.3356	20.4738	20.4862
ATF6	P18850	17.121881792366398	17.314306353486302	17.697873014391501	17.384824643465301	17.447522622055399	17.6252	NA	NA	NA	NA	NA	NA	17.0807	17.4357	17.5842	17.3754	17.59	17.5467	#VALUE!	#VALUE!	#VALUE!	#VALUE!	#VALUE!	#VALUE!
NOL11	Q9H8H0	19.7967	19.949511696144501	20.358962812225599	20.2757	20.116359326534699	20.276466046980399	17.532	18.0753	18.2229	18.312	18.6289	18.4058	19.7555	20.0709	20.2453	20.2662	20.2589	20.198	18.0615	18.1518	18.1932	18.2643	18.3532	18.1708
GATAD2A	Q86YP4	21.583707673883801	21.0482	21.178811110657399	20.921873891005301	21.030235748842301	21.275455997403402	19.9373	20.6112	20.7258	20.7161	20.7948	20.7985	21.5425	21.1695	21.0651	20.9124	21.1727	21.197	20.4668	20.6876	20.696	20.6683	20.519	20.5634
CPSF1	Q10570	20.677589118302802	20.368941970994602	20.807486694194999	20.621911846698598	20.593831377311499	20.909826829899899	19.4476	20.0971	20.2038	20.2325	20.6291	20.4956	20.6364	20.4903	20.6938	20.6124	20.7363	20.8313	19.9771	20.1735	20.174	20.1848	20.3534	20.2606
HOMER1	Q86YM7	19.4866	19.125172047401101	19.409203139866101	19.268499794239499	19.206995642441701	19.435362867635401	NA	NA	NA	NA	NA	NA	19.4454	19.2466	19.2955	19.259	19.3495	19.3569	#VALUE!	#VALUE!	#VALUE!	#VALUE!	#VALUE!	#VALUE!
MED24	O75448	19.552976380092701	19.366093651001599	19.470335708091898	19.512176863686602	19.297574611612902	19.428581176427599	17.9703	18.0302	18.5693	18.5725	18.967	18.803	19.5118	19.4875	19.3566	19.5027	19.4401	19.3501	18.4998	18.1066	18.5395	18.5248	18.6912	18.5679
PARP1	P09874	24.798542468772599	24.555870796687302	24.811752579513101	24.7207	24.533931355372001	24.7643	22.1918	22.8304	22.9355	22.9276	23.203	23.1371	24.7574	24.6773	24.6981	24.7112	24.6764	24.6858	22.7213	22.9069	22.9057	22.8799	22.9272	22.9021
LRRFIP2	Q9Y608	19.1438	19.0845	19.156762288374701	19.013167823300702	19.082100723577799	19.228340385948201	18.6475	18.8556	18.9289	18.959	19.3543	19.2917	19.1026	19.2059	19.0431	19.0037	19.2246	19.1498	19.177	18.932	18.8992	18.9113	19.0786	19.0566
ZNF579	Q8NAF0	19.1511	19.0118	19.149988188277199	18.980174494901998	19.012290545527399	19.026468203976499	18.2286	18.8002	18.6694	18.6491	18.9094	18.7985	19.1099	19.1332	19.0363	18.9707	19.1548	18.948	18.7581	18.8767	18.6396	18.6014	18.6336	18.5634
SRCAP	Q6ZRS2	19.652979603755401	19.718708314580098	20.163524718116999	20.0939	19.8723	20.223507140288401	17.8044	18.1011	18.1073	18.1593	18.5148	18.5045	19.6118	19.8401	20.0498	20.0844	20.0148	20.145	18.3339	18.1775	18.0776	18.1116	18.2391	18.2695
OGDH	Q02218	20.3982	20.146190863526002	20.250273107695602	20.222389141528701	20.1043	20.266125876263398	21.8714	22.5244	22.604	22.6703	22.9361	22.9395	20.3571	20.2676	20.1366	20.2129	20.2469	20.1876	22.4009	22.6008	22.5742	22.6225	22.6603	22.7045
STOML2	Q9UJZ1	22.2206	22.656698488750099	23.243526837894901	23.382100844070798	22.940946022766099	22.931607250688302	22.9581	23.609	23.6056	23.5573	23.8403	23.7548	22.1795	22.7781	23.1298	23.3726	23.0835	22.8531	23.4876	23.6855	23.5759	23.5096	23.5645	23.5198
ATR	Q13535	19.188148285488399	19.056286788789699	19.383302596762501	19.393146006746601	19.1418	19.316017437947998	18.0707	18.6828	18.8548	18.7422	18.7611	18.894	19.147	19.1777	19.2696	19.3837	19.2843	19.2375	18.6002	18.7592	18.8251	18.6945	18.4854	18.659
LUC7L	Q9NQ29	20.6718	20.244959662407801	20.432013844884899	20.411295875779601	20.214118363869702	20.465662660052299	19.342	19.9739	20.1753	19.8422	20.4916	20.3316	20.6306	20.3663	20.3183	20.4018	20.3566	20.3872	19.8715	20.0503	20.1456	19.7945	20.2158	20.0966
TMX4	Q9H1E5	21.069281381110699	20.651775031255799	20.9127	20.8445	20.5271	20.826565143620702	20.2847	20.7269	20.6178	20.6896	20.9707	21.0235	21.0281	20.7732	20.799	20.8351	20.6696	20.7481	20.8142	20.8033	20.588	20.6419	20.6949	20.7885
C11orf84	Q9BUA3	18.909224232046402	18.909053650872401	19.292823048509899	19.019758229445198	18.925515879603399	19.516187285171299	NA	NA	NA	NA	NA	NA	18.8681	19.0304	19.1791	19.0103	19.068	19.4377	#VALUE!	#VALUE!	#VALUE!	#VALUE!	#VALUE!	#VALUE!
SP2	Q02086	NA	17.5443	17.997257984879301	17.7354	17.6917	18.018611391010101	NA	18.0946	18.0348	NA	18.1852	18.258	#VALUE!	17.6657	17.8836	17.7259	17.8342	17.9401	#VALUE!	18.171	18.005	#VALUE!	17.9095	18.023
CEP250	Q9BV73	18.4612	18.071909610052401	18.147926760036299	17.949427338350201	17.863932316358099	18.058533364032101	NA	17.2597	17.2856	17.0871	17.5403	17.4351	18.42	18.1933	18.0342	17.94	18.0064	17.98	#VALUE!	17.3361	17.2558	17.0393	17.2646	17.2
STIM1	Q13586	20.110987810081799	19.868138044838801	20.013499093151701	19.788606654126902	19.755747816787199	20.079570945649301	19.2822	19.9526	20.035	19.9766	20.0751	20.0853	20.0698	19.9895	19.8998	19.7791	19.8983	20.0011	19.8117	20.029	20.0053	19.9289	19.7993	19.8502
RMDN1	Q96DB5	19.8212	19.758881673677301	20.0801	20.022796881023599	19.7604	19.932465297425701	19.1004	19.6645	19.9686	19.8787	20.256	20.1727	19.7801	19.8803	19.9664	20.0133	19.9029	19.854	19.6299	19.7409	19.9388	19.831	19.9803	19.9377
PVRL2	Q92692	19.993	19.680255419230502	19.6824	19.5421	19.4257	19.606827611636099	19.2019	19.9407	19.9982	19.9977	20.3068	20.1856	19.9518	19.8016	19.5687	19.5326	19.5682	19.5283	19.7314	20.0171	19.9684	19.9499	20.031	19.9506
RALA	P11233	19.668946293541499	19.899056215822799	20.512232800952201	20.414417783787702	20.251400629220601	20.438138615000899	21.6326	22.2265	22.3996	22.5303	22.6387	22.7462	19.6278	20.0204	20.3985	20.4049	20.3939	20.3596	22.1621	22.303	22.3699	22.4826	22.363	22.5111
CDS2	O95674	20.1356	19.4219	19.621	19.598282329588599	19.302060337460599	19.637548684171598	20.0628	20.4795	20.4368	19.9759	20.5425	20.5443	20.0944	19.5433	19.5073	19.5888	19.4446	19.5591	20.5923	20.5559	20.4071	19.9282	20.2667	20.3093
DHX36	Q9H2U1	20.752529375384601	20.5331	20.8643	20.840065873256201	20.5307	20.851166118438801	19.0659	19.7228	19.82	19.7933	20.1233	20.0722	20.7114	20.6545	20.7506	20.8306	20.6732	20.7727	19.5953	19.7992	19.7903	19.7456	19.8475	19.8372
SMEK1	Q6IN85	20.305422742365799	20.215110762407502	20.3595	20.314618762540899	20.105624682558702	20.334814702439498	19.5426	20.0536	20.1875	20.2972	20.5716	20.4151	20.2643	20.3365	20.2458	20.3051	20.2481	20.2563	20.0721	20.13	20.1577	20.2495	20.2958	20.18
SKA2	Q8WVK7	19.4142	18.757883078744701	19.014687701517701	18.785137873099401	18.636791450504401	19.083891299649899	18.5736	18.5666	18.6237	18.5256	18.8146	NA	19.373	18.8793	18.901	18.7757	18.7793	19.0054	19.1031	18.643	18.5939	18.4778	18.5389	#VALUE!
SEC23B	Q15437	20.598	20.519093995346399	20.6694	20.652877083619099	20.373707460800201	20.6664	20.9081	21.4517	21.5288	21.581	22.0573	21.9351	20.5568	20.6405	20.5557	20.6434	20.5162	20.5879	21.4375	21.5281	21.4991	21.5333	21.7815	21.7
DIABLO	Q9NR28	21.6081	21.268785897797901	21.4046	21.203635395167598	21.343070615790602	21.512156419543398	20.729	21.2127	21.3477	21.4314	21.4958	21.4815	21.5669	21.3902	21.2909	21.1942	21.4856	21.4337	21.2585	21.2891	21.318	21.3837	21.22	21.2465
APEH	P13798	20.960696177788002	20.7264	21.046104347672902	20.985252436584599	20.783469059373999	21.015825612732801	20.936	21.5157	21.5817	21.6914	21.9652	21.9009	20.9195	20.8478	20.9324	20.9758	20.926	20.9373	21.4655	21.5921	21.5519	21.6437	21.6894	21.6659
CNOT10	Q9H9A5	21.130630423115502	20.711081098637699	20.8217	20.599733276145599	20.679094272513399	20.755065874936498	19.4266	19.9283	20.113	20.0203	20.1539	20.2899	21.0895	20.8325	20.708	20.5903	20.8216	20.6766	19.9561	20.0047	20.0832	19.9726	19.8781	20.0548
ANLN	Q9NQW6	19.573959543766701	19.715774211928402	19.955787730879699	19.815477960632901	19.8091	19.936693060783401	20.5372	21.1533	21.1686	21.1429	21.4236	21.3716	19.5328	19.8372	19.8421	19.806	19.9516	19.8582	21.0667	21.2297	21.1389	21.0952	21.1479	21.1365
HTATSF1	O43719	23.0423	22.774155842761399	22.877936258480201	22.819256713126698	22.6138	22.9654	20.7438	21.2705	21.4394	21.379	21.6517	21.6295	23.0011	22.8955	22.7642	22.8098	22.7563	22.8869	21.2732	21.3469	21.4096	21.3313	21.376	21.3944
GSE1	Q14687	19.253693798372598	18.704179436938301	18.660269737633701	18.636368512802999	18.3344	18.742070343846802	17.9127	18.0861	17.6458	17.6719	18.2188	18.2126	19.2125	18.8256	18.5466	18.6269	18.4769	18.6636	18.4422	18.1626	17.6161	17.6242	17.943	17.9775
SDE2	Q6IQ49	20.075773856199199	19.6965	19.6599	19.466952305462499	19.639824778544799	19.863507274625501	18.3818	19.0211	19.08	19.0451	19.1112	19.133	20.0346	19.8179	19.5462	19.4575	19.7823	19.785	18.9113	19.0975	19.0502	18.9974	18.8355	18.8979
FECH	P22830	21.286473713126799	20.8341	21.102676137130501	20.89	20.8323	21.209609765554902	NA	NA	NA	NA	NA	NA	21.2453	20.9555	20.989	20.8805	20.9749	21.1311	#VALUE!	#VALUE!	#VALUE!	#VALUE!	#VALUE!	#VALUE!
HELB	Q8NG08	17.334027835282601	17.8892	17.9373	18.052600819708001	17.834478144584299	18.241421432338502	NA	NA	NA	NA	NA	NA	17.2929	18.0106	17.8236	18.0431	17.977	18.1629	#VALUE!	#VALUE!	#VALUE!	#VALUE!	#VALUE!	#VALUE!
WDR44	Q5JSH3	21.0599	20.753584970689801	20.834188624797601	20.728919616364799	20.672249828196001	20.923533717406499	19.6312	20.0615	20.2136	20.2199	20.3654	20.3076	21.0187	20.875	20.7205	20.7194	20.8148	20.845	20.1607	20.138	20.1839	20.1721	20.0897	20.0726
COMMD10	Q9Y6G5	18.3011	18.189867750580099	18.294408986624202	18.358269269657701	18.101551080544098	18.3453	17.8931	18.4004	18.4845	18.3215	18.437	18.5819	18.2599	18.3113	18.1807	18.3488	18.2441	18.2668	18.4226	18.4768	18.4548	18.2738	18.1612	18.3469
GPS1	Q13098	22.015751472475699	22.232837764008899	22.5079	22.6685	22.331343619490202	22.437348915493398	21.8131	22.2932	22.2573	22.249	22.7998	22.6772	21.9746	22.3542	22.3942	22.659	22.4739	22.3589	22.3426	22.3696	22.2275	22.2013	22.524	22.4422
USP47	Q96K76	20.616794542666099	20.3978	20.605275840156299	20.464354882736899	20.3528	20.5866	18.6891	19.315	19.4243	19.4712	19.6268	19.63	20.5756	20.5192	20.4916	20.4549	20.4953	20.5081	19.2186	19.3914	19.3945	19.4234	19.351	19.395
DMAP1	Q9NPF5	19.750181373860901	19.804997575996101	20.160663982995001	20.0217	19.8698	20.195040733451901	18.9113	19.4543	19.6309	19.8514	19.9358	19.9281	19.709	19.9264	20.047	20.0122	20.0123	20.1165	19.4408	19.5307	19.6012	19.8037	19.6601	19.693
ARHGEF18	Q6ZSZ5	18.784160216547701	18.704452171847802	18.678970241953099	18.671098435166499	18.526204652826301	18.853835413377801	19.151	19.5558	19.7196	19.8258	20.1124	20.032	18.743	18.8258	18.5653	18.6616	18.6687	18.7753	19.6805	19.6322	19.6898	19.7781	19.8366	19.7969
ESD	P10768	22.7618	22.438810297549999	22.692443146938299	22.610328044252899	22.483025486737699	22.610951542319899	22.6896	23.2943	23.4023	23.5759	23.7612	23.6902	22.7206	22.5602	22.5787	22.6009	22.6255	22.5325	23.2191	23.3708	23.3726	23.5281	23.4855	23.4552
EHBP1	Q8NDI1	18.893172053061601	18.686480584266199	18.928626228707198	18.7571	18.7028	18.970313638538901	17.8612	18.5129	18.6313	18.5598	18.6739	18.6731	18.852	18.8079	18.8149	18.7476	18.8453	18.8918	18.3907	18.5894	18.6016	18.512	18.3981	18.438
SEH1L	Q96EE3	20.2865	20.455190199568801	20.8524	20.9863	20.519605743647801	20.705367855135599	19.3832	19.926	20.0118	20.0632	20.7059	20.5686	20.2453	20.5766	20.7387	20.9768	20.6621	20.6269	19.9126	20.0024	19.982	20.0155	20.4301	20.3335
PPFIA1	Q13136	19.714738904118501	19.659556314972299	19.7515	19.544708808579902	19.425973229121201	19.835553035502901	18.5779	19.2614	19.282	19.333	19.5218	19.4864	19.6736	19.7809	19.6378	19.5352	19.5685	19.7571	19.1074	19.3378	19.2522	19.2853	19.246	19.2514
TFCP2	Q12800	19.912323571399799	20.137739789675301	20.5434	20.657378189171901	20.296991551951098	20.338102922145399	18.0386	18.6216	18.9552	18.91	19.5203	19.4123	19.8712	20.2591	20.4297	20.6479	20.4395	20.2596	18.5681	18.6981	18.9254	18.8623	19.2445	19.1772
LIG1	P18858	20.285497853302601	19.8349	20.053200976789402	19.866595830996701	19.7619	20.028899994337301	20.454	21.1699	21.2078	21.2432	21.4733	21.4596	20.2443	19.9563	19.9395	19.8571	19.9044	19.9504	20.9835	21.2463	21.1781	21.1955	21.1975	21.2245
MECP2	P51608	NA	17.794766233038398	18.085603471175901	17.908899213519099	18.078055029916001	18.679715388184999	17.3634	18.1726	18.0864	18.1876	18.0114	18.0496	#VALUE!	17.9162	17.9719	17.8994	18.2206	18.6012	17.8928	18.249	18.0567	18.1399	17.7356	17.8146
GPKOW	Q92917	21.2618	21.2357	21.252163629062601	21.193030682761599	20.981239993422101	21.2789	20.5713	21.1255	21.1944	21.2645	21.3857	21.4027	21.2206	21.3571	21.1385	21.1836	21.1237	21.2004	21.1008	21.202	21.1646	21.2168	21.1099	21.1676
UBA3	Q8TBC4	20.966862579801401	20.678673097645301	20.9633	20.911840181647399	20.725946417909299	20.882060914538201	19.7407	20.2514	20.4839	20.6728	20.8775	20.8683	20.9257	20.8001	20.8496	20.9024	20.8685	20.8036	20.2702	20.3278	20.4541	20.6251	20.6017	20.6332
NPLOC4	Q8TAT6	20.889886475959401	20.7884	21.093471977337899	21.021448047901899	20.820859463805199	21.081128972331101	20.9771	21.536	21.6751	21.7293	22.0351	21.9479	20.8487	20.9098	20.9798	21.012	20.9634	21.0026	21.5065	21.6124	21.6454	21.6815	21.7593	21.7129
CHD1L	Q86WJ1	20.636336670039199	20.670401330904301	20.9489	20.870884893252999	20.623837863311099	20.9859	NA	NA	NA	NA	NA	NA	20.5952	20.7918	20.8352	20.8614	20.7663	20.9074	#VALUE!	#VALUE!	#VALUE!	#VALUE!	#VALUE!	#VALUE!
SCLY	Q96I15	20.1333	19.769873770372499	19.9578	20.025932474062198	19.754734637032101	20.1994	18.9494	18.6605	NA	19.516	19.837	19.7083	20.0922	19.8913	19.8441	20.0165	19.8972	20.1209	19.4789	18.7369	#VALUE!	19.4683	19.5613	19.4732
RBM28	Q9NW13	18.7259	18.706565097848198	19.275426613537299	19.1979	19.143863485621601	19.2751	20.2695	20.801	20.9642	20.9952	21.3018	21.243	18.6847	18.828	19.1617	19.1884	19.2864	19.1966	20.799	20.8774	20.9345	20.9475	21.026	21.008
GET4	Q7L5D6	20.1484	20.378176724531599	20.6871	20.6353	20.176393488802599	20.316120398674101	20.0182	20.741	20.7077	20.578	21.0232	21.0325	20.1072	20.4996	20.5734	20.6258	20.3189	20.2376	20.5477	20.8175	20.6779	20.5302	20.7475	20.7975
SF3B3	Q15393	23.4314	23.181990094503899	23.529356564925401	23.445890232927901	23.171939687138501	23.506930788222601	21.6831	22.2642	22.3782	22.4153	22.7489	22.6707	23.3902	23.3034	23.4157	23.4364	23.3144	23.4284	22.2126	22.3406	22.3484	22.3676	22.4731	22.4356
INTS9	Q9NV88	19.253389859165299	19.202707093900401	19.469404806473499	19.212747895145199	19.196397092585901	19.299594678968401	NA	NA	NA	19.221	19.1439	18.836	19.2122	19.3241	19.3557	19.2033	19.3389	19.2211	#VALUE!	#VALUE!	#VALUE!	19.1733	18.8681	18.601
MARS	P56192	23.401676704280501	23.202064326251602	23.527486111899499	23.509455573502201	23.241073542002901	23.464176089762901	21.7781	22.4044	22.5144	22.5546	22.8771	22.8505	23.3605	23.3235	23.4138	23.5	23.3836	23.3857	22.3075	22.4808	22.4846	22.5069	22.6014	22.6154
BZW1	Q7L1Q6	22.640670393511499	22.3392	22.442144602058701	22.3743	22.1937	22.5209	21.8493	22.6172	22.6494	22.5412	22.7274	22.8249	22.5995	22.4606	22.3284	22.3649	22.3362	22.4424	22.3788	22.6936	22.6197	22.4935	22.4517	22.5899
MAGI3	Q5TCQ9	19.803747006313898	18.682759489020501	19.0446	18.855157564230399	18.800822135487302	19.009855289304401	NA	NA	NA	NA	NA	NA	19.7626	18.8041	18.9309	18.8457	18.9433	18.9314	#VALUE!	#VALUE!	#VALUE!	#VALUE!	#VALUE!	#VALUE!
MYEF2	Q9P2K5	NA	18.670852337102701	19.241935252227002	19.120607119067301	18.854154386688698	19.120302175029199	17.2106	NA	NA	17.8641	NA	18.0763	#VALUE!	18.7922	19.1282	19.1111	18.9967	19.0418	17.7401	#VALUE!	#VALUE!	17.8164	#VALUE!	17.8412
USP34	Q70CQ2	19.546004588973101	19.125644495233999	19.365272989119202	19.230991754783101	19.185715862370799	19.292531922873099	17.8697	18.3022	18.3415	18.3326	18.8922	18.6657	19.5048	19.247	19.2516	19.2215	19.3282	19.214	18.3991	18.3786	18.3118	18.2849	18.6164	18.4306
NUP98	P52948	20.4285	20.752113527287001	21.1006	21.026835398694601	20.812569031946101	21.0963	20.8745	21.6083	21.5492	21.6526	21.8816	21.8359	20.3873	20.8735	20.9869	21.0174	20.9551	21.0178	21.404	21.6848	21.5194	21.6049	21.6058	21.6008
THOC5	Q13769	19.9752	19.971505741234999	20.320690285304298	20.606242932392199	19.950783678403099	20.265113835934802	18.7754	18.5034	19.2586	18.677	19.204	19.0783	19.9341	20.0929	20.207	20.5968	20.0933	20.1866	19.3049	18.5798	19.2288	18.6293	18.9282	18.8433
CCDC86	Q9H6F5	19.483738083934199	19.6361	20.490965080523001	20.3823	20.4348	20.482965082388599	20.3776	21.114	21.1262	21.138	21.3616	21.3716	19.4426	19.7575	20.3773	20.3728	20.5773	20.4045	20.9071	21.1904	21.0964	21.0902	21.0858	21.1365
ANKHD1	Q8IWZ3	20.053800990798401	20.039971358196599	20.2033	20.051857646862501	19.949859678822801	20.181842734116699	20.1303	20.6733	20.8478	20.8178	20.9797	20.9504	20.0126	20.1614	20.0896	20.0424	20.0924	20.1033	20.6597	20.7497	20.818	20.7701	20.704	20.7153
FNTA	P49354	19.870814793029901	19.887425194280599	20.281105360991901	20.405639740480002	20.008957188375302	20.270961886512598	18.9297	19.021	19.6104	19.8354	20.3116	20.26	19.8296	20.0088	20.1674	20.3962	20.1515	20.1925	19.4592	19.0974	19.5806	19.7877	20.0358	20.0249
AASDHPPT	Q9NRN7	21.981960781667699	22.013219555776001	22.244063318218998	22.551003159162502	21.862905902773999	22.211100793572101	19.5646	20.1167	20.4228	20.5321	20.9191	20.7288	21.9408	22.1346	22.1304	22.5415	22.0054	22.1326	20.0941	20.1931	20.3931	20.4844	20.6433	20.4937
CEP97	Q8IW35	20.0925	20.121196235644899	20.1575	20.0983	19.851657652058702	20.092262683798001	19.1008	19.6025	19.73	19.8551	19.9027	19.9195	20.0513	20.2426	20.0438	20.0888	19.9942	20.0138	19.6303	19.6789	19.7003	19.8074	19.627	19.6844
TFAM	Q00059	21.309015200263701	21.533928968990299	21.872855317058502	21.771869203013701	21.652453909098401	21.7977	20.3198	21.0848	21.3006	21.2728	21.5647	21.4779	21.2678	21.6553	21.7592	21.7624	21.795	21.7192	20.8493	21.1612	21.2708	21.2251	21.2889	21.2428
ATP2C1	P98194	19.3719	19.134166360393699	19.292659217737299	19.1407	19.212811879477901	19.353445600320899	19.9778	20.6307	20.7716	20.6156	20.8252	20.8559	19.3307	19.2556	19.179	19.1312	19.3553	19.275	20.5072	20.7072	20.7419	20.5679	20.5494	20.6208
AMOT	Q4VCS5	21.742892766792998	21.3421	21.769512311348201	21.681112933149901	21.457889950979101	21.987100860982501	NA	NA	NA	NA	NA	NA	21.7017	21.4635	21.6558	21.6716	21.6004	21.9086	#VALUE!	#VALUE!	#VALUE!	#VALUE!	#VALUE!	#VALUE!
RAB34	Q9BZG1	NA	19.685543005571301	19.971117817273701	19.785919844212199	19.810548612900799	20.084336962184299	18.5481	19.2493	19.3017	19.5143	19.5033	19.5484	#VALUE!	19.8069	19.8574	19.7764	19.9531	20.0058	19.0775	19.3258	19.2719	19.4666	19.2276	19.3134
EP300	Q09472	19.738229083071399	19.389892909278501	19.4255	19.310923619355499	19.284036942436199	19.620199861481499	18.6822	19.4486	19.6298	19.6778	19.6681	19.6043	19.6971	19.5113	19.3118	19.3015	19.4265	19.5417	19.2117	19.525	19.6001	19.6301	19.3924	19.3692
ECHS1	P30084	22.6264	22.5035	22.744221291931101	22.6332	22.421142294811101	22.703017133017799	22.2615	22.9447	23.0433	22.9912	23.438	23.3552	22.5852	22.6249	22.6305	22.6237	22.5637	22.6245	22.791	23.0211	23.0135	22.9435	23.1622	23.1201
RDX	P35241	22.7528	22.4619	22.508	22.396858797308202	22.251011488905501	22.367715567191599	21.653	22.3109	22.4208	22.2074	22.6014	22.4947	22.7117	22.5833	22.3943	22.3874	22.3935	22.2892	22.1825	22.3873	22.391	22.1597	22.3257	22.2596
CCT4	P50991	25.113904920816701	24.944730683220602	25.047330569779401	24.999050216415402	24.800760886212199	25.049741827088301	23.1367	23.7074	23.8272	23.8205	24.0377	24.0095	25.0727	25.0661	24.9336	24.9896	24.9433	24.9712	23.6662	23.7838	23.7974	23.7728	23.7619	23.7745
ANKRD17	O75179	21.3211	21.0737	21.300858101232599	21.203009441905099	21.0144	21.318319330282499	20.22	20.7807	20.85	20.8297	21.2617	21.102	21.28	21.1951	21.1872	21.1935	21.1569	21.2398	20.7495	20.8572	20.8202	20.782	20.9859	20.8669
ZNF768	Q9H5H4	19.744679564729299	19.066926150908699	19.6179	19.723708682922201	19.446950040558399	19.756283726236099	NA	NA	NA	NA	NA	NA	19.7035	19.1883	19.5042	19.7142	19.5895	19.6778	#VALUE!	#VALUE!	#VALUE!	#VALUE!	#VALUE!	#VALUE!
LRPPRC	P42704	23.085362743425499	22.918578316310001	23.295960456968899	23.317501356783499	22.992	23.207873537192398	22.2182	22.8893	22.9018	23.0077	23.3201	23.2441	23.0442	23.04	23.1823	23.308	23.1345	23.1294	22.7477	22.9657	22.872	22.96	23.0443	23.009
MKRN2	Q9H000	19.864318199600199	19.8058	20.164766725183899	20.137850793353699	19.818174366862099	20.072650750130801	17.8121	18.2551	18.4058	18.2965	18.5471	18.499	19.8231	19.9272	20.0511	20.1284	19.9607	19.9942	18.3416	18.3315	18.3761	18.2488	18.2713	18.264
TARDBP	Q13148	22.816389994923401	22.463707551165601	22.762663017326901	22.7267	22.631599092449999	22.825913322601998	21.4464	21.9419	22.1011	22.2278	22.513	22.4051	22.7752	22.5851	22.649	22.7173	22.7741	22.7474	21.9759	22.0183	22.0713	22.1801	22.2373	22.17
PPA2	Q9H2U2	22.083705581802398	21.796302476149201	22.176581855698299	22.273008878432801	21.863876108398902	22.179047939809202	21.487	21.9594	21.9856	22.0855	22.5256	22.4877	22.0425	21.9177	22.0629	22.2635	22.0064	22.1006	22.0165	22.0359	21.9559	22.0378	22.2498	22.2526
NAA35	Q5VZE5	19.5004	19.4976	19.732062491804101	19.6434	19.5068	19.826737459533302	19.162	20.1375	20.0724	20.1778	20.407	20.4773	19.4593	19.6189	19.6184	19.6339	19.6493	19.7482	19.6915	20.214	20.0427	20.1301	20.1312	20.2422
TTLL12	Q14166	22.2502	22.1551	22.562446971147601	22.6221	22.256537510878299	22.448108645786998	19.8499	20.2905	20.4588	20.5883	20.9912	20.8523	22.209	22.2765	22.4488	22.6126	22.399	22.3696	20.3794	20.3669	20.429	20.5406	20.7154	20.6172
PCBP1	Q15365	24.3949	24.383794551564399	24.587453266261299	24.4618	24.425064576587001	24.597814016401198	23.2885	23.8373	23.7838	23.7314	23.9759	24.0274	24.3537	24.5052	24.4738	24.4524	24.5676	24.5193	23.818	23.9137	23.754	23.6837	23.7002	23.7924
BMS1	Q14692	18.03	18.436996935945398	19.218593528391999	19.2461	18.791933907276999	19.1179	16.9673	16.6866	16.7442	17.3395	17.9339	17.792	17.9888	18.5584	19.1049	19.2366	18.9344	19.0394	17.4967	16.763	16.7144	17.2918	17.6581	17.5569
RBM27	Q9P2N5	20.311982546977301	20.091887189950199	20.294735044631398	20.229475894096598	20.045138633800999	20.314	20.2258	20.8207	20.9518	20.7459	21.1306	21.1	20.2708	20.2133	20.181	20.22	20.1876	20.2355	20.7553	20.8972	20.922	20.6982	20.8548	20.865
HIBCH	Q6NVY1	21.071562878859101	20.592504395291101	20.867323010101799	20.7109	20.668	20.940372357880701	19.5602	20.0114	20.1486	20.2109	20.4277	20.3685	21.0304	20.7139	20.7536	20.7014	20.8105	20.8619	20.0897	20.0879	20.1189	20.1632	20.1519	20.1334
YARS	P54577	23.237669067016899	22.921409217758299	23.057158632833001	23.0089	22.874164510765301	23.0476	22.13	22.8189	22.8425	22.8648	23.1345	23.1312	23.1965	23.0428	22.9435	22.9994	23.0167	22.9691	22.6595	22.8953	22.8128	22.817	22.8588	22.8961
NSUN6	Q8TEA1	19.481593215067399	18.808983556485799	19.229116340368201	19.3745	18.972888440951699	19.2674	NA	NA	NA	NA	NA	NA	19.4404	18.9304	19.1154	19.365	19.1154	19.1889	#VALUE!	#VALUE!	#VALUE!	#VALUE!	#VALUE!	#VALUE!
ZNF330	Q9Y3S2	18.6244	18.678750968927499	18.907609848450701	18.509773915640999	18.5088	18.8708	NA	15.9832	15.9532	15.8207	16.3483	16.0138	18.5832	18.8001	18.7939	18.5003	18.6513	18.7923	#VALUE!	16.0596	15.9234	15.773	16.0726	15.7788
NRD1	O43847	21.455201373894099	21.1933	21.4474	21.3951	21.179035232657601	21.469272964399099	20.166	20.7196	20.8289	20.9162	21.2457	21.166	21.414	21.3147	21.3337	21.3856	21.3215	21.3908	20.6955	20.7961	20.7991	20.8685	20.9699	20.931
SPAG9	O60271	21.398043324372999	21.111178151646001	21.0803	21.002981915306201	20.883912769308498	21.1466	21.017	21.6156	21.6228	21.5718	21.7434	21.7752	21.3569	21.2326	20.9666	20.9935	21.0264	21.0681	21.5465	21.692	21.593	21.5241	21.4676	21.5401
NUP93	Q8N1F7	22.494496813697701	22.685587985911798	22.938567357800199	22.749147545512901	22.616416579753601	22.954866484122299	20.9964	21.564	21.707	21.7509	22.0039	21.9667	22.4533	22.807	22.8249	22.7397	22.7589	22.8764	21.5259	21.6404	21.6772	21.7031	21.7281	21.7316
LAMC1	P11047	19.7471	19.506461487520301	19.707694665878702	19.612689226947001	19.560103339228299	19.812758443531902	19.2332	19.8779	19.9824	19.9247	20.1037	20.0203	19.7059	19.6279	19.594	19.6032	19.7026	19.7343	19.7627	19.9543	19.9527	19.877	19.828	19.7852
MRPS23	Q9Y3D9	21.700490013235399	21.607532298857201	21.887352188783399	21.7325	21.5983	21.8518	19.727	20.5054	20.691	20.716	21.0143	20.9293	21.6593	21.7289	21.7737	21.723	21.7408	21.7733	20.2565	20.5818	20.6613	20.6682	20.7385	20.6943
NDUFB10	O96000	20.741979806161801	21.053791206561399	21.9119	21.893117447954001	21.772374226565901	21.760704468173099	21.0595	21.4641	21.5655	21.7789	21.9434	21.9853	20.7008	21.1752	21.7982	21.8836	21.9149	21.6822	21.589	21.5405	21.5357	21.7312	21.6676	21.7502
TLK2	Q86UE8	18.717060608269701	18.603530062803301	18.539586805732299	18.252660583565799	18.426395414529299	18.733530937608901	16.6694	17.8134	18.2192	NA	18.0325	18.0864	18.6759	18.7249	18.4259	18.2432	18.5689	18.655	17.1989	17.8898	18.1895	#VALUE!	17.7568	17.8513
PGM2	Q96G03	22.3382	22.057613856441399	22.212117898199001	22.034411339326802	21.9541	22.241815407468302	21.6562	22.1595	22.2258	22.2071	22.4241	22.428	22.297	22.179	22.0984	22.0249	22.0966	22.1633	22.1857	22.2359	22.196	22.1594	22.1483	22.193
UQCR10	Q9UDW1	19.746043523603699	20.699537576342401	21.867655312662901	21.986344089541799	21.6929	21.724823363931499	19.3377	20.083	20.1948	20.4626	20.4838	20.5373	19.7049	20.8209	21.754	21.9769	21.8354	21.6463	19.8672	20.1594	20.1651	20.4149	20.2081	20.3023
ACLY	P53396	24.008966503579899	23.909747124972899	24.131722574659499	24.103271908299199	23.887335089481201	24.112174440727301	22.6923	23.3381	23.4439	23.474	23.8457	23.7727	23.9678	24.0311	24.018	24.0938	24.0298	24.0337	23.2218	23.4146	23.4142	23.4262	23.57	23.5376
APAF1	O14727	18.872295609218099	18.6752	18.6684	18.5594	18.5947	18.7907	NA	NA	NA	NA	NA	NA	18.8311	18.7966	18.5547	18.5499	18.7372	18.7122	#VALUE!	#VALUE!	#VALUE!	#VALUE!	#VALUE!	#VALUE!
TTC26	A0AVF1	NA	19.259269456351401	19.083113814831201	18.95	18.864401016826299	18.8565	NA	NA	NA	NA	NA	NA	#VALUE!	19.3807	18.9694	18.9405	19.0069	18.778	#VALUE!	#VALUE!	#VALUE!	#VALUE!	#VALUE!	#VALUE!
CLCC1	Q96S66	21.078459848035902	20.642810771814698	20.7863	20.559833609104199	20.7031	20.8614	19.2693	20.0012	20.0287	19.9424	19.9825	19.7249	21.0373	20.7642	20.6726	20.5504	20.8456	20.7829	19.7988	20.0776	19.9989	19.8947	19.7068	19.4898
FNDC3A	Q9Y2H6	19.164128446225899	18.803291128318602	19.071187996378601	18.931394156022201	18.832111070476898	19.2154	18.4742	19.0927	19.231	19.2479	19.5768	19.5317	19.123	18.9247	18.9575	18.9219	18.9746	19.1369	19.0037	19.1691	19.2012	19.2002	19.3011	19.2967
DPH2	Q9BQC3	20.088669803860402	19.776235779063398	20.134061625522701	20.053237937978601	19.846685584185799	20.082295343348498	19.1181	19.6495	19.8297	19.7131	19.8911	19.8996	20.0475	19.8976	20.0204	20.0438	19.9892	20.0038	19.6476	19.7259	19.7999	19.6654	19.6154	19.6646
OLA1	Q9NTK5	23.640984162011801	23.333443305899799	23.687518648919902	23.790733242707201	23.314925710988899	23.634156834630001	22.3064	22.9813	23.0447	23.0073	23.408	23.3091	23.5998	23.4548	23.5738	23.7813	23.4574	23.5557	22.8359	23.0577	23.0149	22.9596	23.1322	23.0741
ARFGAP1	Q8N6T3	20.7161	20.571881457792401	20.7556	20.6403	20.533451197396801	20.644585547809601	20.2696	20.7739	20.9837	21.0337	21.0874	21.1137	20.6749	20.6933	20.6419	20.6308	20.676	20.5661	20.7991	20.8503	20.954	20.9859	20.8116	20.8786
RRP9	O43818	18.885402389503799	19.223479904197699	19.3898	19.368166020831701	19.432188347296801	19.459	18.6275	18.8522	19.2112	19.3214	19.3449	19.3945	18.8442	19.3449	19.2761	19.3587	19.5747	19.3805	19.157	18.9287	19.1814	19.2737	19.0692	19.1594
ECE1	P42892	19.655629747609201	18.653419600228801	18.876389851457301	19.033842634808799	18.7715	19.019893682903898	19.6595	20.4447	20.4603	20.5212	20.5846	20.5943	19.6145	18.7748	18.7627	19.0244	18.914	18.9414	20.189	20.5211	20.4305	20.4735	20.3088	20.3592
CBR3	O75828	19.509285417961099	19.116254096566198	19.1282	18.9045	19.0568	19.274747854355301	17.7967	18.5404	18.6731	18.634	18.8559	18.8148	19.4681	19.2376	19.0145	18.895	19.1993	19.1963	18.3261	18.6168	18.6433	18.5863	18.5802	18.5797
SGPL1	O95470	20.481967851817402	20.264208401058401	20.400024159925799	20.244186647086501	20.147106040892702	20.4788	21.046	21.6827	21.7293	21.749	21.9109	21.8855	20.4408	20.3856	20.2863	20.2347	20.2896	20.4003	21.5755	21.7591	21.6996	21.7013	21.6352	21.6504
TRAFD1	O14545	19.036326472943799	19.106982214176099	19.353857802968399	19.304948012853998	19.1313	19.3994	17.181	18.0765	18.2714	18.1489	18.3941	18.3547	18.9952	19.2284	19.2402	19.2955	19.2738	19.3209	17.7105	18.1529	18.2416	18.1012	18.1183	18.1196
HMOX2	P30519	20.9758	20.604857852422199	21.191086707360501	21.2533	20.741798985129201	21.0917	20.1221	20.7061	20.6979	20.7193	21.221	21.1412	20.9346	20.7262	21.0774	21.2438	20.8843	21.0132	20.6516	20.7826	20.6682	20.6715	20.9452	20.9061
GANAB	Q14697	23.8116	23.502364654669801	23.868691193292701	23.822657286451999	23.481389967396002	23.814190404826501	23.2722	23.9177	23.9654	24.0825	24.4808	24.4131	23.7704	23.6238	23.755	23.8132	23.6239	23.7357	23.8016	23.9941	23.9357	24.0348	24.2051	24.178
NPEPPS	P55786	22.725161626039299	22.487905836634599	22.747502363465902	22.663893330750199	22.442905061982302	22.666334539754502	22.3671	22.9473	23.0606	23.1087	23.4837	23.4217	22.684	22.6093	22.6338	22.6544	22.5854	22.5878	22.8966	23.0237	23.0309	23.061	23.2079	23.1866
PIGO	Q8TEQ8	NA	17.678148573557401	18.5418	18.764043753258299	18.277841829348699	18.188241611606198	17.5262	NA	NA	NA	NA	NA	#VALUE!	17.7995	18.4281	18.7546	18.4203	18.1097	18.0557	#VALUE!	#VALUE!	#VALUE!	#VALUE!	#VALUE!
OTUB1	Q96FW1	22.527243867452398	22.5298	22.793701966830099	22.873172486850301	22.542840332246101	22.813043249721101	21.3819	22.0524	22.2023	22.2927	22.7757	22.5661	22.4861	22.6512	22.68	22.8637	22.6853	22.7345	21.9114	22.1288	22.1725	22.2449	22.4999	22.331
CDK1	P06493	23.072104751109201	22.666695594433101	22.973161596320701	22.966329554199501	22.7121	23.010563141615101	22.4479	22.9817	23.1011	23.1537	23.4502	23.4192	23.0309	22.7881	22.8595	22.9569	22.8546	22.9321	22.9774	23.0581	23.0714	23.106	23.1744	23.1842
TBCE	Q15813	21.4344	21.162056669724102	21.334213182826499	21.265679509000002	21.139739670774699	21.325860689777699	17.9965	18.4184	18.7743	18.9095	19.1429	19.125	21.3932	21.2834	21.2205	21.2562	21.2822	21.2474	18.526	18.4949	18.7445	18.8618	18.8671	18.8899
FLNC	Q14315	21.230244937190701	20.989540843845099	21.139649142985299	21.038137231465299	20.910169841415101	21.1542	21.9395	22.5914	22.6982	22.7275	22.9917	22.9513	21.1891	21.1109	21.026	21.0287	21.0527	21.0757	22.469	22.6678	22.6685	22.6798	22.7159	22.7162
MAGED4	Q96JG8	19.3196	18.9217	18.617116958276601	18.5919	18.484263059434401	18.503560615794601	NA	NA	NA	NA	NA	NA	19.2784	19.043	18.5034	18.5824	18.6268	18.4251	#VALUE!	#VALUE!	#VALUE!	#VALUE!	#VALUE!	#VALUE!
FSD1	Q9BTV5	19.1139	18.855889913363701	18.9063	18.957275457896099	18.650808312670101	18.9577	17.353	17.7867	17.8968	17.618	18.1019	18.2476	19.0728	18.9773	18.7926	18.9478	18.7933	18.8792	17.8825	17.8631	17.867	17.5703	17.8261	18.0125
PPCDC	Q96CD2	18.83	19.242393253061199	19.263404290593499	19.484769657400101	19.153472070056701	19.232337107793398	NA	NA	NA	NA	NA	NA	18.7888	19.3638	19.1497	19.4753	19.296	19.1538	#VALUE!	#VALUE!	#VALUE!	#VALUE!	#VALUE!	#VALUE!
SRSF3	P84103	23.996085005459499	23.673770995707599	24.454241835946799	24.2033	24.2196	24.027247023333398	23.3672	23.512	23.9672	23.7708	24.5514	24.2362	23.9549	23.7952	24.3405	24.1938	24.3621	23.9488	23.8967	23.5884	23.9375	23.723	24.2756	24.0011
ZNF451	Q9Y4E5	NA	17.497035194312701	17.650414265559899	17.691221160713301	17.655603176760799	17.600147903195602	NA	16.5092	16.9188	17.2364	16.7925	17.1521	#VALUE!	17.6184	17.5367	17.6818	17.7981	17.5217	#VALUE!	16.5856	16.889	17.1887	16.5167	16.9171
XYLB	O75191	19.5641	19.0422	19.431785756223199	19.539958703330498	19.2713	19.5337	NA	NA	NA	NA	NA	NA	19.5229	19.1636	19.3181	19.5305	19.4138	19.4553	#VALUE!	#VALUE!	#VALUE!	#VALUE!	#VALUE!	#VALUE!
NSDHL	Q15738	21.979393031587399	21.852142044567501	22.2999	22.3597	22.0242	22.1454	19.9761	20.4629	20.4534	20.5252	20.8864	20.8588	21.9382	21.9735	22.1862	22.3502	22.1667	22.0669	20.5056	20.5393	20.4236	20.4774	20.6107	20.6237
TCP1	P17987	24.837225993788401	24.598018118659699	24.833849251343299	24.7534	24.530443345664001	24.791778827040002	22.9822	23.5938	23.6839	23.6722	23.9907	23.9466	24.7961	24.7194	24.7202	24.7439	24.673	24.7133	23.5117	23.6702	23.6542	23.6245	23.7149	23.7115
FADS2	O95864	19.7168	18.8996	19.385114597682701	19.437523976331502	19.0149	19.436317722191301	19.703	20.2865	20.4157	20.379	20.9188	20.659	19.6756	19.021	19.2714	19.4281	19.1574	19.3578	20.2325	20.363	20.386	20.3313	20.6431	20.424
HDLBP	Q00341	22.996016903219601	22.723228604359999	22.965640014670299	22.829114010127402	22.657055801341599	22.931249516661701	22.0041	22.6305	22.7423	22.6878	22.9035	22.8807	22.9548	22.8446	22.8519	22.8196	22.7996	22.8528	22.5335	22.707	22.7126	22.6401	22.6278	22.6456
ACBD3	Q9H3P7	21.4897	21.198858735767299	21.227083132863701	21.077216683444899	21.0323	21.338735550400902	20.3305	20.9793	21.0507	21.1087	21.3119	21.2812	21.4486	21.3202	21.1134	21.0677	21.1748	21.2602	20.8599	21.0557	21.0209	21.061	21.0361	21.0461
ATP2B4	P23634	20.6056	19.915464926463599	20.166633298117901	20.0878	19.907376287816799	20.165855947589701	18.5734	19.0931	19.1356	19.304	19.5374	19.1994	20.5644	20.0369	20.0529	20.0783	20.0499	20.0874	19.1029	19.1695	19.1058	19.2563	19.2616	18.9643
MED27	Q6P2C8	19.4592	19.143337535020301	19.299621420525199	19.1299	19.083930595960702	19.167260820543301	17.8547	18.4554	18.5556	18.3336	18.6431	18.7293	19.418	19.2647	19.1859	19.1204	19.2264	19.0888	18.3842	18.5318	18.5258	18.2858	18.3673	18.4942
QARS	P47897	22.408835758536199	22.1567	22.434576321303499	22.364237851641398	22.1256	22.390821094490899	21.3635	21.937	22.0897	22.106	22.4795	22.3597	22.3677	22.278	22.3209	22.3548	22.2681	22.3123	21.893	22.0135	22.06	22.0582	22.2037	22.1247
PPCS	Q9HAB8	19.717065854511599	19.515387120110201	19.6068	19.624312723343699	19.3364	19.654200018701498	19.9951	20.7481	20.878	20.8701	21.1691	21.0941	19.6759	19.6368	19.4931	19.6148	19.4789	19.5757	20.5245	20.8246	20.8482	20.8224	20.8934	20.859
ADSL	P30566	22.437051847107199	22.520103765749901	22.932418745057301	22.902232105277701	22.4811	22.7279	20.9129	21.3229	21.3768	21.3812	21.7018	21.6283	22.3959	22.6415	22.8187	22.8928	22.6236	22.6494	21.4424	21.3993	21.3471	21.3335	21.426	21.3932
ATP6V0D1	P61421	21.349684604819199	21.628780134811901	22.2353	22.126273916073199	21.840038610413401	22.051339820489702	20.4697	21.0616	21.2759	21.3495	21.8551	21.7396	21.3085	21.7502	22.1216	22.1168	21.9825	21.9728	20.9992	21.138	21.2462	21.3018	21.5793	21.5045
EFTUD2	Q15029	22.1501	22.1546	22.600311987922002	22.654206685595302	22.294949209028399	22.510713268972498	21.2475	21.8599	22.0336	22.0031	22.4651	22.3828	22.1089	22.276	22.4866	22.6447	22.4375	22.4322	21.777	21.9364	22.0038	21.9553	22.1893	22.1477
SDR39U1	Q9NRG7	NA	18.737289432399699	NA	18.7467	18.3827	18.670856998834299	NA	NA	16.1521	17.7773	NA	17.6018	#VALUE!	18.8587	#VALUE!	18.7372	18.5252	18.5924	#VALUE!	#VALUE!	16.1224	17.7296	#VALUE!	17.3668
IDE	P14735	22.102836598450001	21.858099856903699	21.996367686954098	21.964910246274101	21.769307281550802	21.9724	20.7885	21.1956	21.2513	21.3365	21.6273	21.5624	22.0617	21.9795	21.8827	21.9554	21.9118	21.8939	21.318	21.2721	21.2215	21.2888	21.3515	21.3274
TBL2	Q9Y4P3	20.1238	20.125258832286899	20.424740248413901	20.340694686859599	20.170459573786101	20.4821	20.9106	21.5597	21.6217	21.6321	21.9265	21.8994	20.0827	20.2466	20.311	20.3312	20.313	20.4036	21.44	21.6362	21.592	21.5844	21.6508	21.6644
GSTP1	P09211	24.723910426031999	24.690008287917099	24.928607235521199	24.873601290472099	24.645973442071099	24.799957212733101	23.6743	24.2173	24.2973	24.4344	24.847	24.7705	24.6827	24.8114	24.8149	24.8641	24.7885	24.7215	24.2038	24.2937	24.2676	24.3867	24.5712	24.5354
TRAP1	Q12931	23.963936403908399	23.780955479386101	24.107256409792001	24.069015926525498	23.761144052362301	24.064134653435001	21.9648	22.4996	22.6123	22.6487	22.9698	22.8865	23.9228	23.9023	23.9936	24.0595	23.9037	23.9856	22.4943	22.576	22.5826	22.6009	22.6941	22.6515
PTGES2	Q9H7Z7	20.020530660419901	19.863613307427201	20.391314853070401	20.500542805451701	20.0317	19.968904267507298	19.5789	20.264	20.2892	20.278	20.9138	20.7905	19.9794	19.985	20.2776	20.4911	20.1742	19.8904	20.1084	20.3405	20.2595	20.2302	20.638	20.5554
EIF4G2	P78344	21.746068814081301	21.552478149719299	21.7645	21.778692568960299	21.536234620954399	21.731170588888101	21.0636	21.6215	21.6888	21.6019	21.858	21.7644	21.7049	21.6739	21.6508	21.7692	21.6787	21.6527	21.5931	21.698	21.659	21.5542	21.5822	21.5294
OGT	O15294	21.774411469983601	21.544098872376299	21.831590867714102	21.689744296577601	21.523	21.778268042704799	20.0992	20.6635	20.7879	20.8412	21.0779	21.0324	21.7332	21.6655	21.7179	21.6803	21.6655	21.6998	20.6287	20.74	20.7581	20.7934	20.8022	20.7973
PPP5C	P53041	22.0183	21.6345	21.744512480431801	21.577640816153998	21.643113186030899	21.929062338295001	20.9006	21.4569	21.6709	21.6228	21.8985	21.8894	21.9772	21.7559	21.6308	21.5682	21.7856	21.8506	21.4301	21.5334	21.6412	21.5751	21.6227	21.6543
LCMT2	O60294	19.510258691767099	19.0283	19.271573728396099	19.421966357394101	19.310075817650102	19.341561605391401	NA	NA	NA	NA	NA	NA	19.4691	19.1497	19.1579	19.4125	19.4526	19.2631	#VALUE!	#VALUE!	#VALUE!	#VALUE!	#VALUE!	#VALUE!
RRAGC	Q9HB90	20.4048	19.9474	20.1094	19.9687	19.697846131097599	20.1726	NA	NA	NA	NA	NA	NA	20.3636	20.0688	19.9957	19.9592	19.8404	20.0941	#VALUE!	#VALUE!	#VALUE!	#VALUE!	#VALUE!	#VALUE!
MPG	P29372	21.117547130071401	20.9074	21.312464581604999	21.1989	21.037933175563801	21.303583662708501	18.9571	19.7788	19.7888	19.7957	20.2577	20.1993	21.0764	21.0288	21.1988	21.1894	21.1804	21.2251	19.4866	19.8552	19.7591	19.748	19.9819	19.9642
RPL34	P49207	24.4536	24.368731131117698	24.758408192965199	24.611925872333401	24.4335	24.730811467930401	23.5006	24.1894	24.3459	24.4141	24.5237	24.4977	24.4124	24.4901	24.6447	24.6025	24.576	24.6523	24.0301	24.2658	24.3162	24.3664	24.2479	24.2626
VCPIP1	Q96JH7	19.901	19.7654	19.8645	19.656682716005001	19.5656	19.831050520343101	18.5249	19.3955	19.5243	19.4258	19.5615	19.6621	19.8598	19.8868	19.7508	19.6472	19.7081	19.7526	19.0544	19.4719	19.4945	19.3781	19.2858	19.4271
FAM203A;FAM203B	P0CB43;Q9BTY7	21.354274205935301	21.171510509023101	21.4416	21.336694363298999	21.1864	21.550548652507999	19.0537	19.6214	19.7976	20.0036	20.2607	20.1384	21.3131	21.2929	21.3279	21.3272	21.3289	21.4721	19.5832	19.6979	19.7679	19.9559	19.9849	19.9033
C2orf43	Q9H6V9	18.186319528949301	18.048059168893701	18.391535751683001	18.3602	18.295331659141901	18.370252846199101	17.9978	18.1033	18.4585	18.3391	18.7143	18.7366	18.1451	18.1694	18.2778	18.3507	18.4378	18.2918	18.5273	18.1797	18.4288	18.2914	18.4386	18.5016
LRR1	Q96L50	18.836678931825301	18.7962	18.6544	18.660891866316401	18.550560495351501	18.913475772269599	NA	NA	NA	NA	NA	NA	18.7955	18.9176	18.5407	18.6514	18.6931	18.835	#VALUE!	#VALUE!	#VALUE!	#VALUE!	#VALUE!	#VALUE!
PDCD11	Q14690	18.782942151009799	19.060514076025601	20.002654565780102	19.984584825303902	19.7805	19.934494827085899	NA	17.9393	18.5338	18.3134	18.4901	18.2705	18.7418	19.1819	19.889	19.9751	19.923	19.856	#VALUE!	18.0157	18.504	18.2657	18.2144	18.0355
HECTD1	Q9ULT8	20.660476145555801	20.513852493256199	20.720516862358899	20.669647987150601	20.480082623284002	20.7565	18.4067	18.8956	19.0928	19.0871	19.1355	19.1049	20.6193	20.6352	20.6068	20.6602	20.6226	20.678	18.9362	18.9721	19.0631	19.0394	18.8597	18.8699
CTAGE5	O15320	19.4492	18.735577073401299	18.892633251961598	18.8366	18.872569024469101	18.964040784111599	20.057	20.6142	20.7069	20.6265	20.8139	20.7876	19.408	18.857	18.7789	18.8271	19.0151	18.8855	20.5865	20.6906	20.6772	20.5788	20.5382	20.5526
TP53RK	Q96S44	20.535836392595701	20.3499	20.745455599749601	20.7834	20.562	20.660933456313199	19.6444	20.2074	20.2198	20.3384	20.927	20.777	20.4947	20.4713	20.6318	20.774	20.7045	20.5824	20.1739	20.2839	20.1901	20.2906	20.6513	20.542
INTS5	Q6P9B9	19.031311076697602	18.358467116042998	18.914314426648001	19.031739235811202	18.560875513290501	18.960613372389702	17.6418	17.9847	18.2403	18.4371	19.0206	18.8251	18.9901	18.4799	18.8006	19.0223	18.7034	18.8821	18.1713	18.0611	18.2105	18.3894	18.7449	18.5901
RAB10	P61026	25.4312	25.2509	25.5992	25.7166	25.430963883754899	25.598466840943299	21.5279	22.1544	22.177	22.3385	22.6067	22.5125	25.39	25.3723	25.4855	25.7071	25.5735	25.52	22.0574	22.2309	22.1473	22.2908	22.3309	22.2774
RPL3	P39023	23.967290233035801	24.236193542849598	24.7364	24.7375	24.499596107299102	24.630759912664502	23.6878	24.3617	24.4769	24.5214	24.9594	24.8406	23.9261	24.3576	24.6227	24.728	24.6421	24.5523	24.2172	24.4381	24.4471	24.4737	24.6837	24.6056
HSPH1	Q92598	23.2887	23.111413888955401	23.261011885084098	23.206728708064201	22.9816	23.246024874715001	22.4039	22.9672	23.1172	23.117	23.4136	23.3478	23.2475	23.2328	23.1473	23.1973	23.1241	23.1675	22.9333	23.0436	23.0875	23.0692	23.1379	23.1128
VAMP7	P51809	21.014753918542102	20.790143439090301	21.011756034697701	20.911356439310001	20.7471	21.115419907070201	19.3219	19.65	20.1152	20.2303	20.3379	20.1646	20.9736	20.9115	20.8981	20.9019	20.8896	21.0369	19.8513	19.7264	20.0855	20.1826	20.0622	19.9296
RANGAP1	P46060	23.5994	23.617540902401899	23.871689213575699	23.886300307080901	23.600841627313201	23.8222	21.2388	21.8004	21.9023	21.9465	22.2457	22.166	23.5582	23.7389	23.758	23.8768	23.7433	23.7437	21.7683	21.8768	21.8726	21.8988	21.9699	21.9309
CLPTM1L	Q96KA5	20.655606530799702	20.475095383203499	20.549679231711998	20.422879174643899	20.292417860065399	20.577586654740799	20.8696	21.6143	21.6208	21.6604	21.9301	21.8201	20.6144	20.5965	20.436	20.4134	20.4349	20.4991	21.3991	21.6907	21.591	21.6127	21.6543	21.5851
MCM3AP	O60318	18.7813	18.5693	18.958211341620299	18.8824	18.773	19.023226827980501	17.6368	18.1491	18.3401	18.0886	18.6251	18.4663	18.7401	18.6907	18.8445	18.8729	18.9155	18.9447	18.1663	18.2255	18.3104	18.0409	18.3494	18.2313
BAIAP2	Q9UQB8	19.3797	19.198610196530499	19.541308502503799	19.579233944875501	19.330310852356199	19.585267584362501	21.2015	21.7604	21.8568	21.8147	22.0568	22.0067	19.3386	19.32	19.4276	19.5698	19.4728	19.5068	21.731	21.8368	21.827	21.767	21.7811	21.7717
ALDH6A1	Q02252	19.624715756747101	19.488916200218501	19.9778	19.774456166544201	19.694921717482401	19.963999847058101	18.5671	19.0135	19.3143	19.1252	19.4704	19.4524	19.5835	19.6103	19.8641	19.765	19.8374	19.8855	19.0966	19.0899	19.2845	19.0775	19.1946	19.2173
C16orf13	Q96S19	18.908418235041498	18.944422457757302	18.572701560256199	19.016852089991101	19.0118	18.665384259842799	17.8349	18.1926	18.5075	18.554	18.9501	18.902	18.8672	19.0658	18.459	19.0074	19.1543	18.5869	18.3644	18.269	18.4777	18.5063	18.6744	18.667
LANCL1	O43813	21.069	20.712800766415899	21.104334872979301	21.432544234014198	20.866058592002599	21.1281	20.3589	20.8169	20.7447	21.0134	21.2535	21.2021	21.0278	20.8342	20.9906	21.4231	21.0086	21.0496	20.8884	20.8933	20.715	20.9657	20.9777	20.967
NCAPD2	Q15021	21.7073	21.5002	21.702748857145799	21.708170575949399	21.423208228724299	21.628335763330998	20.3845	20.9664	20.9982	20.9647	21.2474	21.2159	21.6662	21.6216	21.5891	21.6987	21.5657	21.5498	20.914	21.0428	20.9685	20.917	20.9717	20.9809
COIL	P38432	19.7794	19.9325	20.222250877634099	20.187079997831798	19.979165348135201	20.230047870769202	18.5246	19.4492	19.4156	19.1492	19.5989	19.4804	19.7383	20.0539	20.1086	20.1776	20.1217	20.1516	19.054	19.5256	19.3858	19.1015	19.3232	19.2453
PHAX	Q9H814	21.833069377833102	21.508002253802701	21.5869	21.369178713497401	21.4372	21.543419018212699	19.3861	20.1726	20.174	19.9956	20.2867	20.2854	21.7919	21.6294	21.4732	21.3597	21.5797	21.4649	19.9156	20.249	20.1443	19.9479	20.0109	20.0504
GNS	P15586	20.166528962949702	19.417253958296701	19.8244	19.822761186462198	19.680540612141499	19.951842834454801	20.9803	21.4585	21.4978	21.5764	21.8149	21.7519	20.1254	19.5386	19.7107	19.8133	19.823	19.8733	21.5097	21.5349	21.4681	21.5287	21.5391	21.5169
DOHH	Q9BU89	20.209133294392501	20.0054	20.599970984074002	20.736647120536201	20.076977691922298	20.4498	18.9663	19.6498	19.6984	19.8535	20.6473	20.3371	20.168	20.1268	20.4863	20.7272	20.2195	20.3713	19.4958	19.7262	19.6687	19.8058	20.3715	20.102
PRDX3	P30048	24.714766233203701	24.486717964801201	24.899835907686398	25.0518	24.5255	24.714650759060302	22.6834	23.2861	23.4188	23.4921	24.0646	23.9578	24.6736	24.6081	24.7861	25.0423	24.668	24.6362	23.2129	23.3625	23.389	23.4444	23.7889	23.7228
GALK1	P51570	21.1796	21.115414724971899	21.3746	21.228195222886399	21.085952549026601	21.3849	19.3832	20.1051	20.2171	20.1252	20.3403	20.3891	21.1384	21.2368	21.2609	21.2187	21.2285	21.3064	19.9127	20.1816	20.1874	20.0775	20.0646	20.154
CNOT1	A5YKK6	20.737076595164901	20.521511481219498	20.7887	20.6874	20.4316	20.754317294370399	19.9826	20.5454	20.6322	20.7902	21.0056	20.9839	20.6959	20.6429	20.675	20.6779	20.5741	20.6758	20.5121	20.6218	20.6025	20.7425	20.7299	20.7488
HSPA4	P34932	23.8079	23.660001104979099	23.863966190517498	23.756153410613699	23.616327659322302	23.827290031497601	22.1482	22.7514	22.8684	22.8772	23.2304	23.1789	23.7667	23.7814	23.7503	23.7467	23.7588	23.7488	22.6777	22.8278	22.8386	22.8295	22.9547	22.9438
UBXN1	Q04323	22.0202	21.738246650742902	21.9265	21.753266069141599	21.594217383920999	21.899283612461598	20.9055	21.6474	21.7611	21.7862	22.1005	22.0786	21.9791	21.8596	21.8128	21.7438	21.7367	21.8208	21.435	21.7238	21.7313	21.7384	21.8247	21.8436
MGA	Q8IWI9	18.150661861660002	18.0934	18.2776	18.257849425362899	18.0852	18.5719	17.7987	17.8984	17.5913	17.6422	17.59	17.3296	18.1095	18.2148	18.1639	18.2484	18.2277	18.4934	18.3282	17.9748	17.5616	17.5945	17.3142	17.0945
PTPN9	P43378	19.279910276306101	19.137301238410199	19.333518972376002	19.213076595796998	19.2144	19.5385	17.8799	18.0889	18.4273	18.4799	18.3883	17.9605	19.2387	19.2587	19.2198	19.2036	19.3569	19.46	18.4094	18.1653	18.3975	18.4321	18.1125	17.7254
PFAS	O15067	22.386227898025901	22.303271049872901	22.558382462248201	22.5894	22.266279749157501	22.555288379205301	19.8502	20.1672	20.39	20.5124	20.886	20.8595	22.3451	22.4247	22.4447	22.58	22.4088	22.4768	20.3797	20.2436	20.3603	20.4647	20.6103	20.6245
FITM2	Q8N6M3	18.2242	18.9021	19.308868802994201	19.509523041721401	19.193299020974202	19.492632087203901	17.6968	18.2564	18.2877	18.6009	18.8019	18.9276	18.183	19.0235	19.1952	19.5001	19.3358	19.4141	18.2263	18.3328	18.258	18.5532	18.5261	18.6926
SEC61A2	Q9H9S3	NA	NA	NA	18.942946841291501	NA	NA	NA	NA	NA	NA	NA	NA	#VALUE!	#VALUE!	#VALUE!	18.9335	#VALUE!	#VALUE!	#VALUE!	#VALUE!	#VALUE!	#VALUE!	#VALUE!	#VALUE!
SEC61A1	P61619	24.030575172016199	23.1477	23.400381436613099	23.180753654432898	23.351694273401499	23.197902886121501	23.5825	24.2612	24.2671	24.0576	24.27	24.3036	23.9894	23.2691	23.2867	23.1713	23.4942	23.1194	24.112	24.3376	24.2374	24.0099	23.9943	24.0686
SYNCRIP	O60506	22.023890150671399	22.555617568362301	23.104969514900901	23.096075761399401	22.744159098434999	22.984352253044399	22.4079	23.0081	23.0895	23.211	23.6795	23.6037	21.9827	22.677	22.9913	23.0866	22.8867	22.9059	22.9374	23.0845	23.0597	23.1632	23.4038	23.3686
ZNF146	Q15072	16.095658420745998	16.162191088871101	16.2999	16.078369620804398	15.8994	15.0194	14.7444	15.5323	15.7428	15.2539	15.9613	16.0576	16.0545	16.2836	16.1862	16.0689	16.042	14.9409	15.2739	15.6087	15.713	15.2061	15.6855	15.8225
CHD4	Q14839	21.657	21.3492	21.590988105675599	21.564563039288299	21.365945826898699	21.627647557779198	21.2398	21.929	22.0025	21.9702	22.2829	22.2454	21.6158	21.4706	21.4773	21.5551	21.5085	21.5492	21.7693	22.0055	21.9727	21.9224	22.0071	22.0104
ZNF24	P17028	20.1549	19.4874	19.716106237261599	19.490529592885999	19.543428629422799	19.792865225194799	17.4536	18.264	18.2324	18.2669	18.3564	18.3258	20.1137	19.6088	19.6024	19.4811	19.6859	19.7144	17.983	18.3405	18.2027	18.2192	18.0806	18.0907
RBM42	Q9BTD8	19.710184298830001	20.478696043300101	21.045555025101699	21.011995214714499	20.6159	20.911422095990901	19.6751	20.0164	20.4999	20.6416	21.2326	21.2474	19.669	20.6001	20.9319	21.0025	20.7584	20.8329	20.2045	20.0929	20.4701	20.5939	20.9569	21.0123
C17orf85	Q53F19	19.167958021175298	19.3216	19.621859929750499	19.375648186412999	19.4245	19.6236	19.1664	19.72	19.8929	19.7866	20.0942	20.0349	19.1268	19.443	19.5082	19.3662	19.567	19.5451	19.6959	19.7964	19.8631	19.7389	19.8184	19.7999
TCEB3	Q14241	20.247210422344999	19.781255765175199	19.8159	19.728438921367498	19.781949093825499	20.093602243666599	19.3995	20.0297	20.1701	20.1159	20.2222	20.225	20.206	19.9026	19.7022	19.719	19.9245	20.0151	19.9289	20.1061	20.1403	20.0682	19.9464	19.9899
MMADHC	Q9H3L0	19.465	18.897883719090999	19.331277428701199	19.3254	18.8741	19.5109	NA	NA	NA	NA	NA	NA	19.4238	19.0193	19.2176	19.3159	19.0166	19.4324	#VALUE!	#VALUE!	#VALUE!	#VALUE!	#VALUE!	#VALUE!
G3BP2	Q9UN86	22.022050380477101	21.7398	22.290373383173399	22.334608630331299	21.9685	22.2874	20.7837	20.9843	21.2381	21.3716	21.7965	21.64	21.9809	21.8612	22.1767	22.3251	22.111	22.2089	21.3131	21.0607	21.2083	21.3238	21.5207	21.4049
NUMB	P49757	20.1915	19.887747642767799	20.1008	19.924	19.909785953217899	20.087225706375101	19.5324	20.267	20.4596	20.4316	20.6718	20.601	20.1504	20.0091	19.9871	19.9146	20.0523	20.0087	20.0619	20.3434	20.4299	20.3839	20.3961	20.366
SRSF7	Q16629	22.7726	23.064263606019701	23.956223662455098	24.037114287743801	23.626640411632899	23.792307034595598	22.5037	23.1156	23.3736	23.5823	24.1706	24.0074	22.7314	23.1857	23.8425	24.0276	23.7691	23.7138	23.0332	23.192	23.3438	23.5345	23.8949	23.7723
SPC25	Q9HBM1	19.8432	19.762296361251401	20.050562440153801	20.069074465046899	19.842654253947799	19.910180984057899	18.9838	19.4248	19.6716	19.6705	19.9875	19.9625	19.802	19.8837	19.9369	20.0596	19.9852	19.8317	19.5133	19.5012	19.6419	19.6228	19.7118	19.7275
NAA20	P61599	20.353129180682799	20.014405996388199	20.296208514175301	20.3106	20.011703272489399	20.276027332563402	NA	19.3354	19.3625	19.3394	19.9561	NA	20.312	20.1358	20.1825	20.3011	20.1542	20.1975	#VALUE!	19.4118	19.3327	19.2917	19.6804	#VALUE!
ERCC4	Q92889	18.863245751938901	18.701671239085499	18.797759343484699	18.937243661624699	18.585287464892701	18.870053593695101	17.9766	18.3805	18.6884	18.8297	18.8099	18.7163	18.8221	18.8231	18.6841	18.9278	18.7278	18.7916	18.5061	18.457	18.6586	18.782	18.5341	18.4813
CLASP2	O75122	20.7905	20.621147414866201	20.768747097185202	20.700607257376902	20.5896	20.870914360461601	18.5569	19.1001	19.3139	19.3736	19.6758	19.6089	20.7494	20.7425	20.6551	20.6911	20.7321	20.7924	19.0863	19.1765	19.2842	19.3259	19.4	19.3738
PFDN1	O60925	23.3868	22.585962488787601	22.7547	22.565600102587801	22.6839	22.660732110743801	20.7173	21.2378	21.3792	21.3991	21.5212	21.3956	23.3456	22.7074	22.641	22.5561	22.8264	22.5822	21.2467	21.3143	21.3495	21.3514	21.2455	21.1605
ATG2B	Q96BY7	19.023035139103701	18.881555474550499	19.070241775534701	18.9664	18.767524049095201	19.069756297968699	18.0379	18.6095	18.8967	18.9087	19.1124	19.1331	18.9819	19.0029	18.9565	18.957	18.91	18.9913	18.5674	18.6859	18.8669	18.8609	18.8366	18.898
VIPAS39	Q9H9C1	19.5736	19.366017651369098	19.562115114988799	19.455175362447001	19.531483151792202	19.896311113722099	18.9457	19.7907	19.9441	20.1256	20.29	20.405	19.5324	19.4874	19.4484	19.4457	19.674	19.8178	19.4752	19.8671	19.9143	20.0778	20.0143	20.1699
AMPH	P49418	19.551482749924201	18.8324	19.040492375309501	19.1006	18.842634448257702	19.3944	NA	NA	NA	NA	NA	NA	19.5103	18.9538	18.9268	19.0911	18.9851	19.3159	#VALUE!	#VALUE!	#VALUE!	#VALUE!	#VALUE!	#VALUE!
IER3IP1	Q9Y5U9	19.308322502460999	19.613764406455001	19.233973432002902	19.2625	19.1004	19.501771421176699	18.8706	NA	NA	NA	NA	NA	19.2672	19.7352	19.1203	19.2531	19.2429	19.4233	19.4	#VALUE!	#VALUE!	#VALUE!	#VALUE!	#VALUE!
PEPD	P12955	21.3108	21.278	21.522511032339199	21.472	21.2729	21.414015394886398	21.4322	22.061	22.1833	22.211	22.4672	22.4527	21.2696	21.3994	21.4088	21.4626	21.4154	21.3355	21.9617	22.1375	22.1536	22.1633	22.1915	22.2176
ACOX1	Q15067	19.538613561795501	19.653824415921601	19.9545	19.987338931127699	19.6299	19.859296300001599	19.0517	19.5232	19.6154	19.738	20.1584	20.1315	19.4974	19.7752	19.8408	19.9779	19.7724	19.7808	19.5812	19.5996	19.5856	19.6903	19.8827	19.8965
ANAPC1	Q9H1A4	19.503341318201102	19.398153525815701	19.695517834569898	19.803926919650401	19.472504709507099	19.662697016334899	17.8312	18.273	18.3981	18.5453	18.6828	18.6992	19.4622	19.5195	19.5818	19.7945	19.615	19.5842	18.3607	18.3495	18.3684	18.4976	18.407	18.4641
TFRC	P02786	22.271013790021801	22.184	21.8451	21.956747928902502	21.7365	22.1759	23.592	24.2276	24.2406	24.2072	24.4865	24.427	22.2298	22.3053	21.7314	21.9473	21.879	22.0974	24.1215	24.3041	24.2108	24.1595	24.2107	24.1919
RTCA	O00442	20.747	20.9659	21.445038340931699	21.625923729973699	20.915447859962701	21.306511329228101	18.2163	18.6336	18.7992	19.1435	19.5118	19.3257	20.7058	21.0873	21.3313	21.6165	21.058	21.228	18.7458	18.7101	18.7694	19.0958	19.236	19.0906
RPS2	P15880	24.322764090256999	24.356674342507102	24.823766859838098	24.925629336512799	24.582884926263699	24.604511181863302	23.6213	24.3328	24.3792	24.3602	24.6806	24.5963	24.2816	24.4781	24.7101	24.9162	24.7254	24.526	24.1508	24.4092	24.3495	24.3125	24.4048	24.3613
C1QBP	Q07021	24.270415354075599	24.4686	24.974168366325902	25.020969182476399	24.535005293968901	24.608742359024799	22.2876	22.8822	22.9761	23.0678	23.7563	23.6431	24.2292	24.59	24.8605	25.0115	24.6775	24.5302	22.8171	22.9587	22.9464	23.0201	23.4805	23.408
OCRL	Q01968	21.283706953374001	21.003326234161499	21.254939745106199	21.104692288657098	20.9928	21.277247026858898	19.5018	20.1591	20.298	20.4282	20.431	20.4254	21.2425	21.1247	21.1412	21.0952	21.1353	21.1988	20.0313	20.2356	20.2683	20.3805	20.1552	20.1904
GOPC	Q9HD26	20.382632168213799	19.9811	20.134358326725899	20.036876967072299	19.8732	20.305399251626401	18.8619	19.6822	19.8055	19.6768	20.0242	19.9631	20.3415	20.1025	20.0207	20.0274	20.0158	20.2269	19.3914	19.7586	19.7757	19.6291	19.7485	19.7281
URI1	O94763	19.596646639504801	19.360240067642099	19.480824649292298	19.386208827449099	19.318938957797101	19.5271	18.7801	19.1913	19.3822	19.3881	19.5401	19.4756	19.5555	19.4816	19.3671	19.3767	19.4614	19.4486	19.3096	19.2677	19.3524	19.3404	19.2643	19.2405
PGM3	O95394	21.5041	21.3094	21.571300480022799	21.3485	21.178975395720499	21.4906	21.8456	22.4564	22.541	22.5555	22.7551	22.7881	21.463	21.4308	21.4576	21.339	21.3215	21.4121	22.3751	22.5328	22.5113	22.5078	22.4793	22.553
VPS45	Q9NRW7	20.265549110985699	20.054250715664701	20.138601953077099	20.186442103490698	19.836828589228599	20.076402056234201	18.8165	19.3627	19.4396	19.5832	19.7836	19.6949	20.2244	20.1756	20.0249	20.177	19.9793	19.9979	19.346	19.4391	19.4098	19.5354	19.5078	19.4598
ROCK2	O75116	20.581880297372098	20.2313	20.445246021679498	20.304467994215901	20.2135	20.462834295834099	19.5108	20.1666	20.2349	20.1659	20.3745	20.3653	20.5407	20.3527	20.3315	20.295	20.356	20.3843	20.0403	20.243	20.2052	20.1182	20.0987	20.1303
TUBA4A	P68366	27.914340075352801	27.891635005763298	28.273300589403899	28.315025394610299	27.900186910816299	28.181119199433301	27.1854	27.8865	27.9777	27.997	28.479	28.3964	27.8732	28.013	28.1596	28.3056	28.0427	28.1026	27.7149	27.963	27.948	27.9493	28.2032	28.1614
UPF2	Q9HAU5	19.9314	20.1013	20.329469083302701	20.198055930552499	20.093349709310601	20.311576347442799	19.3848	18.1381	19.0708	19.2836	19.412	19.3393	19.8902	20.2227	20.2158	20.1886	20.2359	20.2331	19.9143	18.2145	19.0411	19.2359	19.1362	19.1042
ARAP1	Q96P48	19.430321226457298	19.303888105061301	19.756758052323999	19.664522120322001	19.424292636044299	19.812743629692701	NA	NA	NA	17.7467	17.6037	17.7418	19.3891	19.4253	19.6431	19.6551	19.5668	19.7342	#VALUE!	#VALUE!	#VALUE!	17.699	17.3279	17.5067
SMARCA4	P51532	21.067902268261399	20.7162	21.171426563613199	21.096320952799399	20.9104	21.2019	19.766	20.2983	20.3878	20.3894	20.6275	20.6157	21.0267	20.8376	21.0577	21.0869	21.0529	21.1234	20.2955	20.3748	20.358	20.3417	20.3517	20.3806
ODR4	Q5SWX8	20.135934384487499	20.071654374545201	20.359793621385801	20.331257623650099	20.134333061439499	20.4174	18.0483	18.6824	18.8587	18.9776	19.1824	19.0111	20.0948	20.193	20.2461	20.3218	20.2768	20.3389	18.5778	18.7589	18.829	18.9299	18.9067	18.7761
THEM6	Q8WUY1	20.3485	20.168172449140101	20.7161	20.718497981176601	20.294526553664799	20.642593654312702	19.8896	20.2544	20.5325	20.4792	21.0198	20.9089	20.3074	20.2896	20.6024	20.709	20.437	20.5641	20.4191	20.3309	20.5027	20.4315	20.7441	20.6738
PDLIM7	Q9NR12	21.118624891932502	20.974987044969499	21.229492907428501	21.1394	20.9323	21.289020913303101	21.8433	22.394	22.5256	22.6648	22.9743	22.8876	21.0775	21.0964	21.1158	21.1299	21.0748	21.2105	22.3728	22.4705	22.4959	22.6171	22.6985	22.6526
OAT	P04181	23.776523501806299	23.5883	23.972058043532499	24.021918008384102	23.654742703225001	23.908399320772201	21.9273	22.47	22.5966	22.7713	23.1643	22.9965	23.7354	23.7096	23.8584	24.0124	23.7973	23.8299	22.4568	22.5464	22.5669	22.7236	22.8885	22.7614
IBA57	Q5T440	21.416656907596501	21.042208234598899	21.297871353073099	21.183620136777598	20.973423655032299	21.324314679979299	19.642	20.1414	20.3713	20.4497	20.594	20.5232	21.3755	21.1636	21.1842	21.1742	21.1159	21.2458	20.1715	20.2178	20.3416	20.402	20.3183	20.2881
PCNP	Q8WW12	23.285069549341099	22.642992042106201	22.7106	22.382474422693601	22.622	22.817831603803501	22.201	22.82	22.8408	22.766	22.792	22.8489	23.2439	22.7644	22.5969	22.373	22.7645	22.7393	22.7305	22.8964	22.811	22.7182	22.5162	22.6138
C12orf43	Q96C57	19.87	19.620172277507201	20.024130195295701	19.861204341283301	19.894605114853501	20.091004282999702	18.2058	18.7599	18.8399	18.9815	18.9954	18.8061	19.8288	19.7416	19.9104	19.8517	20.0371	20.0125	18.7353	18.8363	18.8102	18.9338	18.7196	18.5711
CAP1	Q01518	24.444599299501899	24.036821404918101	24.092240352212102	23.955530604218101	23.926686048020201	24.052815927191801	23.3162	23.8843	23.9775	24.0167	24.2036	24.1543	24.4034	24.1582	23.9785	23.9461	24.0692	23.9743	23.8457	23.9607	23.9477	23.9689	23.9278	23.9192
SELO	Q9BVL4	18.718287855126999	18.551253072175498	18.860388475343999	18.780886334053399	18.617591907882201	18.9768	17.6492	18.39	18.4466	18.4597	18.5986	18.6688	18.6771	18.6726	18.7467	18.7714	18.7601	18.8983	18.1786	18.4664	18.4169	18.412	18.3228	18.4337
SRP54	P61011	22.0415	21.693672862987899	21.875143369457302	21.8588	21.7076	21.771891979895099	20.8247	21.3886	21.6232	21.5711	21.7901	21.6997	22.0003	21.8151	21.7614	21.8494	21.8501	21.6934	21.3542	21.4651	21.5934	21.5233	21.5143	21.4647
DDAH2	O95865	20.129916065183298	20.0317	20.238776315624801	20.164311215014099	20.050575036110999	20.212775897717499	19.8812	20.6038	20.5751	20.6198	20.8174	20.816	20.0887	20.1531	20.1251	20.1548	20.1931	20.1343	20.4107	20.6802	20.5454	20.5721	20.5416	20.5809
MDH2	P40926	25.309	25.077247258618101	25.413207749072299	25.284596540489002	25.1064	25.3739	23.8261	24.3561	24.417	24.5668	24.8874	24.8338	25.2679	25.1986	25.2995	25.2751	25.2489	25.2954	24.3556	24.4325	24.3872	24.5191	24.6116	24.5987
RPLP0	P05388	23.958601797778801	24.437325822130202	24.930692744566901	25.243972943726799	24.750981819764501	24.705911964049999	22.3356	23.1707	23.2142	23.043	23.6056	23.4767	23.9174	24.5587	24.817	25.2345	24.8935	24.6274	22.8651	23.2472	23.1844	22.9953	23.3298	23.2416
GSN	P06396	20.595705947310702	19.9407	20.0689	19.923534683423899	19.834309527063301	20.197156461259102	22.9813	23.537	23.6397	23.6606	23.9388	23.8972	20.5545	20.0621	19.9552	19.9141	19.9768	20.1187	23.5108	23.6134	23.6099	23.6128	23.6631	23.6622
TLN2	Q9Y4G6	NA	17.667207421176499	17.983829761518599	17.933340612225599	17.901206118736901	18.103042284438398	NA	NA	NA	NA	17.1251	16.9211	#VALUE!	17.7886	17.8701	17.9239	18.0437	18.0245	#VALUE!	#VALUE!	#VALUE!	#VALUE!	16.8493	16.6861
XXYLT1	Q8NBI6	19.994941814460699	19.575723263353201	19.875437377259001	19.808718043761999	19.513706290761899	19.601277804814199	NA	NA	NA	NA	NA	NA	19.9538	19.6971	19.7617	19.7992	19.6562	19.5228	#VALUE!	#VALUE!	#VALUE!	#VALUE!	#VALUE!	#VALUE!
GATA6	Q92908	19.413119966110699	19.068979895187599	19.123201638447501	19.073149326346101	18.9004	19.469910949848099	NA	NA	NA	NA	NA	NA	19.3719	19.1904	19.0095	19.0637	19.0429	19.3914	#VALUE!	#VALUE!	#VALUE!	#VALUE!	#VALUE!	#VALUE!
SRGAP2	O75044	19.2025	18.986850951345701	19.0848	18.8889	18.822824328185298	19.251106461770899	19.1024	19.7045	19.8375	19.9234	20.1048	20.0142	19.1613	19.1082	18.9711	18.8794	18.9653	19.1726	19.6319	19.7809	19.8077	19.8757	19.829	19.7791
SLAIN2	Q9P270	19.649666099411899	19.530480586541501	19.718337398706598	19.5143	19.5421	19.7525	18.3978	18.9104	19.0878	19.1188	19.2526	19.196	19.6085	19.6519	19.6046	19.5049	19.6846	19.674	18.9273	18.9869	19.058	19.0711	18.9769	18.9609
DCTN4	Q9UJW0	20.944322776395602	20.804701819848098	20.937165451728902	20.834602839373101	20.727290858981299	21.037445951546999	19.8133	20.2553	20.5145	20.6443	20.8794	20.8255	20.9032	20.9261	20.8235	20.8251	20.8698	20.959	20.3428	20.3317	20.4847	20.5965	20.6036	20.5904
ABCB1	P08183	18.5874	18.702083381760801	18.695	18.346536301741001	18.7861	NA	NA	NA	NA	NA	NA	NA	18.5463	18.8235	18.5813	18.3371	18.9286	#VALUE!	#VALUE!	#VALUE!	#VALUE!	#VALUE!	#VALUE!	#VALUE!
SEC11C	Q9BY50	18.9699	18.876534396965901	18.894733891424099	18.943262485915898	18.5989	18.4668	18.2041	19.3551	19.3671	19.1713	19.6117	19.5428	18.9287	18.9979	18.781	18.9338	18.7414	18.3883	18.7336	19.4315	19.3373	19.1236	19.3359	19.3077
DIAPH1	O60610	21.557691094313501	21.294947553096399	21.646138516704301	21.574628718707299	21.327742641088602	21.551422076099801	21.6985	22.2863	22.3897	22.3625	22.6805	22.6191	21.5165	21.4163	21.5324	21.5652	21.4703	21.4729	22.228	22.3627	22.36	22.3147	22.4047	22.384
TXNL1	O43396	22.766641295610299	22.353653541831299	22.481	22.378127655138599	22.301837728453499	22.5526	21.9193	22.5507	22.6063	22.6993	22.7929	22.8362	22.7255	22.475	22.3673	22.3687	22.4443	22.4741	22.4488	22.6271	22.5766	22.6516	22.5171	22.6011
KDM1B	Q8NB78	18.1712	18.6617	19.2291	19.194669273175499	18.974008272347099	19.1013	NA	NA	NA	NA	NA	NA	18.13	18.7831	19.1154	19.1852	19.1165	19.0228	#VALUE!	#VALUE!	#VALUE!	#VALUE!	#VALUE!	#VALUE!
FANCG	O15287	NA	15.8344	16.347927250686599	16.412449297154701	15.817021156379001	16.0022	NA	NA	NA	NA	16.6731	16.437	#VALUE!	15.9558	16.2342	16.403	15.9595	15.9237	#VALUE!	#VALUE!	#VALUE!	#VALUE!	16.3973	16.202
CDC42EP4	Q9H3Q1	19.140116143945399	18.9493	18.969934013890398	18.910355993990098	18.9302	19.161	19.0559	19.8352	19.8318	19.7976	19.9582	19.9315	19.0989	19.0706	18.8562	18.9009	19.0727	19.0825	19.5854	19.9116	19.802	19.7498	19.6824	19.6964
SCRIB	Q14160	20.5242	20.580164508304801	21.117691774818201	21.050311615666601	20.881491113486401	21.0959	20.1331	20.5172	20.6841	20.7177	20.9174	20.9253	20.483	20.7016	21.004	21.0408	21.024	21.0174	20.6626	20.5937	20.6544	20.6699	20.6416	20.6902
TRPS1	Q9UHF7	19.230088991366301	18.768610340395501	18.848810323382999	18.638056524079801	18.731985112929902	19.1877	NA	NA	NA	NA	NA	NA	19.1889	18.89	18.7351	18.6286	18.8745	19.1092	#VALUE!	#VALUE!	#VALUE!	#VALUE!	#VALUE!	#VALUE!
PJA2	O43164	18.651280656082299	18.479921100931499	18.572049333114901	18.490635356352101	18.402983157973701	18.522933710789601	NA	NA	NA	NA	NA	NA	18.6101	18.6013	18.4584	18.4812	18.5455	18.4444	#VALUE!	#VALUE!	#VALUE!	#VALUE!	#VALUE!	#VALUE!
JUP	P14923	18.882735175221502	18.205641934247002	19.0973	19.431829051494201	19.3345	19.109620547122699	21.6626	22.1839	22.2631	22.2397	22.5587	22.5257	18.8416	18.327	18.9836	19.4224	19.477	19.0311	22.1921	22.2603	22.2334	22.1919	22.2829	22.2906
HDGF	P51858	24.247406052775901	23.684657444463699	23.819376364237002	23.698777542414899	23.7146	23.935766538734899	23.1888	23.8452	23.9444	23.9607	24.082	24.093	24.2062	23.806	23.7057	23.6893	23.8571	23.8573	23.7183	23.9216	23.9146	23.913	23.8063	23.8579
HDGFRP3	Q9Y3E1	18.253008727163799	18.316102400087001	18.908538605970101	18.698716226234801	18.6218	18.869051516415301	17.7793	18.5833	18.5582	18.8414	19.1007	19.0146	18.2118	18.4375	18.7948	18.6892	18.7643	18.7906	18.3088	18.6598	18.5284	18.7937	18.8249	18.7795
GTF2B	Q00403	20.435610802370299	20.2676	20.353113117833001	20.3535	20.177230521517401	20.461877101036201	18.779	19.167	19.2509	19.3472	19.5273	19.4725	20.3944	20.389	20.2394	20.344	20.3197	20.3834	19.3085	19.2435	19.2211	19.2995	19.2516	19.2374
TMX2	Q9Y320	21.216583087313101	21.091	21.153430370696899	21.281106056176998	20.9139	21.157380393353499	19.1443	19.6018	19.6277	19.8584	20.428	20.2541	21.1754	21.2124	21.0397	21.2716	21.0565	21.0789	19.6738	19.6782	19.598	19.8107	20.1522	20.019
C1orf50	Q9BV19	18.9253	18.8429	18.989073443240699	19.229631596580699	18.930397199257101	18.956226007213498	17.4422	18.1262	18.456	17.8322	18.9863	18.4455	18.8842	18.9643	18.8754	19.2202	19.0729	18.8777	17.9717	18.2026	18.4263	17.7845	18.7106	18.2105
TM9SF1	O15321	19.1107	19.125097556934399	19.397313461599399	19.137337917154401	19.2428	19.485158025411401	19.5261	20.075	20.2325	20.1004	20.3787	20.326	19.0696	19.2465	19.2836	19.1279	19.3853	19.4067	20.0556	20.1514	20.2028	20.0527	20.1029	20.0909
CTH	P32929	20.262348893155199	19.683394135903701	19.890887237314899	19.7788	19.647393713278198	19.9378	19.1722	19.2787	19.5055	19.9385	19.8938	19.8267	20.2212	19.8048	19.7772	19.7693	19.7899	19.8593	19.7017	19.3551	19.4758	19.8907	19.618	19.5916
CARM1	Q86X55	21.754378336104001	21.577	21.750225220336699	21.678672921454702	21.4238	21.713199330368901	19.5288	20.1077	20.2686	20.3049	20.4745	20.4694	21.7132	21.6983	21.6365	21.6692	21.5663	21.6347	20.0583	20.1841	20.2388	20.2572	20.1987	20.2344
POLR2D	O15514	20.068881015865301	19.9703	20.892760445183502	20.727799945538202	20.507939189116399	20.840831488834201	NA	NA	NA	NA	NA	NA	20.0277	20.0917	20.7791	20.7183	20.6504	20.7623	#VALUE!	#VALUE!	#VALUE!	#VALUE!	#VALUE!	#VALUE!
OGFR	Q9NZT2	20.7663	20.537032014811199	20.615113991108299	20.416382009270201	20.439720303664402	20.802648997353302	20.5342	21.3138	21.2899	21.2898	21.3446	21.35	20.7252	20.6584	20.5014	20.4069	20.5822	20.7242	21.0636	21.3903	21.2601	21.242	21.0688	21.1149
YBX3	P16989	23.642915050238699	23.900160976213499	24.2302	24.0727	24.124815773020799	24.3237	21.6526	22.369	22.3939	22.3668	22.4073	22.4136	23.6017	24.0216	24.1165	24.0632	24.2673	24.2452	22.182	22.4455	22.3642	22.319	22.1315	22.1785
QSOX2	Q6ZRP7	18.902918287567999	19.5657	19.7592	19.654214202401601	19.486872170234001	19.744887104379099	18.0907	17.9499	18.57	19.0506	19.5597	19.2414	18.8617	19.6871	19.6455	19.6447	19.6294	19.6664	18.6201	18.0263	18.5402	19.0029	19.284	19.0064
WRNIP1	Q96S55	20.797824741341799	20.6358	20.817463016251999	20.646950968369602	20.614788015031099	20.780315773226398	19.7064	20.2377	20.4543	20.4699	20.6287	20.5772	20.7567	20.7572	20.7038	20.6375	20.7573	20.7018	20.2358	20.3142	20.4245	20.4222	20.3529	20.3422
GPRASP2	Q96D09	19.724767001868599	19.7085	19.6984	19.4194	19.390064237357802	19.580847222505099	NA	NA	NA	NA	NA	NA	19.6836	19.8299	19.5847	19.41	19.5326	19.5024	#VALUE!	#VALUE!	#VALUE!	#VALUE!	#VALUE!	#VALUE!
PRR12	Q9ULL5	19.691793932758799	18.287002194889201	18.534171256606498	18.145442338245601	18.171887751658801	18.536918658707901	17.6378	18.5793	18.5414	18.3716	18.613	18.5583	19.6506	18.4084	18.4205	18.136	18.3144	18.4584	18.1673	18.6557	18.5117	18.3239	18.3372	18.3232
PDCL3	Q9H2J4	21.362989376312999	21.285686614912301	21.435	21.529441202538202	21.351024243541101	21.3991	19.1527	19.8363	19.8216	19.718	20.0682	20.0236	21.3218	21.4071	21.3213	21.52	21.4935	21.3207	19.6822	19.9127	19.7919	19.6703	19.7924	19.7886
PES1	O00541	20.476105459203801	20.4435	21.1375	21.0977	20.982445523166799	21.123076560403401	19.1403	19.7656	19.8535	19.7198	20.1108	20.1227	20.4349	20.5649	21.0238	21.0882	21.125	21.0446	19.6698	19.842	19.8237	19.6721	19.8351	19.8877
NME7	Q9Y5B8	20.019554975982501	19.914149570866702	19.918909754404599	20.030079952622799	19.845117673044701	19.969443506970102	19.4178	19.8349	19.9632	19.8816	20.1125	20.0953	19.9784	20.0355	19.8052	20.0206	19.9876	19.8909	19.9473	19.9113	19.9334	19.8339	19.8368	19.8602
STAM	Q92783	20.031912394305198	20.091116482376201	20.199185631240599	20.292065779511201	20.018461616914799	20.200881346591899	18.7645	19.6076	19.4145	19.4222	19.8048	19.6212	19.9907	20.2125	20.0855	20.2826	20.161	20.1224	19.294	19.684	19.3847	19.3745	19.5291	19.3862
AMMECR1	Q9Y4X0	20.034	18.972581494679901	19.268523897068999	18.896202135234599	19.0673	19.234432855070601	NA	NA	NA	NA	NA	NA	19.9928	19.094	19.1548	18.8867	19.2098	19.1559	#VALUE!	#VALUE!	#VALUE!	#VALUE!	#VALUE!	#VALUE!
MPP6	Q9NZW5	21.1705	21.236459857118302	21.676043978384399	21.555108844578701	21.339759683757901	21.710162549337799	20.2202	20.6616	20.88	20.9689	21.0194	20.9834	21.1294	21.3579	21.5623	21.5456	21.4823	21.6317	20.7497	20.738	20.8502	20.9212	20.7437	20.7483
NSUN2	Q08J23	21.8472	21.849520994085701	22.228700453556701	22.190161708602201	21.8526	22.1557	21.8734	22.4378	22.4744	22.6025	23.1116	22.9695	21.8061	21.9709	22.115	22.1807	21.9951	22.0772	22.4029	22.5142	22.4447	22.5548	22.8359	22.7344
NCAM1	P13591	20.013892571844401	19.425	19.700486839335898	19.552858066365101	19.640490313337398	19.583608857296198	NA	NA	NA	NA	NA	NA	19.9727	19.5463	19.5868	19.5434	19.783	19.5051	#VALUE!	#VALUE!	#VALUE!	#VALUE!	#VALUE!	#VALUE!
ECM29	Q5VYK3	20.6584	20.585366703472001	20.893967322825901	21.018515173615999	20.670482267040398	20.803645873371199	19.5111	20.0744	20.1276	20.2792	20.6198	20.548	20.6173	20.7068	20.7803	21.009	20.813	20.7252	20.0406	20.1508	20.0979	20.2315	20.344	20.313
CRYZ	Q08257	21.040843795968499	20.778	21.038822120422299	20.865147917390999	20.7427	20.980624795287401	19.4621	20.1551	20.2361	20.058	20.5957	20.4974	20.9997	20.8994	20.9251	20.8557	20.8852	20.9021	19.9916	20.2316	20.2064	20.0103	20.32	20.2623
USP11	P51784	20.047034520889401	19.879370431138401	20.069524142646699	19.941435370988099	19.784419051949001	20.072562268456799	20.2799	20.7525	20.8493	20.7442	21.1213	20.991	20.0059	20.0008	19.9558	19.932	19.9269	19.9941	20.8094	20.8289	20.8196	20.6965	20.8456	20.7559
CCNB2	O95067	19.994226637719599	19.717	20.014	19.9944	19.791289562600699	19.9064	18.1292	19.1658	19.2719	19.0185	19.3277	19.2403	19.9531	19.8384	19.9003	19.9849	19.9338	19.828	18.6587	19.2422	19.2422	18.9708	19.0519	19.0052
PARG	Q86W56	19.292703255635701	19.160119044460298	19.3665	19.418	19.261611643911699	19.3562	17.5364	18.169	18.4143	18.4375	19.0071	18.9072	19.2515	19.2815	19.2528	19.4086	19.4041	19.2777	18.0659	18.2454	18.3845	18.3898	18.7313	18.6722
ACTB;ACTG1	P60709;P63261	28.9623	28.4986	28.5934	28.640200834528301	28.310397271121801	28.5987	NA	NA	NA	NA	NA	NA	28.9211	28.62	28.4797	28.6307	28.4529	28.5202	#VALUE!	#VALUE!	#VALUE!	#VALUE!	#VALUE!	#VALUE!
ZNF638	Q14966	20.981573425847198	20.722401018882898	20.984965291544999	20.7812	20.7633	21.038699572032002	19.6427	20.1128	20.2654	20.2722	20.4771	20.4374	20.9404	20.8438	20.8713	20.7717	20.9058	20.9602	20.1722	20.1892	20.2357	20.2245	20.2013	20.2023
DNAJC11	Q9NVH1	NA	19.522293628109701	20.313377944423401	20.634839753022199	20.054479917972099	19.712926373769299	18.4829	19.5003	19.6246	19.7458	20.0291	19.9247	#VALUE!	19.6437	20.1997	20.6254	20.197	19.6344	19.0123	19.5767	19.5948	19.6981	19.7534	19.6897
SBNO1	A3KN83	20.0394	19.926055035594999	20.1022	20.178305573275502	19.8331	20.087569075772301	18.5131	19.1984	19.4004	19.3535	19.5106	19.467	19.9982	20.0474	19.9885	20.1688	19.9756	20.0091	19.0426	19.2749	19.3706	19.3058	19.2349	19.2319
XIAP	P98170	21.1725	20.901272960237598	21.0833	21.014060134705002	20.802694087022001	21.164837220284799	18.8852	19.4439	19.5283	19.4852	19.6175	19.5165	21.1314	21.0227	20.9696	21.0046	20.9452	21.0863	19.4147	19.5203	19.4985	19.4375	19.3418	19.2814
MAP3K4	Q9Y6R4	19.850843449839999	19.615912126599401	19.653797684200701	19.5788	19.4373	19.8596	18.4881	19.2013	19.4509	19.4237	19.6252	19.613	19.8097	19.7373	19.5401	19.5694	19.5798	19.7811	19.0176	19.2777	19.4211	19.376	19.3494	19.378
PECR	Q9BY49	19.661013870240701	19.604303192937099	19.903408239039202	19.656890591970399	19.709452691886099	19.750369548762698	NA	NA	NA	NA	NA	NA	19.6198	19.7257	19.7897	19.6474	19.852	19.6719	#VALUE!	#VALUE!	#VALUE!	#VALUE!	#VALUE!	#VALUE!
CASC3	O15234	19.680454993264298	19.315334626436599	19.4661	19.195533472610499	19.233253061650402	19.339904858386699	17.0299	17.373	17.7869	16.9825	17.3052	17.3767	19.6393	19.4367	19.3524	19.1861	19.3758	19.2614	17.5593	17.4494	17.7572	16.9348	17.0295	17.1417
IGF2R	P11717	21.009904141917001	20.4014	20.589410529882699	20.3982	20.420519773964401	20.635108570757499	19.8849	20.6773	20.7309	20.7536	20.9019	20.9148	20.9687	20.5228	20.4757	20.3887	20.563	20.5566	20.4144	20.7537	20.7012	20.7058	20.6262	20.6797
NAT10	Q9H0A0	20.9302	21.367424576637202	22.095413817786099	22.096731014318902	21.741765057944701	22.098096557798002	20.1753	20.9261	21.0437	21.2923	21.5284	21.4911	20.889	21.4888	21.9817	22.0873	21.8843	22.0196	20.7048	21.0026	21.0139	21.2445	21.2526	21.256
RPIA	P49247	20.956361775995202	21.0165	21.0449	21.025756953875501	20.957273763246299	21.064669553301702	18.393	19.0876	19.2021	19.2959	19.7654	19.4703	20.9152	21.1379	20.9312	21.0163	21.0998	20.9862	18.9225	19.164	19.1723	19.2482	19.4896	19.2353
EHD4	Q9H223	21.040035818961801	21.001679566461998	21.160780349202899	21.1937	20.964036622742402	21.223	20.9603	21.6148	21.6683	21.7891	22.0286	21.9923	20.9989	21.1231	21.0471	21.1843	21.1065	21.1445	21.4898	21.6913	21.6385	21.7414	21.7528	21.7572
SYNGR1	O43759	20.712791030584398	19.981576969479001	20.324116634159399	20.2342	20.305094753655698	20.423683159204799	18.6794	19.3153	19.3488	19.1903	19.6336	19.5505	20.6716	20.103	20.2104	20.2247	20.4476	20.3452	19.2089	19.3917	19.319	19.1425	19.3578	19.3154
SIRT1	Q96EB6	19.826912841107699	20.001885227223401	20.0446	20.0205	19.766574486827299	20.013190279568398	20.8533	20.2399	20.1677	18.8395	20.1783	19.922	19.7857	20.1233	19.9309	20.0111	19.9091	19.9347	21.3827	20.3163	20.1379	18.7918	19.9026	19.6869
OXCT1	P55809	21.119946157575999	20.6376	20.864914227336101	20.616383134951199	20.680684895594599	20.533642525419001	21.5757	22.1484	22.2564	22.0915	22.398	22.3537	21.0788	20.759	20.7512	20.6069	20.8232	20.4551	22.1051	22.2248	22.2266	22.0438	22.1222	22.1186
IRF2BP1	Q8IU81	20.217371999971999	20.211	20.390464445115601	20.431633781927601	20.233353135839199	20.385595786551999	19.3485	20.0643	20.0532	19.8423	20.3988	20.4095	20.1762	20.3324	20.2768	20.4222	20.3759	20.3071	19.878	20.1407	20.0234	19.7946	20.1231	20.1744
PGAM5	Q96HS1	20.696885220061802	20.7158	21.514854318311901	21.5821	21.240688549745499	21.460765783208998	19.9492	20.5521	20.6444	20.5495	20.8999	20.8142	20.6557	20.8372	21.4012	21.5726	21.3832	21.3823	20.4786	20.6285	20.6147	20.5017	20.6241	20.5792
EIF2S3	P41091	23.869463987869199	23.602537235077399	23.811994094570199	23.628116006364099	23.556262991842299	23.841	23.1533	23.7722	23.8547	23.8724	24.0531	24.046	23.8283	23.7239	23.6983	23.6186	23.6988	23.7625	23.6828	23.8487	23.825	23.8247	23.7773	23.811
LRRFIP1	Q32MZ4	20.8353	20.6643	20.686933509416502	20.613692525539999	20.588665940953099	20.656762469245098	20.2605	20.909	20.9173	20.7701	21.0395	20.9998	20.7941	20.7857	20.5732	20.6042	20.7312	20.5783	20.79	20.9855	20.8876	20.7224	20.7637	20.7647
MRPS28	Q9Y2Q9	21.6033	21.382018000502399	21.718503347306999	21.707727315580001	21.455945435372499	21.717633344078902	20.0157	20.3478	20.6494	20.7916	21.1905	20.9814	21.5621	21.5034	21.6048	21.6983	21.5985	21.6391	20.5452	20.4242	20.6196	20.7439	20.9148	20.7464
NEK9	Q8TD19	20.479208655223701	20.047226275557399	20.315382922631599	20.136451219273098	20.0704	20.321255109569101	20.1771	20.6818	20.8384	20.9009	21.0303	21.0586	20.438	20.1686	20.2017	20.127	20.2129	20.2428	20.7066	20.7582	20.8086	20.8532	20.7546	20.8235
RAB32	Q13637	20.164539283414499	20.306517634532501	20.567354157646701	20.522983878282002	20.363525340198599	20.4693	19.2551	19.9917	20.1084	19.9726	20.3691	20.2463	20.1234	20.4279	20.4537	20.5135	20.506	20.3908	19.7846	20.0681	20.0786	19.9249	20.0934	20.0112
PPTC7	Q8NI37	NA	NA	17.289462764539699	17.0204	17.107981519062999	17.569227400447499	17.5727	18.0358	18.1116	17.7279	18.1279	18.1863	#VALUE!	#VALUE!	17.1758	17.011	17.2505	17.4907	18.1022	18.1122	18.0819	17.6801	17.8522	17.9512
RAB12	Q6IQ22	19.360651363302502	18.884582044238901	19.085826758341799	18.8747	19.080214201491099	19.157785367702498	18.8372	19.2642	19.4339	19.5713	19.7641	19.6749	19.3195	19.006	18.9721	18.8652	19.2227	19.0793	19.3666	19.3407	19.4041	19.5235	19.4883	19.4398
SMARCAD1	Q9H4L7	21.685950832298602	21.410575792154901	21.811296434361001	22.010053786741899	21.556108448212701	21.750204400596999	17.6928	18.4084	18.457	18.611	18.7164	18.729	21.6448	21.532	21.6976	22.0006	21.6986	21.6717	18.2223	18.4848	18.4273	18.5633	18.4406	18.4939
TRAPPC4	Q9Y296	21.1866	20.877850631561198	21.0606	20.971691032866701	20.6914	21.1861	18.6831	19.4274	19.6103	19.7902	19.9935	20.0348	21.1454	20.9992	20.9469	20.9622	20.8339	21.1076	19.2126	19.5038	19.5805	19.7425	19.7177	19.7997
CHTF8	P0CG12	NA	19.4177	19.428476984725201	19.311	19.084691285432701	19.514021130636099	18.9938	19.7856	19.8502	19.6404	19.903	19.8804	#VALUE!	19.5391	19.3148	19.3016	19.2272	19.4355	19.5233	19.862	19.8204	19.5927	19.6272	19.6454
LMNB2	Q03252	20.713507604054399	20.616591121267899	21.2264	21.085989429054401	21.0405	21.193199944014601	22.9408	23.5111	23.6504	23.6736	23.8511	23.837	20.6723	20.738	21.1127	21.0765	21.183	21.1147	23.4703	23.5876	23.6207	23.6258	23.5753	23.6019
CENPH	Q9H3R5	19.128333083166201	19.3812	19.348790091283899	19.252591303307199	19.206312794147099	19.494980083015399	NA	19.4085	19.0075	18.8386	18.9629	18.8733	19.0872	19.5026	19.2351	19.2431	19.3488	19.4165	#VALUE!	19.485	18.9778	18.7909	18.6872	18.6383
SYNGR2	O43760	22.6084	22.101186628307001	22.270438697885702	22.081851017753699	22.085793320262798	22.2115	22.4853	23.3434	23.165	23.1719	23.2734	23.2391	22.5672	22.2226	22.1567	22.0724	22.2283	22.133	23.0148	23.4198	23.1352	23.1242	22.9977	23.004
BAG4	O95429	19.493319272247899	19.1075	19.283431652157901	19.3028	19.1779	19.5217	17.0362	17.5729	17.8385	17.8704	17.9587	18.1231	19.4521	19.2289	19.1697	19.2933	19.3204	19.4432	17.5657	17.6493	17.8087	17.8227	17.6829	17.888
DUT	P33316	24.209395519191698	23.8885	24.114309466126802	23.983018926697799	23.676859446669202	24.141111382877401	20.6897	20.8988	21.0111	21.1508	21.4156	21.3684	24.1682	24.0099	24.0006	23.9735	23.8194	24.0626	21.2192	20.9752	20.9814	21.103	21.1399	21.1334
HLTF	Q14527	20.571458200097101	20.639069184502699	20.975644165751898	20.941245151796402	20.644369414010999	20.917765108121401	19.4646	19.8453	19.9102	20.056	20.379	20.3382	20.5303	20.7605	20.8619	20.9318	20.7869	20.8393	19.9941	19.9217	19.8805	20.0083	20.1032	20.1032
NSUN5	Q96P11	21.055529078758902	20.955454142480502	21.112627003348202	20.900410351416198	20.8626	20.998248822543601	18.8792	19.3492	19.6139	19.637	19.9187	19.7845	21.0144	21.0768	20.9989	20.8909	21.0051	20.9198	19.4087	19.4257	19.5841	19.5892	19.6429	19.5495
YARS2	Q9Y2Z4	20.837033428303101	20.286318948887001	20.7287	20.865186345477898	20.400760206193301	20.579560098698899	22.6301	23.3027	23.29	23.3198	23.6194	23.5219	20.7959	20.4077	20.615	20.8557	20.5433	20.5011	23.1596	23.3791	23.2602	23.2721	23.3436	23.2869
PTCD3	Q96EY7	20.561291122565301	20.7785	20.996821176022799	20.884197323760599	20.620884280408401	20.904220836561802	19.9331	20.4128	20.6067	20.747	21.0418	21.0259	20.5201	20.8999	20.8831	20.8747	20.7634	20.8257	20.4626	20.4892	20.577	20.6993	20.766	20.7909
GLDC	P23378	20.236593577032799	20.022251688322399	20.288618259873399	20.290935977695799	20.081718271415198	20.368263069696098	NA	NA	NA	NA	NA	NA	20.1954	20.1436	20.1749	20.2815	20.2242	20.2898	#VALUE!	#VALUE!	#VALUE!	#VALUE!	#VALUE!	#VALUE!
ZNF148	Q9UQR1	18.362408092932501	18.5192	19.079195067125902	19.000805346338399	18.740350645886501	19.109031873938299	19.2478	19.5609	19.7793	19.7657	20.2807	20.1335	18.3212	18.6406	18.9655	18.9913	18.8829	19.0305	19.7773	19.6373	19.7495	19.718	20.0049	19.8984
DENND4A	Q7Z401	NA	18.1782	18.315600404466998	18.1499	18.144724283700299	18.3486	NA	NA	NA	NA	NA	NA	#VALUE!	18.2996	18.2019	18.1404	18.2872	18.2701	#VALUE!	#VALUE!	#VALUE!	#VALUE!	#VALUE!	#VALUE!
SON	P18583	20.983914700452502	20.636718520880699	21.260608196914099	21.197324693810799	21.012464439729801	21.376420002539501	20.6023	21.1619	21.2771	21.2867	21.5455	21.5072	20.9427	20.7581	21.1469	21.1879	21.155	21.2979	21.1318	21.2383	21.2473	21.239	21.2697	21.2722
COX6C	P09669	20.301631550721599	21.2045	22.994317646802401	22.975520111814198	22.782528329747901	22.760033751727899	23.097	23.8575	23.9577	24.0575	24.1468	24.0677	20.2605	21.3258	22.8806	22.9661	22.925	22.6815	23.6264	23.9339	23.9279	24.0097	23.871	23.8326
MCM7	P33993	22.885585379712001	22.9095	23.207033167625902	23.1629	22.833206816788099	23.143990384797199	21.6001	22.203	22.3125	22.3384	22.6674	22.5902	22.8444	23.0308	23.0933	23.1535	22.9757	23.0655	22.1296	22.2794	22.2827	22.2906	22.3916	22.3551
RIOK3	O14730	21.012158018519699	20.5839	20.6971	20.548160227747399	20.423688379276001	20.642095875732799	NA	NA	NA	NA	NA	NA	20.971	20.7053	20.5834	20.5387	20.5662	20.5636	#VALUE!	#VALUE!	#VALUE!	#VALUE!	#VALUE!	#VALUE!
AHCY	P23526	24.6599	24.311	24.499093754807902	24.3725	24.187154971491498	24.587152168867402	24.1029	24.8039	24.8408	24.8973	25.0589	25.061	24.6187	24.4324	24.3854	24.363	24.3297	24.5087	24.6324	24.8803	24.811	24.8495	24.7832	24.826
CUL1	Q13616	21.643703370133199	21.3721	21.5234	21.350277333676999	21.270398571147901	21.514202936829999	20.1254	20.4851	20.6291	20.7566	21.0898	20.9864	21.6025	21.4935	21.4097	21.3408	21.4129	21.4357	20.6549	20.5616	20.5994	20.7089	20.814	20.7513
MCM5	P33992	23.549287488921902	23.484	23.699144510618599	23.6498	23.400626603962198	23.7003	21.7435	22.2241	22.3087	22.359	22.6857	22.5839	23.5081	23.6054	23.5854	23.6403	23.5431	23.6218	22.273	22.3005	22.2789	22.3113	22.4099	22.3488
EXO1	Q9UQ84	18.005925826703699	17.602863284413701	17.808325559599002	17.567276736475101	17.524319849532599	17.888545523312501	NA	NA	NA	NA	NA	NA	17.9648	17.7243	17.6946	17.5578	17.6668	17.8101	#VALUE!	#VALUE!	#VALUE!	#VALUE!	#VALUE!	#VALUE!
SMIM20	Q8N5G0	19.411602585781001	20.045100704787799	20.449764813240201	20.497838936996299	20.1407	20.3873	18.7098	19.3022	19.6158	19.9702	20.0349	19.8982	19.3704	20.1665	20.3361	20.4884	20.2832	20.3088	19.2393	19.3786	19.5861	19.9225	19.7592	19.6631
MCM2	P49736	23.347072176453501	23.1215	23.3981	23.342697006217701	23.0804	23.4032	22.237	22.77	22.8182	22.8755	23.1258	23.1015	23.3059	23.2429	23.2844	23.3332	23.2229	23.3247	22.7665	22.8464	22.7885	22.8278	22.8501	22.8664
RPL10A	P62906	25.000361058279701	24.683165755098699	25.1293	25.1502	24.832087871100399	25.137272344911398	24.3835	24.9249	25.0038	24.9205	25.322	25.3407	24.9592	24.8046	25.0156	25.1407	24.9746	25.0588	24.913	25.0013	24.974	24.8727	25.0462	25.1056
SAYSD1	Q9NPB0	21.561825908071999	20.970498649553399	21.128125101305901	20.900755581483399	20.925485564215901	21.209127858430801	18.1663	18.5722	19.3213	19.1278	18.2733	18.429	21.5207	21.0919	21.0144	20.8913	21.068	21.1306	18.6958	18.6487	19.2916	19.08	17.9975	18.194
C19orf54	Q5BKX5	18.992277296087799	18.897615412939299	19.265050828022598	19.1104	18.959171550572101	19.208839139460299	NA	NA	NA	NA	NA	NA	18.9511	19.019	19.1514	19.1009	19.1017	19.1303	#VALUE!	#VALUE!	#VALUE!	#VALUE!	#VALUE!	#VALUE!
RSRC1	Q96IZ7	18.944140397309901	18.617371612033601	18.909889026418899	18.8613	18.783354086341198	18.958523517654601	18.0248	18.757	18.6047	18.4969	18.768	18.6692	18.903	18.7388	18.7962	18.8518	18.9259	18.88	18.5543	18.8334	18.5749	18.4492	18.4922	18.4341
PRMT6	Q96LA8	18.455671260401701	18.382934592348501	18.165102556441798	18.3518	18.092725005026001	NA	NA	NA	NA	NA	NA	NA	18.4145	18.5043	18.0514	18.3423	18.2352	#VALUE!	#VALUE!	#VALUE!	#VALUE!	#VALUE!	#VALUE!	#VALUE!
DKC1	O60832	20.7549	20.9136	21.553041257996401	21.4661	21.271580451612198	21.522188062938898	19.7692	20.4272	20.6187	20.5163	20.7399	20.7413	20.7138	21.035	21.4393	21.4566	21.4141	21.4437	20.2987	20.5037	20.5889	20.4686	20.4641	20.5063
SCD5	Q86SK9	20.036779680819599	NA	20.257786535197098	20.419620326020301	20.543198521956199	NA	19.9636	20.8418	20.805	19.7217	20.7846	20.5398	19.9956	#VALUE!	20.1441	20.4102	20.6857	#VALUE!	20.4931	20.9183	20.7753	19.674	20.5088	20.3047
OSGEPL1	Q9H4B0	17.275560409373401	17.567313446891699	18.0055	17.903958943721499	17.453864720888799	18.2283	NA	NA	NA	NA	NA	NA	17.2344	17.6887	17.8918	17.8945	17.5964	18.1498	#VALUE!	#VALUE!	#VALUE!	#VALUE!	#VALUE!	#VALUE!
C1orf122	Q6ZSJ8	19.919389810727299	19.759799126065101	19.820201439062402	19.8825	19.9502	20.0047	18.6044	19.3881	19.5147	19.4557	19.4559	19.475	19.8782	19.8812	19.7065	19.873	20.0927	19.9262	19.1339	19.4646	19.4849	19.408	19.1802	19.24
ACADVL	P49748	19.574992286930598	19.1967	19.190344059727199	19.215429818033801	19.020656910002302	19.375830905081401	22.4905	23.13	23.2064	23.2428	23.6051	23.5521	19.5338	19.3181	19.0766	19.206	19.1632	19.2973	23.02	23.2065	23.1767	23.1951	23.3293	23.3171
MAML1	Q92585	19.195486833665001	19.112681082338199	19.1493	19.032592529990801	18.880455003515699	19.102691501284401	NA	NA	NA	NA	NA	NA	19.1543	19.2341	19.0356	19.0231	19.023	19.0242	#VALUE!	#VALUE!	#VALUE!	#VALUE!	#VALUE!	#VALUE!
IPO11	Q9UI26	19.323296598670801	19.391337517381299	19.537872085811699	19.518642150859201	19.428940828505102	19.6627	18.8109	18.9517	19.1776	19.3311	19.4437	19.3107	19.2821	19.5127	19.4242	19.5092	19.5714	19.5842	19.3404	19.0282	19.1479	19.2834	19.168	19.0756
SLC9A3R1	O14745	22.0358	21.5483	21.7406	21.626306494232001	21.6193	21.882922741840101	21.3254	21.984	22.0475	22.0219	22.1398	22.1571	21.9946	21.6697	21.6269	21.6168	21.7618	21.8044	21.8548	22.0604	22.0177	21.9742	21.864	21.922
BICD2	Q8TD16	21.3232	20.810120460715101	20.870963912200398	20.6455	20.708443777483001	20.873944203657398	18.8502	19.5298	19.5178	19.3529	19.7106	19.6524	21.2821	20.9315	20.7573	20.636	20.851	20.7954	19.3796	19.6062	19.488	19.3052	19.4348	19.4173
CPT2	P23786	20.129923572047801	19.753632729885801	19.994695817448601	19.886068923470301	19.797178395280099	20.057548585663699	19.7715	20.4742	20.6072	20.6501	20.7941	20.8222	20.0888	19.875	19.881	19.8766	19.9397	19.9791	20.301	20.5506	20.5774	20.6024	20.5184	20.5871
NOA1	Q8NC60	19.828	20.084584557244401	20.398158835673399	20.354195976847699	20.155922416235601	20.361221762554699	17.4655	18.5467	18.79	18.6516	19.0336	18.9085	19.7868	20.206	20.2845	20.3447	20.2984	20.2827	17.9949	18.6231	18.7602	18.6039	18.7579	18.6735
CCAR1	Q8IX12	21.555129914595501	21.0848	21.3093	21.1213	21.0585	21.325046647645099	20.0715	20.7189	20.8576	20.7646	21.0026	20.9826	21.514	21.2062	21.1956	21.1119	21.201	21.2466	20.601	20.7953	20.8279	20.7169	20.7269	20.7475
EMG1	Q92979	21.208852468836302	21.232487438572999	21.3718	21.402285718129399	21.094465155506501	21.321008693553299	19.9447	20.0423	20.3857	20.3754	20.523	20.5719	21.1677	21.3539	21.2581	21.3928	21.237	21.2425	20.4742	20.1187	20.356	20.3277	20.2472	20.3369
DGCR8	Q8WYQ5	18.805808149858599	18.354148762699499	18.680268896316299	18.540050643909701	18.404555391411499	18.988632062063701	NA	NA	NA	NA	NA	NA	18.7646	18.4755	18.5666	18.5306	18.5471	18.9101	#VALUE!	#VALUE!	#VALUE!	#VALUE!	#VALUE!	#VALUE!
VPS33B	Q9H267	19.233291949083799	19.343776273189199	19.434067604820001	19.3243	19.169042402416501	19.5189	19.1022	19.4595	19.6565	19.7012	19.9602	19.8935	19.1921	19.4652	19.3204	19.3149	19.3116	19.4405	19.6317	19.5359	19.6267	19.6534	19.6844	19.6585
PARP4	Q9UKK3	NA	NA	17.194470263655099	17.572273924071499	17.2349	NA	18.8973	19.212	19.4867	19.5367	19.8136	19.7065	#VALUE!	#VALUE!	17.0808	17.5628	17.3774	#VALUE!	19.4268	19.2885	19.457	19.489	19.5378	19.4715
PDZD11	Q5EBL8	18.827338204043699	18.9742	19.032099496055601	19.095931009854102	18.821888809615501	19.2342	18.0853	18.8239	18.9379	19.0091	19.3399	19.2122	18.7862	19.0956	18.9184	19.0865	18.9644	19.1557	18.6147	18.9004	18.9082	18.9614	19.0642	18.9772
HIST2H2AA3;HIST2H2AC	Q16777;Q6FI13	23.006980918204501	23.708302245365999	24.951823414370299	24.795314972042199	24.6145	24.723083098412499	NA	NA	NA	NA	NA	NA	22.9658	23.8297	24.8381	24.7858	24.757	24.6446	#VALUE!	#VALUE!	#VALUE!	#VALUE!	#VALUE!	#VALUE!
SLC37A4	O43826	NA	18.596797969517802	NA	NA	19.080902822282301	NA	NA	NA	NA	NA	NA	NA	#VALUE!	18.7182	#VALUE!	#VALUE!	19.2234	#VALUE!	#VALUE!	#VALUE!	#VALUE!	#VALUE!	#VALUE!	#VALUE!
PIGT	Q969N2	19.950408783879201	19.609293140309301	19.867441422773901	19.779150182745099	19.645116724826199	19.989553993253899	20.1655	20.6535	20.7091	20.7824	21.0255	21.0344	19.9092	19.7307	19.7537	19.7697	19.7876	19.9111	20.695	20.7299	20.6794	20.7347	20.7498	20.7994
ATL2	Q8NHH9	21.685294062126399	21.358396979698998	21.788956583342799	21.9122	21.561111500792599	21.9144	20.4935	20.3407	20.3175	19.7061	20.4028	19.9311	21.6441	21.4798	21.6753	21.9027	21.7036	21.8359	21.023	20.4172	20.2878	19.6583	20.127	19.696
DDX54	Q8TDD1	19.7844	19.957867670743799	20.3174	20.1622	19.984394065487599	20.281300812585101	18.6995	19.233	19.5003	19.4836	19.6741	19.6361	19.7432	20.0793	20.2037	20.1528	20.1269	20.2028	19.229	19.3094	19.4706	19.4359	19.3983	19.401
MON2	Q7Z3U7	20.317198732437799	19.865913535715102	20.112029057648702	20.1225	19.908013103795302	20.197368658394801	19.0055	19.5649	19.5386	19.5225	19.7599	19.8454	20.276	19.9873	19.9983	20.1131	20.0505	20.1189	19.535	19.6414	19.5089	19.4748	19.4841	19.6104
PRPSAP1	Q14558	20.531231306619802	20.464943762361301	20.654772706605701	20.7354	20.322935399437299	20.6333	18.731	19.4288	19.4761	19.3997	19.7291	19.599	20.4901	20.5863	20.5411	20.7259	20.4654	20.5548	19.2605	19.5052	19.4464	19.352	19.4534	19.3639
PRPSAP2	O60256	21.716763140061602	21.510788410883201	21.6812	21.748	21.412850086753501	21.6551	20.443	20.8167	20.9684	21.0127	21.3149	21.1674	21.6756	21.6322	21.5675	21.7385	21.5554	21.5766	20.9725	20.8931	20.9386	20.965	21.0392	20.9324
ATP5H	O75947	23.0612	23.159716527021299	23.5883	23.5988	23.2847	23.5339	21.8381	22.5259	22.6716	22.6918	23.0437	22.9668	23.02	23.2811	23.4746	23.5894	23.4272	23.4554	22.3676	22.6023	22.6419	22.6441	22.7679	22.7317
SNTB2	Q13425	19.8955	20.074208923142098	20.328626572689199	20.1733	20.0807	20.2635	19.8831	20.3042	20.5472	20.5579	20.85	20.7665	19.8544	20.1956	20.2149	20.1639	20.2232	20.185	20.4126	20.3806	20.5174	20.5102	20.5743	20.5315
LRRC8C	Q8TDW0	19.3018	19.2357	19.331077959411399	19.388571985551501	19.054010220439999	19.559025704655902	NA	NA	NA	NA	NA	NA	19.2606	19.3571	19.2174	19.3791	19.1965	19.4805	#VALUE!	#VALUE!	#VALUE!	#VALUE!	#VALUE!	#VALUE!
SLC27A4	Q6P1M0	20.7529	20.449013476852201	20.7726	20.650816987152901	20.470259694100299	20.695103133934001	19.7295	19.9411	20.1435	20.1282	20.429	20.3746	20.7117	20.5704	20.6589	20.6413	20.6128	20.6166	20.259	20.0175	20.1137	20.0805	20.1532	20.1396
GSTK1	Q9Y2Q3	22.344044813871601	21.496781258827699	21.762352553816498	21.635327431173199	21.515127322727899	21.887495811632299	22.3026	22.9929	22.978	23.0836	23.1245	23.1665	22.3029	21.6182	21.6487	21.6259	21.6576	21.809	22.8321	23.0693	22.9483	23.0359	22.8487	22.9315
CPT1A	P50416	19.0208	18.550518739093899	18.8632	18.617181469574401	18.723500465138599	19.3153	18.7329	19.7666	19.8967	20.1579	20.3026	20.145	18.9797	18.6719	18.7495	18.6077	18.866	19.2368	19.2624	19.843	19.867	20.1102	20.0269	19.9099
TFPT	P0C1Z6	NA	NA	NA	NA	NA	16.9083	17.8083	18.8064	18.8631	18.777	19.1266	18.945	#VALUE!	#VALUE!	#VALUE!	#VALUE!	#VALUE!	16.8298	18.3377	18.8828	18.8334	18.7293	18.8508	18.7099
RPL7	P18124	25.006874393179299	24.856039108443198	25.4005	25.271506734034599	25.175155442004399	25.344	24.1799	24.724	24.8262	24.8616	25.0631	25.0278	24.9657	24.9774	25.2868	25.262	25.3177	25.2655	24.7094	24.8004	24.7965	24.8139	24.7873	24.7927
STK4	Q13043	19.812293058098501	19.629822441542899	19.6959	19.5812	19.5306	19.752825862568098	19.9538	20.557	20.8055	20.7311	20.9968	20.9778	19.7711	19.7512	19.5822	19.5718	19.6731	19.6743	20.4833	20.6335	20.7757	20.6834	20.721	20.7427
TAOK2	Q9UL54	18.355756488294599	18.358102219249002	18.429243317134301	18.429877868907599	18.293	18.736431587353799	NA	NA	NA	NA	NA	NA	18.3146	18.4795	18.3155	18.4204	18.4355	18.6579	#VALUE!	#VALUE!	#VALUE!	#VALUE!	#VALUE!	#VALUE!
TAOK1	Q7L7X3	19.852679994534601	19.5172	19.706881201724801	19.649757335005599	19.365464056090101	19.886422183041098	17.2671	18.1098	18.3528	18.1594	18.5395	18.4923	19.8115	19.6385	19.5932	19.6403	19.508	19.8079	17.7966	18.1862	18.323	18.1117	18.2637	18.2573
RPL22	P35268	24.730160728725899	24.883635648567701	25.344686601909402	25.153345831320799	25.033218104973699	25.2958	23.681	24.2735	24.3174	24.3074	24.5718	24.5327	24.689	25.005	25.231	25.1439	25.1757	25.2173	24.2105	24.35	24.2877	24.2597	24.296	24.2977
TFB1M	Q8WVM0	18.870047400704401	19.081263787205199	19.539875315336001	19.587288954814099	19.442	19.735928993595898	18.1369	NA	NA	NA	19.1062	NA	18.8289	19.2027	19.4262	19.5778	19.5845	19.6574	18.6664	#VALUE!	#VALUE!	#VALUE!	18.8304	#VALUE!
TACC1	O75410	19.017639869606398	18.667012290837899	18.781575871526901	18.710776814830201	18.674620404532401	19.004157571721599	19.3263	20.0222	20.1503	20.1178	20.2065	20.3031	18.9765	18.7884	18.6679	18.7013	18.8171	18.9257	19.8557	20.0986	20.1206	20.0701	19.9307	20.068
MED14	O60244	19.394512971644801	19.102252935608401	19.149402220306602	19.029048930098501	19.046955582353402	19.372135701677699	18.0789	18.8588	18.9348	19.1181	19.2896	19.2753	19.3533	19.2236	19.0357	19.0196	19.1895	19.2936	18.6084	18.9352	18.9051	19.0704	19.0139	19.0403
DHX34	Q14147	19.117935257271199	19.1575	19.095	19.010032617455899	18.797	19.246301357928001	NA	NA	NA	NA	NA	NA	19.0768	19.2789	18.9813	19.0006	18.9395	19.1678	#VALUE!	#VALUE!	#VALUE!	#VALUE!	#VALUE!	#VALUE!
NFXL1	Q6ZNB6	19.624000553493499	19.241698827243798	19.6151	19.4197	19.385657813721799	19.758231631804101	17.7591	18.1365	18.2799	18.4984	18.5847	18.4717	19.5828	19.3631	19.5014	19.4102	19.5282	19.6797	18.2886	18.2129	18.2502	18.4507	18.3089	18.2366
XRCC1	P18887	21.2441	20.8613	21.1937	21.108660846027501	20.979048394053301	21.162459011765701	20.4527	20.913	21.0998	21.2643	21.5603	21.4956	21.2029	20.9827	21.08	21.0992	21.1216	21.084	20.9821	20.9894	21.07	21.2165	21.2846	21.2606
USMG5	Q96IX5	22.7938	22.579917172085999	22.835529760048601	22.763088591845499	22.647081889740999	22.885748667739399	21.4185	21.8597	21.9579	22.1645	22.4094	22.3223	22.7526	22.7013	22.7218	22.7536	22.7896	22.8073	21.948	21.9361	21.9281	22.1168	22.1337	22.0872
RCCD1	A6NED2	19.2675	18.635591666344901	18.771950348286399	18.4486	18.666454032942301	19.079491995343901	18.1386	18.0099	18.1176	17.8703	18.201	18.1862	19.2263	18.757	18.6583	18.4391	18.809	19.001	18.6681	18.0863	18.0878	17.8226	17.9253	17.9511
RRP1B	Q14684	20.758497943825901	20.756857383622201	21.395505117617802	21.315378205639799	21.1937	21.429449922169201	19.1257	19.8236	19.8458	19.8189	19.9189	19.8314	20.7173	20.8782	21.2818	21.3059	21.3362	21.351	19.6552	19.9	19.8161	19.7711	19.6431	19.5964
SMG9	Q9H0W8	19.637704376148001	19.413827489927801	19.528010288202701	19.410774866362701	19.266159260346502	19.441277503932898	18.3184	18.6342	18.9519	18.9351	18.954	18.9523	19.5965	19.5352	19.4143	19.4013	19.4087	19.3628	18.8479	18.7106	18.9221	18.8874	18.6782	18.7172
DUSP12	Q9UNI6	20.2282	20.151736821305199	20.330806908281499	20.3048	20.0399	20.3272	18.4859	NA	19.9761	19.964	20.1204	20.1428	20.187	20.2731	20.2171	20.2953	20.1824	20.2487	19.0154	#VALUE!	19.9463	19.9163	19.8446	19.9078
HNRNPR	O43390	22.8913	23.164991060934899	23.909833671904099	23.892578681988599	23.583931309347701	23.7788	20.5049	21.1375	21.2838	21.3744	21.7502	21.6707	22.8502	23.2864	23.7961	23.8831	23.7264	23.7003	21.0344	21.214	21.2541	21.3267	21.4744	21.4357
TCOF1	Q13428	22.8042	22.5263	22.7105	22.494602669687701	22.539845581917898	22.7168	20.8264	21.4533	21.4752	21.5097	21.5719	21.5635	22.763	22.6477	22.5968	22.4851	22.6824	22.6383	21.3559	21.5297	21.4454	21.462	21.2962	21.3284
PGD	P52209	23.707849202055499	23.6326	23.860959299273901	23.842832334495899	23.601072765080701	23.817	22.5469	23.1132	23.258	23.2544	23.5701	23.4366	23.6667	23.754	23.7473	23.8334	23.7436	23.7385	23.0764	23.1896	23.2283	23.2067	23.2944	23.2015
ANAPC7	Q9UJX3	20.295293926526401	20.350985515511798	20.674376566297902	20.607520967186598	20.4412	20.6655	18.2807	19.1322	19.1902	19.1632	19.4602	19.4414	20.2541	20.4724	20.5607	20.5981	20.5837	20.587	18.8102	19.2087	19.1604	19.1155	19.1845	19.2063
TYSND1	Q2T9J0	20.336521855573299	19.687825416821401	20.094199283365899	19.997693632119798	20.059908065860999	20.202010713740599	17.3462	18.1885	18.2651	17.5004	18.2959	17.971	20.2954	19.8092	19.9805	19.9882	20.2024	20.1235	17.8757	18.265	18.2354	17.4527	18.0201	17.7359
ITSN2	Q9NZM3	19.4832	19.2526	19.4855	19.243705987589301	19.118226292398401	19.427154017088501	18.7869	19.3247	19.3563	19.2981	19.6735	19.5108	19.442	19.3739	19.3718	19.2342	19.2607	19.3487	19.3163	19.4012	19.3265	19.2504	19.3977	19.2758
MPST	P25325	21.8162	21.728717567187399	22.133600470833301	22.2951	21.8502	22.069895761710701	19.2166	19.6788	19.8499	20.1636	20.5008	20.3847	21.775	21.8501	22.0199	22.2856	21.9927	21.9914	19.7461	19.7553	19.8201	20.1159	20.225	20.1496
CNN3	Q15417	22.325952784428001	22.257	22.2509	22.2302	22.090039368226801	22.352048040649301	21.5649	22.4126	22.5746	22.4202	22.7848	22.7634	22.2848	22.3783	22.1372	22.2207	22.2325	22.2736	22.0944	22.489	22.5448	22.3724	22.509	22.5284
AAK1	Q2M2I8	20.348	20.055709315420799	20.035961971787899	19.921514275714099	19.859700757628602	20.169986313996301	20.0707	20.6174	20.7493	20.7689	20.9091	20.8384	20.3069	20.1771	19.9223	19.912	20.0022	20.0915	20.6002	20.6938	20.7195	20.7212	20.6333	20.6033
SLC25A13	Q9UJS0	19.4777	20.468998699880501	21.6975	21.777567672238799	21.472342495253798	21.504	20.7695	21.4327	21.4745	21.5133	21.8006	21.7741	19.4365	20.5904	21.5838	21.7681	21.6149	21.4255	21.299	21.5091	21.4447	21.4656	21.5249	21.5391
CNP	P09543	22.249155407511299	21.863	22.109282401155401	21.9028	21.8062	22.118592280143499	22.3536	22.9564	23.051	23.0801	23.2421	23.2599	22.208	21.9844	21.9956	21.8933	21.9487	22.0401	22.8831	23.0328	23.0213	23.0324	22.9664	23.0249
ALG9	Q9H6U8	18.8557	18.836286472229901	19.115035749110501	19.186159868685099	18.724776573937699	19.054575760996102	NA	18.6682	18.9232	NA	19.4843	19.3445	18.8145	18.9577	19.0013	19.1767	18.8673	18.9761	#VALUE!	18.7447	18.8935	#VALUE!	19.2086	19.1094
HECTD3	Q5T447	20.0941	19.663567905293799	19.808164344976198	19.790573504890901	19.5981	20.054043214205599	18.5753	18.8082	19.1875	19.172	19.4153	19.3552	20.053	19.785	19.6945	19.7811	19.7406	19.9755	19.1048	18.8847	19.1577	19.1243	19.1396	19.1201
CLIC4	Q9Y696	21.405194927248999	21.554518909168898	21.8085	21.8873	21.5105	21.660889196842898	22.0174	22.8823	22.8627	22.8172	23.3013	23.2642	21.364	21.6759	21.6948	21.8778	21.653	21.5824	22.5469	22.9587	22.8329	22.7695	23.0255	23.0292
BCOR	Q6W2J9	19.928313876499601	19.883383948347099	20.110616926276901	20.050106908327599	19.907889230159299	20.1927	NA	NA	NA	NA	NA	NA	19.8871	20.0048	19.9969	20.0406	20.0504	20.1142	#VALUE!	#VALUE!	#VALUE!	#VALUE!	#VALUE!	#VALUE!
OSBPL3	Q9H4L5	18.986487091492201	18.844446975474199	19.055382348306502	19.1002	18.875644671493401	19.294651052474801	19.3018	19.9074	20.0141	19.9976	20.2852	20.2784	18.9453	18.9658	18.9417	19.0907	19.0182	19.2162	19.8313	19.9839	19.9844	19.9499	20.0094	20.0433
PELP1	Q8IZL8	20.8229	20.199290590347999	20.666459000321499	20.9237	20.581966212573601	20.650901389274601	20.4649	20.8977	20.6948	20.9179	21.1137	21.0944	20.7817	20.3207	20.5528	20.9142	20.7245	20.5724	20.9944	20.9741	20.665	20.8702	20.8379	20.8593
STT3B	Q8TCJ2	20.7493	20.5818	20.872777655540101	20.9379	20.700664879379101	20.964050450382501	20.9915	21.4958	21.5637	21.469	22.1242	21.9832	20.7081	20.7032	20.7591	20.9285	20.8432	20.8856	21.521	21.5722	21.5339	21.4213	21.8484	21.7482
KIF23	Q02241	19.439489160226898	19.7822	20.118063280239699	19.978506109107801	19.797037635062399	19.9508	19.644	20.128	20.3498	20.2639	20.5961	20.5133	19.3983	19.9036	20.0044	19.969	19.9395	19.8723	20.1735	20.2044	20.32	20.2162	20.3203	20.2782
PIP5K1A	Q99755	19.5061	19.402418655331299	19.625552346389199	19.527947413114699	19.323329591327699	19.717883937863999	NA	NA	NA	NA	NA	NA	19.4649	19.5238	19.5119	19.5185	19.4658	19.6394	#VALUE!	#VALUE!	#VALUE!	#VALUE!	#VALUE!	#VALUE!
NUP153	P49790	20.972260042907301	20.933197965619499	21.199675553051801	21.065	20.980828243645998	21.215135341963901	19.9801	20.491	20.5572	20.6427	20.8228	20.8087	20.9311	21.0546	21.086	21.0556	21.1233	21.1366	20.5095	20.5674	20.5274	20.595	20.5471	20.5736
OSTF1	Q92882	21.379035014829899	21.5448	21.712883449466599	21.756922008128001	21.583965573261299	21.6173	22.3182	22.6177	22.601	22.7999	23.0146	23.0184	21.3379	21.6662	21.5992	21.7475	21.7265	21.5388	22.8477	22.6941	22.5712	22.7522	22.7388	22.7834
NIT2	Q9NQR4	21.012999062125001	20.816619990809901	21.1544	21.1036	20.803984253874098	21.0146	21.2646	21.9267	22.0436	22.1016	22.4519	22.4391	20.9718	20.938	21.0407	21.0941	20.9465	20.9362	21.7941	22.0032	22.0138	22.0539	22.1761	22.2041
PHGDH	O43175	24.373929138582799	24.0437	24.445311240609001	24.330578360358899	24.167325716219501	24.347485651067501	23.2462	23.7806	23.907	23.9704	24.2788	24.3125	24.3328	24.1651	24.3316	24.3211	24.3098	24.269	23.7757	23.857	23.8773	23.9227	24.003	24.0775
ITGAV	P06756	19.509326448904201	18.170492825415501	18.277919690272402	18.322670064650801	18.192	18.636885607805102	19.5839	20.0845	20.2349	20.3641	20.8576	20.6824	19.4682	18.2919	18.1642	18.3132	18.3345	18.5584	20.1134	20.1609	20.2051	20.3164	20.5819	20.4473
NARG2	Q659A1	18.3842	17.5836	17.7787	17.735913024623802	NA	18.0603	NA	NA	17.3534	17.622	18.1217	17.919	18.343	17.705	17.665	17.7264	#VALUE!	17.9818	#VALUE!	#VALUE!	17.3236	17.5742	17.8459	17.6839
NAGK	Q9UJ70	20.185986053513599	20.0481	19.947490439729599	19.884962008066399	19.8077	20.069378889540602	21.5475	22.2167	22.1572	22.1511	22.4136	22.3857	20.1448	20.1695	19.8338	19.8755	19.9502	19.9909	22.077	22.2931	22.1274	22.1034	22.1378	22.1506
PSME4	Q14997	20.6343	20.542535096890202	20.6208	20.5016	20.460502750823601	20.683890993657698	20.3967	21.0162	21.0662	21.1327	21.3855	21.315	20.5931	20.6639	20.5071	20.4921	20.603	20.6054	20.9262	21.0926	21.0365	21.085	21.1097	21.08
CCDC115	Q96NT0	19.632627399142699	19.078954985144101	19.170219387382598	19.0539	19.000833407256302	19.344717900596301	18.1359	18.7894	18.7188	18.4213	18.9396	18.887	19.5915	19.2003	19.0565	19.0444	19.1433	19.2662	18.6654	18.8658	18.689	18.3736	18.6638	18.6519
CKMT1A	P12532	23.022713594061699	22.708622502845301	23.0722	22.995463443557501	22.7911	23.005348271339098	19.8606	20.3016	20.3743	20.3828	20.7334	20.6968	22.9815	22.83	22.9585	22.986	22.9336	22.9269	20.3901	20.3781	20.3446	20.3351	20.4576	20.4617
CKB	P12277	26.301416397633702	25.954347264785799	26.227152449359401	26.166826756732501	25.922837052681899	26.1419	21.205	21.8178	21.8623	21.9404	22.3919	22.3336	26.2602	26.0757	26.1135	26.1574	26.0653	26.0634	21.7345	21.8942	21.8325	21.8927	22.1161	22.0985
KMT2C	Q8NEZ4	18.7674	18.612729073492101	18.776138643590102	18.5256	18.671191213413302	18.770245952943799	16.5159	17.0465	17.0815	17.056	17.311	17.2686	18.7262	18.7341	18.6624	18.5161	18.8137	18.6918	17.0453	17.1229	17.0517	17.0083	17.0353	17.0335
PDCD6	O75340	19.8608	20.498326258994201	21.048513785645401	21.360564372845101	20.716918667259801	20.824358337010999	21.0675	21.7678	21.8055	22.0532	22.6687	22.5493	19.8197	20.6197	20.9348	21.3511	20.8594	20.7459	21.5969	21.8442	21.7758	22.0055	22.3929	22.3142
RPL7A	P62424	23.9557	24.102427329218902	24.538278918188301	24.513732327882401	24.332734305292099	24.5185	23.3309	24.015	23.9968	23.9997	24.2451	24.17	23.9146	24.2238	24.4246	24.5043	24.4752	24.44	23.8604	24.0915	23.9671	23.952	23.9693	23.9349
CXorf57	Q6NSI4	20.095604550233801	19.950200918878799	20.419771478133299	20.206642957350599	19.987791028466798	20.252859157250398	NA	NA	NA	NA	NA	NA	20.0544	20.0716	20.3061	20.1972	20.1303	20.1744	#VALUE!	#VALUE!	#VALUE!	#VALUE!	#VALUE!	#VALUE!
PLK1	P53350	20.9673	20.9544	21.2392	21.1402	20.986855761739299	21.251080034456201	19.164	19.9504	19.9814	19.9293	20.2137	20.1347	20.9261	21.0758	21.1255	21.1307	21.1294	21.1726	19.6935	20.0268	19.9517	19.8816	19.938	19.8996
PSMD14	O00487	23.652670552231399	23.410465727418998	23.600720577982901	23.5057	23.2706	23.657696395677998	22.1349	22.7709	22.9817	23.0148	23.3471	23.2796	23.6115	23.5319	23.487	23.4962	23.4131	23.5792	22.6644	22.8474	22.9519	22.9671	23.0713	23.0445
FAM208A	Q9UK61	18.4044	18.913071448441698	19.0555	19.163861301175899	19.086134041934201	19.284740112740099	18.4858	18.9597	19.112	19.1788	19.7412	19.588	18.3632	19.0345	18.9418	19.1544	19.2286	19.2062	19.0153	19.0361	19.0823	19.1311	19.4654	19.353
SLC2A1	P11166	19.5947	19.354005907319301	19.487673642906302	19.5947	19.283243675573601	19.760801335339298	21.7773	22.5217	22.4886	22.6299	23.0102	22.9661	19.5535	19.4754	19.374	19.5852	19.4258	19.6823	22.3067	22.5982	22.4588	22.5822	22.7344	22.731
PAF1	Q8N7H5	20.858077822789902	20.6001	20.876205641744299	20.694438255101701	20.644180037177001	20.789828941574001	19.7421	20.1795	20.3431	20.3892	20.5751	20.5238	20.8169	20.7215	20.7625	20.685	20.7867	20.7113	20.2716	20.256	20.3134	20.3415	20.2993	20.2887
GTF3C1	Q12789	21.109522298448201	21.0876	21.419056128663001	21.2916	21.124459566152499	21.419024878267699	19.4557	19.7995	19.9533	20.0726	20.2034	20.2625	21.0684	21.209	21.3054	21.2821	21.267	21.3405	19.9852	19.8759	19.9235	20.0249	19.9276	20.0274
THAP11	Q96EK4	18.320013795366901	18.861794009321201	19.0179	19.025099261312899	18.8248	18.662059484086502	NA	NA	NA	NA	NA	NA	18.2788	18.9832	18.9042	19.0156	18.9673	18.5836	#VALUE!	#VALUE!	#VALUE!	#VALUE!	#VALUE!	#VALUE!
CPOX	P36551	21.878514323900699	21.600167334435199	21.821901752271799	21.740557566773099	21.6666	21.8045	19.6951	20.2615	20.3507	20.3624	20.6526	20.6282	21.8373	21.7216	21.7082	21.7311	21.8091	21.726	20.2246	20.3379	20.321	20.3146	20.3768	20.3931
POLR2B	P30876	20.924503759057899	20.747428359911002	21.1919	21.1526	20.8497	21.1735	19.4031	20.0079	20.1319	20.2017	20.4001	20.387	20.8833	20.8688	21.0782	21.1431	20.9922	21.095	19.9326	20.0843	20.1021	20.154	20.1244	20.1519
TOP2B	Q02880	18.9786	19.165810893248999	19.972809433038599	20.125894674975001	19.749046128506901	20.130703771675002	NA	18.7539	18.9796	19.0707	19.4065	19.4347	18.9374	19.2872	19.8591	20.1164	19.8916	20.0522	#VALUE!	18.8303	18.9499	19.023	19.1307	19.1997
CMBL	Q96DG6	20.661014578752098	20.287100604995899	20.5635	20.351747651628401	20.418075542391701	20.538230321079102	19.5007	20.5839	20.7748	20.7207	20.9455	21.0034	20.6198	20.4085	20.4498	20.3423	20.5606	20.4597	20.0302	20.6603	20.745	20.673	20.6697	20.7683
LONP1	P36776	21.343534708700901	20.964654359228099	21.439589310141098	21.492346134796399	21.1487	21.307649763770598	21.3687	21.9537	22.0081	22.0422	22.3787	22.3183	21.3024	21.086	21.3259	21.4829	21.2912	21.2292	21.8982	22.0301	21.9784	21.9944	22.103	22.0832
MTA1	Q13330	20.3131	20.237251789542899	20.6275	20.531717841490199	20.389893444822398	20.599253463998998	19.4619	19.9632	20.0936	20.2169	20.4228	20.3469	20.2719	20.3586	20.5138	20.5222	20.5324	20.5208	19.9913	20.0396	20.0638	20.1692	20.147	20.1118
ACTR5	Q9H9F9	20.742290611761199	20.518925977192001	20.796781738993399	20.783788671702698	20.4983	20.717332080960698	NA	17.347	17.3605	17.419	17.8188	NA	20.7011	20.6403	20.6831	20.7743	20.6408	20.6388	#VALUE!	17.4234	17.3308	17.3712	17.543	#VALUE!
TUT1	Q9H6E5	19.0777	18.779157132236701	19.038898362868299	18.974578721664301	18.790709268555599	18.795518065716099	NA	18.2808	18.3498	NA	18.1095	18.0539	19.0366	18.9005	18.9252	18.9651	18.9332	18.717	#VALUE!	18.3572	18.32	#VALUE!	17.8337	17.8188
GAA	P10253	19.488796151833899	18.948322703282798	19.2621	18.8746	19.1209	19.3253	19.1186	19.6003	19.6027	19.7278	19.7105	19.7324	19.4476	19.0697	19.1484	18.8651	19.2634	19.2468	19.6481	19.6768	19.573	19.6801	19.4348	19.4974
RPAP1	Q9BWH6	19.181637125977101	19.0871	19.129639211090598	18.982156963681799	18.827265524852699	19.285526462754401	16.8566	17.5907	17.499	17.591	17.5801	17.7935	19.1405	19.2085	19.0159	18.9727	18.9698	19.207	17.3861	17.6671	17.4692	17.5433	17.3043	17.5584
ZFR	Q96KR1	20.0495	19.9789	20.437483236496199	20.387659067349599	20.295814972744299	20.5512	19.3851	19.9794	20.0788	20.0646	20.2662	20.236	20.0083	20.1003	20.3238	20.3782	20.4383	20.4727	19.9146	20.0558	20.049	20.0169	19.9904	20.0009
FXR2	P51116	19.9144	19.742208984107499	20.1911	20.118532245749002	19.9959	20.098378852600302	19.8117	20.3762	20.4484	20.4905	20.6702	20.6349	19.8732	19.8636	20.0774	20.1091	20.1384	20.0199	20.3411	20.4526	20.4186	20.4428	20.3945	20.3998
ADAR	P55265	20.431914008443101	20.4866	21.041956837703999	21.0324	20.756489216546399	20.935678574501399	21.0376	21.5984	21.7287	21.7408	22.007	21.996	20.3907	20.608	20.9283	21.023	20.899	20.8572	21.5671	21.6748	21.6989	21.6931	21.7313	21.7609
WDR77	Q9BQA1	23.0281	23.017550256226102	23.314913086774101	23.236375356963102	23.021826297208801	23.2613	20.9458	21.6486	21.7366	21.7878	22.0985	22.0499	22.9869	23.1389	23.2012	23.2269	23.1643	23.1828	21.4753	21.725	21.7069	21.7401	21.8227	21.8148
AIP	O00170	22.097086040921599	21.738173202273298	21.9087	21.773227980744998	21.689653695439102	21.840177903036299	21.2394	21.829	21.9683	21.984	22.1675	22.1438	22.0559	21.8596	21.795	21.7638	21.8322	21.7617	21.7688	21.9055	21.9385	21.9363	21.8917	21.9088
RSBN1L	Q6PCB5	19.871439816735901	20.521879846227399	20.856321203571198	20.608398393124801	20.451847585376001	20.712	18.5825	18.3308	18.7244	17.5662	18.9156	18.9435	19.8303	20.6433	20.7426	20.5989	20.5944	20.6335	19.112	18.4072	18.6947	17.5184	18.6399	18.7084
NCAPD3	P42695	20.158344731283499	20.1994	20.586973370388598	20.645730557160402	20.3857	20.484071636038301	18.8371	19.5067	19.5676	19.7766	19.7955	19.7796	20.1172	20.3208	20.4733	20.6363	20.5282	20.4056	19.3666	19.5831	19.5378	19.7289	19.5198	19.5445
ECD	O95905	20.373485964804601	20.510555417167598	20.717539616532299	20.7079	20.4092	20.704855501353901	NA	NA	NA	NA	NA	NA	20.3323	20.6319	20.6038	20.6984	20.5517	20.6264	#VALUE!	#VALUE!	#VALUE!	#VALUE!	#VALUE!	#VALUE!
CSTF1	Q05048	21.118574804557799	20.957250386985098	21.290268069625402	21.2123	20.926389476748302	21.266957474569299	19.2563	20.0305	20.2407	20.3424	20.7949	20.6584	21.0774	21.0786	21.1766	21.2029	21.0689	21.1885	19.7858	20.1069	20.211	20.2947	20.5191	20.4233
WDR1	O75083	22.990889362277301	22.827700172422301	22.9663	22.871664979279998	22.673178689245699	23.0144	23.8054	24.3978	24.4232	24.443	24.8167	24.7286	22.9497	22.9491	22.8526	22.8622	22.8157	22.9359	24.3349	24.4742	24.3935	24.3953	24.5409	24.4935
KIF14	Q15058	19.812067773675398	19.510857644098401	19.440733569028101	19.523581362476801	19.382622396105901	19.5716	NA	17.4028	17.8619	17.8521	17.7839	17.8329	19.7709	19.6322	19.327	19.5141	19.5251	19.4931	#VALUE!	17.4792	17.8322	17.8044	17.5081	17.5979
PREB	Q9HCU5	21.453844228338401	21.053	21.396495901829599	21.327269281312599	21.095943317034301	21.4019	20.7957	21.3942	21.6006	21.6539	22.0489	21.9009	21.4127	21.1744	21.2828	21.3178	21.2385	21.3234	21.3252	21.4707	21.5708	21.6061	21.7731	21.6659
CCT8	P50990	25.140620858217702	24.936938559480701	25.1129	25.016089381192799	24.840636194977399	25.0345	23.379	23.8995	24.0209	24.0558	24.3806	24.3405	25.0994	25.0583	24.9992	25.0066	24.9831	24.956	23.9084	23.976	23.9912	24.0081	24.1049	24.1054
SKIV2L	Q15477	20.7328	20.658036454227901	20.8526	20.731124164933199	20.587241597970401	20.7798	19.8806	20.4321	20.4523	20.4823	20.7935	20.7148	20.6916	20.7794	20.7389	20.7217	20.7297	20.7013	20.41	20.5085	20.4225	20.4346	20.5177	20.4797
STUB1	Q9UNE7	22.206090983522699	21.714735260031699	21.987067430077801	21.896727163227599	21.7663	21.836293251403902	20.5313	20.8955	20.953	20.563	21.0616	21.0163	22.1649	21.8361	21.8734	21.8873	21.9088	21.7578	21.0608	20.9719	20.9233	20.5153	20.7858	20.7812
AP1M1	Q9BXS5	21.6989	21.627922727342799	21.8014	21.611405916520901	21.449219507972298	21.6875	21.2267	21.6477	21.8435	21.8169	22.0243	21.9599	21.6577	21.7493	21.6877	21.6019	21.5917	21.609	21.7562	21.7241	21.8137	21.7692	21.7485	21.7248
TNPO1	Q92973	22.3791	22.179763073299501	22.542512649810799	22.742961556982198	22.292709312321701	22.4681	21.6381	22.312	22.3792	22.5246	22.9979	22.9263	22.3379	22.3012	22.4288	22.7335	22.4352	22.3896	22.1676	22.3885	22.3495	22.4769	22.7222	22.6912
DOCK7	Q96N67	20.378640805620599	20.0208	20.190889063435701	20.057430915010901	19.927156453338199	20.214132888125199	19.2584	19.6582	19.8697	19.9074	20.1092	20.1446	20.3375	20.1422	20.0772	20.048	20.0697	20.1356	19.7879	19.7346	19.84	19.8597	19.8334	19.9095
PDHA1	P08559	22.6862	22.459229853483301	22.654200441453501	22.631428692511399	22.457464208918701	22.644578386282699	20.0973	20.5231	20.8115	20.9322	21.1845	21.1848	22.645	22.5806	22.5405	22.622	22.6	22.5661	20.6268	20.5996	20.7817	20.8845	20.9087	20.9497
ATP5B	P06576	25.538123057381402	25.308349375420001	25.6783	25.6479	25.331076616680701	25.603215314316198	24.052	24.677	24.7357	24.8219	25.1777	25.1364	25.497	25.4297	25.5646	25.6384	25.4736	25.5247	24.5815	24.7535	24.706	24.7741	24.9019	24.9013
HDHD3	Q9BSH5	18.7498	18.964192163640199	19.225169894598199	19.2586	18.830723478059198	19.2338	NA	NA	19.0056	18.1676	18.6988	18.6746	18.7086	19.0856	19.1115	19.2491	18.9732	19.1553	#VALUE!	#VALUE!	18.9759	18.1198	18.4231	18.4396
MOV10	Q9HCE1	20.306508884460001	20.4612	20.827191718196101	20.755089552986298	20.600941228047901	20.8457	19.3236	19.9512	20.1066	20.0905	20.3429	20.2709	20.2653	20.5826	20.7135	20.7456	20.7434	20.7672	19.853	20.0276	20.0769	20.0428	20.0671	20.0358
ADSS	P30520	22.458	22.555036481625201	22.796123524074801	22.7149	22.479398588036702	22.744446564917698	21.9074	22.3891	22.5412	22.543	22.9076	22.839	22.4168	22.6764	22.6824	22.7054	22.6219	22.666	22.4368	22.4656	22.5114	22.4953	22.6318	22.6039
ZNF512	Q96ME7	NA	19.7479	20.499881975398399	20.350346634273901	20.272492069281899	20.4998	18.4337	19.1827	19.3178	19.0421	19.2259	19.0094	#VALUE!	19.8693	20.3862	20.3409	20.415	20.4213	18.9632	19.2592	19.288	18.9944	18.9502	18.7743
DCPS	Q96C86	20.793580383238901	20.4679	20.674272882888499	20.6837	20.3788	20.735798472948598	20.199	20.8796	20.9501	20.8053	21.1845	21.0993	20.7524	20.5893	20.5606	20.6742	20.5213	20.6573	20.7285	20.9561	20.9204	20.7576	20.9088	20.8642
RBM10	P98175	20.9371	20.756961915572901	21.051356898920801	20.872182446387701	20.793935099923701	21.107485355194601	20.3712	20.9398	21.0327	21.0366	21.1237	21.1468	20.8959	20.8784	20.9377	20.8627	20.9364	21.029	20.9007	21.0162	21.0029	20.9888	20.8479	20.9117
PKP2	Q99959	18.792474635878001	18.655788669238699	19.483693722309901	19.415741218167302	19.371097720078701	19.694186640844102	20.0675	20.6858	20.7621	20.7342	20.9247	20.8792	18.7513	18.7772	19.37	19.4063	19.5136	19.6157	20.597	20.7623	20.7324	20.6865	20.649	20.6441
ANXA11	P50995	21.271607407428998	21.754762016255199	22.046541183340899	21.947765167279801	21.768406591516499	22.070532444898099	22.0266	22.6884	22.7335	22.8063	23.119	23.087	21.2304	21.8762	21.9328	21.9383	21.9109	21.992	22.5561	22.7648	22.7038	22.7585	22.8433	22.8519
POLR2A	P24928	21.663291766719802	21.222004139460299	21.730300053133998	21.537080902379898	21.4778	21.695635284641401	18.456	19.0116	19.0523	19.1539	19.3178	19.2311	21.6221	21.3434	21.6166	21.5276	21.6203	21.6171	18.9855	19.088	19.0225	19.1062	19.0421	18.9961
CCSMST1	Q4G0I0	19.105936534849999	18.5622	18.754725131691799	18.471250880589398	18.680670956953101	18.723343002916799	17.2668	17.7826	17.7976	17.812	NA	17.9593	19.0648	18.6836	18.641	18.4618	18.8232	18.6448	17.7962	17.859	17.7679	17.7642	#VALUE!	17.7243
CLPB	Q9H078	21.569136306780901	21.390620086447601	21.673686298040298	21.519391074361501	21.429787604199401	21.6492	20.3456	20.8527	20.9614	20.9756	21.2183	21.1807	21.528	21.512	21.56	21.5099	21.5723	21.5707	20.8751	20.9291	20.9317	20.9278	20.9426	20.9456
TRAPPC8	Q9Y2L5	19.788470104427901	19.992681676949399	20.285249850521101	20.148030406449099	19.940138860517099	20.202482201782701	NA	20.2556	20.3738	20.3784	20.6401	20.5398	19.7473	20.1141	20.1716	20.1386	20.0826	20.124	#VALUE!	20.332	20.3441	20.3307	20.3643	20.3048
AMDHD2	Q9Y303	19.542625548811699	19.126013090155698	19.202213127089799	19.096870943679999	18.867932422147401	19.359984528556001	19.2846	19.6358	19.7082	19.957	20.0524	20.1652	19.5015	19.2474	19.0885	19.0874	19.0104	19.2815	19.814	19.7123	19.6784	19.9093	19.7767	19.9301
FAF2	Q96CS3	22.043379903513902	21.9989	22.454278273979501	22.3702	22.1336	22.464208555008501	21.3101	21.9941	22.0716	22.1201	22.3487	22.3479	22.0022	22.1203	22.3406	22.3608	22.2761	22.3857	21.8396	22.0705	22.0418	22.0723	22.073	22.1129
GOLIM4	O00461	20.802667992174801	20.482775953369298	20.627727470744201	20.4014	20.4498	20.635921117945301	19.2235	19.8573	19.9367	19.8546	20.0875	20.0735	20.7615	20.6042	20.514	20.3919	20.5923	20.5574	19.7529	19.9338	19.9069	19.8069	19.8117	19.8384
MLX	Q9UH92	NA	15.8766	NA	NA	15.2172	NA	NA	NA	NA	NA	NA	NA	#VALUE!	15.998	#VALUE!	#VALUE!	15.3597	#VALUE!	#VALUE!	#VALUE!	#VALUE!	#VALUE!	#VALUE!	#VALUE!
HARS2	P49590	20.016	19.382318496054499	19.593176376862299	19.365176185789402	19.225528089221299	19.493655248847801	19.0162	19.4382	19.7337	19.6534	19.8991	19.8816	19.9748	19.5037	19.4795	19.3557	19.368	19.4152	19.5456	19.5146	19.7039	19.6057	19.6233	19.6465
DCP1B	Q8IZD4	18.8859	19.0978	18.964811954915898	18.9664	18.658561556175499	19.161264574486701	NA	NA	NA	NA	NA	NA	18.8447	19.2192	18.8511	18.957	18.8011	19.0828	#VALUE!	#VALUE!	#VALUE!	#VALUE!	#VALUE!	#VALUE!
SNAP23	O00161	19.747668158554301	19.801798649646699	20.791293693492999	20.628861761199701	20.6535	20.732179610439999	19.6105	20.4081	20.4603	20.46	20.5844	20.6347	19.7065	19.9232	20.6776	20.6194	20.796	20.6537	20.14	20.4846	20.4305	20.4123	20.3087	20.3996
PPP6C	O00743	20.4298	20.723084428642402	20.958164097146302	20.912688268017199	20.671263192383599	20.915267807725101	19.7617	20.3057	20.46	20.6307	20.8642	20.901	20.3886	20.8445	20.8445	20.9032	20.8138	20.8368	20.2912	20.3821	20.4302	20.583	20.5885	20.6659
PPP2CA	P67775	22.487094259241601	22.546602495602301	22.8531	22.909343248877601	22.553462485777398	22.702303859938102	22.357	22.9114	23.0452	23.1316	23.7148	23.492	22.4459	22.668	22.7394	22.8999	22.696	22.6238	22.8865	22.9879	23.0155	23.0839	23.439	23.2569
IMMT	Q16891	20.369002104059199	20.6737	22.133006558038101	22.352939284331899	21.961353657161599	21.8311	22.7867	23.3644	23.4396	23.5057	23.7877	23.7293	20.3278	20.7951	22.0193	22.3435	22.1039	21.7527	23.3162	23.4408	23.4099	23.458	23.5119	23.4943
SIKE1	Q9BRV8	18.829337329890802	19.127862445658099	19.157644724387701	19.096796924648402	19.0298	19.2838	NA	NA	NA	NA	NA	NA	18.7882	19.2493	19.0439	19.0873	19.1723	19.2053	#VALUE!	#VALUE!	#VALUE!	#VALUE!	#VALUE!	#VALUE!
PPP1CA	P62136	22.909205497290198	22.810607238297401	23.414736091082599	23.432845560124999	23.086270357963901	23.273551858377001	22.1438	22.7047	22.7318	22.806	23.3496	23.2166	22.868	22.932	23.301	23.4234	23.2288	23.1951	22.6733	22.7811	22.702	22.7583	23.0738	22.9816
IRAK1	P51617	19.232724972347999	19.366312096915198	19.721488591529098	19.7265	19.553677822061999	19.820008016952499	17.8986	18.2788	18.7135	18.5866	18.9285	18.9377	19.1916	19.4877	19.6078	19.7171	19.6962	19.7415	18.4281	18.3552	18.6838	18.5389	18.6527	18.7026
POLD2	P49005	20.379094807122001	20.305547908280801	20.535528744491799	20.503083543742299	20.241020539467399	20.510714365696501	20.0348	20.5684	20.7321	20.6187	20.984	20.871	20.3379	20.4269	20.4218	20.4936	20.3835	20.4322	20.5643	20.6448	20.7024	20.571	20.7082	20.636
ZNF574	Q6ZN55	17.3041	17.1906	17.176640397697401	17.2366	16.951532627953199	17.402236442159801	17.8811	18.5387	18.5211	18.4314	18.5618	18.2412	17.2629	17.312	17.0629	17.2271	17.094	17.3237	18.4105	18.6151	18.4913	18.3837	18.2861	18.0061
TIPIN	Q9BVW5	19.568425626281901	19.582646286537599	18.991778262051898	19.346661100120802	19.0511	18.756067843961599	NA	NA	NA	NA	NA	NA	19.5273	19.704	18.8781	19.3372	19.1936	18.6776	#VALUE!	#VALUE!	#VALUE!	#VALUE!	#VALUE!	#VALUE!
RAD21	O60216	20.361182188167799	20.2548	20.637898641984801	20.558875151263599	20.2749	20.543937278676601	20.7605	21.3191	21.5374	21.643	21.9909	21.8701	20.32	20.3762	20.5242	20.5494	20.4174	20.4654	21.29	21.3955	21.5076	21.5953	21.7151	21.6351
VCP	P55072	24.108993548334301	23.946301615957001	24.173399089679901	24.1259	23.875	24.173701609990101	23.9076	24.4456	24.5286	24.6557	24.9827	24.9177	24.0678	24.0677	24.0597	24.1164	24.0175	24.0952	24.437	24.5221	24.4988	24.6079	24.707	24.6826
USP39	Q53GS9	21.189525891822601	21.045755034252601	21.448476770554301	21.501218721268199	21.131091062840898	21.4692	19.691	20.4024	20.4698	20.6221	20.9573	20.8574	21.1484	21.1671	21.3348	21.4917	21.2736	21.3907	20.2204	20.4788	20.44	20.5744	20.6816	20.6224
TAF6	P49848	18.544027409737001	18.4194	18.674529424491901	18.621842877272002	18.324206841061699	18.659595262712799	17.3477	17.2797	17.5837	17.5513	17.7929	17.7242	18.5029	18.5408	18.5608	18.6124	18.4667	18.5811	17.8772	17.3561	17.5539	17.5036	17.5171	17.4891
CRTAP	O75718	21.138343384431401	21.096685828048901	21.468	21.302448221610302	21.152	21.473756293840299	20.0279	20.6223	20.8136	21.0044	21.1398	21.0792	21.0972	21.2181	21.3543	21.293	21.2945	21.3953	20.5574	20.6987	20.7839	20.9567	20.8641	20.8441
TRABD	Q9H4I3	19.975	19.435124104522401	19.9097	19.8738	19.618617995532698	19.728498983208201	NA	NA	NA	NA	NA	NA	19.9338	19.5565	19.796	19.8644	19.7611	19.65	#VALUE!	#VALUE!	#VALUE!	#VALUE!	#VALUE!	#VALUE!
LTV1	Q96GA3	21.2487	21.415569604177701	21.581967939856298	21.585337520787402	21.315956491455399	21.554554798527398	18.941	18.4719	18.7207	18.9487	19.1327	19.0449	21.2075	21.537	21.4683	21.5759	21.4585	21.4761	19.4705	18.5483	18.6909	18.901	18.8569	18.8098
PAFAH1B1	P43034	22.7141	22.148771376240202	22.290742646749599	22.082024619208202	21.998661453742301	22.320803333563699	22.0141	22.6877	22.8435	22.8251	23.0224	23.0075	22.673	22.2702	22.177	22.0726	22.1412	22.2423	22.5435	22.7641	22.8137	22.7774	22.7467	22.7724
CCDC12	Q8WUD4	20.7439	20.7196	20.9904	20.811858016018601	20.883040751128899	21.091452490643501	19.367	20.0962	20.2498	20.2733	20.4645	20.4658	20.7027	20.841	20.8767	20.8024	21.0255	21.013	19.8965	20.1726	20.2201	20.2256	20.1887	20.2307
UIMC1	Q96RL1	19.066651735439098	18.980098503427001	19.258974271633601	19.071493225190899	19.167975376219299	19.354410817819499	16.0861	17.3835	17.7163	17.5245	17.9697	17.9366	19.0255	19.1015	19.1453	19.062	19.3105	19.2759	16.6155	17.4599	17.6865	17.4768	17.6939	17.7015
POLR2M	P0CAP2	18.099	17.7699	17.829427412917799	17.8197	17.879	17.951010500254799	18.1947	19.2289	19.2931	19.1718	19.3264	19.387	18.0578	17.8913	17.7157	17.8102	18.0215	17.8725	18.7242	19.3053	19.2633	19.1241	19.0506	19.1519
BPNT1	O95861	21.7576	21.475179858028898	21.613534784807602	21.555898467836101	21.368800490579201	21.584321481982101	20.7933	21.1449	21.532	21.6002	21.8214	21.7077	21.7164	21.5966	21.4998	21.5464	21.5113	21.5058	21.3228	21.2214	21.5022	21.5525	21.5456	21.4726
SUPT6H	Q7KZ85	20.092870682157098	20.032134172316201	20.406257020125899	20.315301060689698	20.1219	20.393097741049001	19.7235	20.2544	20.3942	20.4659	20.8617	20.7557	20.0517	20.1535	20.2926	20.3058	20.2644	20.3146	20.253	20.3308	20.3645	20.4182	20.5859	20.5207
LARP4B	Q92615	21.023666107284399	20.871695604758798	21.1769	21.0381	20.908886301952901	21.258725112762601	18.704	19.3327	19.3388	19.3814	19.5978	19.5613	20.9825	20.9931	21.0632	21.0286	21.0514	21.1802	19.2335	19.4092	19.309	19.3336	19.3221	19.3262
NR2F6	P10588	NA	NA	NA	18.657262616649501	NA	NA	NA	NA	NA	NA	NA	NA	#VALUE!	#VALUE!	#VALUE!	18.6478	#VALUE!	#VALUE!	#VALUE!	#VALUE!	#VALUE!	#VALUE!	#VALUE!	#VALUE!
CRNKL1	Q9BZJ0	20.124521684146199	19.887082089040302	20.304874582406701	20.173395798083899	20.056229176454501	20.285	19.9112	20.3856	20.5198	20.5977	20.7149	20.6567	20.0834	20.0085	20.1912	20.1639	20.1987	20.2065	20.4407	20.4621	20.4901	20.5499	20.4391	20.4217
ITGA2	P17301	19.216468879755901	18.556461017014399	18.410678344072299	18.351043636937298	18.3567	18.690304589195801	20.8818	21.4833	21.6095	21.7168	21.8939	21.8481	19.1753	18.6779	18.297	18.3416	18.4992	18.6118	21.4113	21.5598	21.5797	21.6691	21.6181	21.6131
PFKM	P08237	21.531143918115198	21.301377711251099	21.488277519006299	21.391714029452501	21.214846863330099	21.514062760542298	19.463	20.1387	20.2186	20.2526	20.5247	20.4247	21.49	21.4228	21.3746	21.3822	21.3574	21.4356	19.9925	20.2151	20.1888	20.2048	20.2489	20.1896
MRPS9	P82933	20.659261365175698	20.777453535262499	21.085212895405199	21.191365715417401	20.806971449624498	20.9554	19.3307	19.8809	19.9071	19.9458	20.3524	20.169	20.6181	20.8988	20.9715	21.1819	20.9495	20.8769	19.8602	19.9574	19.8773	19.8981	20.0766	19.9339
WDR54	Q9H977	19.715819663574699	19.5647	19.911326886022302	20.0306	19.6023	19.880022670269302	17.0948	17.8316	17.7833	18.1122	18.5166	18.2043	19.6746	19.6861	19.7976	20.0211	19.7448	19.8015	17.6243	17.9081	17.7536	18.0645	18.2408	17.9692
SGTA	O43765	22.861626846703899	22.653614358939802	22.793031380929499	22.683868567874899	22.6195	22.781413255231602	21.724	22.4644	22.5228	22.5841	22.8678	22.7773	22.8205	22.775	22.6793	22.6744	22.762	22.7029	22.2535	22.5409	22.4931	22.5364	22.5921	22.5422
DARS2	Q6PI48	22.310225535914299	22.039703662589201	22.510090858844801	22.518331645444299	22.1726	22.436324657242601	19.6621	19.9372	19.9888	20.1677	20.5759	20.5091	22.2691	22.1611	22.3964	22.5089	22.3151	22.3578	20.1915	20.0136	19.959	20.12	20.3002	20.274
NUPL2	O15504	18.4642	18.851783134874101	19.2741	19.186834600679902	19.029270182392398	19.048810331617201	18.0619	NA	18.2715	18.7739	19.1749	19.0042	18.4231	18.9732	19.1604	19.1774	19.1718	18.9703	18.5914	#VALUE!	18.2417	18.7261	18.8991	18.7691
DHX8	Q14562	20.380568926838599	20.199986866471399	20.540790807971401	20.523520462958398	20.3344	20.642036465313399	19.3836	19.7862	20.0549	20.0506	20.1924	20.2642	20.3394	20.3214	20.4271	20.5141	20.4769	20.5635	19.913	19.8627	20.0251	20.0029	19.9166	20.0291
PSMC1	P62191	23.863163776670699	23.509671941805799	23.737	23.6949	23.499	23.7825	23.1149	23.7135	23.8202	23.7789	24.1688	24.1123	23.822	23.6311	23.6233	23.6854	23.6415	23.704	23.6444	23.7899	23.7905	23.7312	23.893	23.8772
ANKFY1	Q9P2R3	20.0627	19.955887818328701	20.1873	20.113	19.984251443672498	20.097483220614301	19.8661	20.4681	20.7223	20.6736	21.071	21.0343	20.0215	20.0773	20.0736	20.1036	20.1268	20.019	20.3956	20.5446	20.6925	20.6259	20.7953	20.7993
ZFAND1	Q8TCF1	19.386120473412301	19.3096	19.542101670596601	19.420014242426799	19.253175873600298	19.417367088960301	NA	18.2124	18.7394	18.942	18.7217	18.8865	19.3449	19.431	19.4284	19.4105	19.3957	19.3389	#VALUE!	18.2888	18.7097	18.8943	18.446	18.6515
MAP3K3	Q99759	21.283244794772301	20.780024858508099	20.983384647035901	20.769542008927399	20.736972487128298	21.040488651168602	NA	20.6497	20.7868	20.7583	21.011	21.0413	21.2421	20.9014	20.8697	20.7601	20.8795	20.962	#VALUE!	20.7261	20.7571	20.7106	20.7352	20.8063
ST13	P50502	24.756186261798199	24.369722957014002	24.574625467517802	24.509451792789498	24.3664	24.550682663767098	22.6275	23.337	23.4085	23.3586	23.6352	23.6518	24.715	24.4911	24.4609	24.5	24.5089	24.4722	23.1569	23.4135	23.3787	23.3108	23.3595	23.4168
SNX8	Q9Y5X2	18.939365655323801	18.7148	18.865586930665799	18.793008842275398	18.696814296837001	18.9251	19.1871	19.3456	19.5217	19.4457	19.7254	19.7297	18.8982	18.8362	18.7519	18.7835	18.8393	18.8466	19.7166	19.4221	19.492	19.398	19.4497	19.4946
ADAM10	O14672	19.470203600376401	19.0946	19.414293489388999	19.276	19.171323511622202	19.4758	20.6429	21.2628	21.3294	21.2993	21.5351	21.5705	19.429	19.216	19.3006	19.2665	19.3138	19.3973	21.1723	21.3393	21.2997	21.2516	21.2593	21.3355
PCK2	Q16822	19.3261	19.3129	19.663457755418001	19.657424298903202	19.382700934549199	19.633672335735898	19.957	20.4916	20.6313	20.8056	21.2412	21.0849	19.2849	19.4343	19.5498	19.648	19.5252	19.5552	20.4865	20.5681	20.6016	20.7578	20.9654	20.8499
IFT46	Q9NQC8	NA	17.030909054622501	NA	17.862	17.542584228220299	17.133235181443499	NA	NA	NA	NA	NA	NA	#VALUE!	17.1523	#VALUE!	17.8525	17.6851	17.0547	#VALUE!	#VALUE!	#VALUE!	#VALUE!	#VALUE!	#VALUE!
PET112	O75879	20.447219416702701	19.919639343718501	20.1202	20.005299590730999	19.9305	20.322927432831399	NA	NA	NA	NA	NA	NA	20.406	20.041	20.0065	19.9958	20.073	20.2444	#VALUE!	#VALUE!	#VALUE!	#VALUE!	#VALUE!	#VALUE!
FLYWCH2	Q96CP2	21.175793937171999	20.601999730992201	20.654023218584001	20.551570663819302	20.611724224106698	20.791074738153601	20.0123	20.827	20.8791	20.6296	20.8015	20.832	21.1346	20.7234	20.5403	20.5421	20.7542	20.7126	20.5418	20.9034	20.8493	20.5819	20.5258	20.5969
ATP7A	Q04656	18.247281321242401	17.849244850607899	18.226657267361499	18.040377638066602	18.0104	18.427714736938299	NA	NA	NA	NA	NA	NA	18.2061	17.9706	18.113	18.0309	18.153	18.3492	#VALUE!	#VALUE!	#VALUE!	#VALUE!	#VALUE!	#VALUE!
DIS3	Q9Y2L1	22.815097009102701	22.5729	22.840700964398302	22.774419505139299	22.517162049637601	22.775357213644401	19.7658	20.2573	20.3862	20.48	20.7143	20.7098	22.7739	22.6943	22.727	22.7649	22.6597	22.6969	20.2953	20.3337	20.3564	20.4323	20.4386	20.4748
FANCD2	Q9BXW9	19.910988707649601	19.670154818376499	19.801152733269799	19.702298240915798	19.5747	19.687285514123801	19.0127	19.7005	19.7942	19.7095	20.121	19.9674	19.8698	19.7915	19.6875	19.6928	19.7172	19.6088	19.5422	19.7769	19.7645	19.6618	19.8453	19.7323
STMN1	P16949	24.3855	24.089230411043999	24.2709	24.247533288497198	24.074781034505399	24.140658902319601	23.3346	23.9906	24.1588	24.2169	24.4703	24.4118	24.3443	24.2106	24.1572	24.2381	24.2173	24.0622	23.8641	24.067	24.129	24.1692	24.1945	24.1767
LARP7	Q4G0J3	19.351385075284199	19.8267	19.9869	19.727315553826301	19.740592908019799	19.961262267809499	18.6418	19.1265	19.2521	19.2752	19.3915	19.3493	19.3102	19.9481	19.8732	19.7178	19.8831	19.8828	19.1712	19.203	19.2224	19.2275	19.1157	19.1142
UAP1	Q16222	22.598165960660101	22.155992952390498	22.394	22.394402163496501	22.127128041058299	22.338808348189598	20.2319	20.6756	20.8424	20.5396	20.9526	20.9231	22.557	22.2774	22.2803	22.3849	22.2696	22.2603	20.7614	20.752	20.8126	20.4919	20.6769	20.688
FGFR1OP2	Q9NVK5	17.574841398405699	NA	17.676657903307301	NA	17.564623937356401	NA	NA	NA	NA	NA	NA	NA	17.5337	#VALUE!	17.563	#VALUE!	17.7071	#VALUE!	#VALUE!	#VALUE!	#VALUE!	#VALUE!	#VALUE!	#VALUE!
NAA15	Q9BXJ9	23.352677142677301	23.321289911492102	23.483598851207901	23.381398162046299	23.2044	23.445730685383701	21.1026	21.7453	21.8817	21.8573	22.1377	22.0739	23.3115	23.4427	23.3699	23.3719	23.3469	23.3672	21.6321	21.8217	21.852	21.8095	21.862	21.8389
LIN7C	Q9NUP9	21.122641881542101	21.022396260838001	21.418000182083301	21.2991	21.283456096646098	21.5654	20.7475	21.3857	21.6225	21.698	21.8144	21.8904	21.0815	21.1438	21.3043	21.2896	21.426	21.487	21.277	21.4621	21.5928	21.6502	21.5387	21.6553
SRP72	O76094	21.292	21.341035131717302	21.529467559831701	21.590195688435902	21.372374656381101	21.4735	20.2599	20.859	20.9057	20.9072	21.2606	21.2233	21.2508	21.4624	21.4158	21.5807	21.5149	21.3951	20.7894	20.9355	20.8759	20.8595	20.9848	20.9882
FAM105B	Q96BN8	19.879285592888699	19.6213	19.597149648147301	19.411174435222598	19.4596	19.502401489975501	20.3939	21.1837	21.2157	20.9525	21.3017	21.2115	19.8381	19.7427	19.4835	19.4017	19.6021	19.4239	20.9234	21.2601	21.186	20.9047	21.0259	20.9764
SMAD2	Q15796	20.569082173714101	20.2604	20.3961	20.151926340691201	20.200669111281002	20.638095655866799	20.2135	20.7284	20.8951	20.9976	21.3699	21.2637	20.5279	20.3818	20.2824	20.1425	20.3432	20.5596	20.743	20.8048	20.8653	20.9499	21.0942	21.0286
GSS	P48637	21.7858	21.776746114181801	22.039	21.928253196176598	21.735854121277502	22.0019	22.139	22.7609	22.8544	22.8641	23.206	23.1178	21.7446	21.8981	21.9253	21.9188	21.8784	21.9234	22.6685	22.8373	22.8247	22.8163	22.9302	22.8828
PPP1R7	Q15435	21.113360104922201	21.055344532762199	21.256	21.2257	21.001215414529401	21.251491091321299	20.4647	21.0743	21.2028	21.2319	21.4838	21.4706	21.0722	21.1767	21.1423	21.2162	21.1437	21.173	20.9942	21.1507	21.173	21.1842	21.208	21.2356
GGCT	O75223	22.115021866615301	21.823164142713502	21.946157335806301	21.859	21.7346	21.939617193006299	22.4948	22.985	23.0723	23.034	23.3392	23.2525	22.0739	21.9446	21.8325	21.8496	21.8771	21.8611	23.0243	23.0614	23.0425	22.9862	23.0634	23.0174
STX4	Q12846	20.2836	19.9748	20.196342062414001	20.1614	20.164357164000901	20.409982095019899	19.3125	19.719	19.8281	19.6531	19.9845	19.88	20.2425	20.0962	20.0826	20.1519	20.3069	20.3315	19.842	19.7954	19.7984	19.6054	19.7087	19.645
AP1S2	P56377	20.602809486470701	20.461947665200199	20.441455028116401	20.462462150473101	20.243184140781398	20.467782333904498	17.5168	17.7969	18.4828	18.3248	18.3867	18.5002	20.5616	20.5833	20.3278	20.453	20.3857	20.3893	18.0463	17.8733	18.4531	18.2771	18.111	18.2651
AP1S1	P61966	19.474444175827202	19.567288853075599	19.8721	19.710353979118398	19.5149	19.711314829613301	20.4218	21.1034	21.161	21.2596	21.4717	21.516	19.4333	19.6887	19.7584	19.7009	19.6574	19.6328	20.9513	21.1798	21.1312	21.2119	21.1959	21.2809
NELFB	Q8WX92	20.4603	20.184586629411999	20.545542563213399	20.6687	20.386600525482901	20.684344008661899	20.0563	20.8294	20.7349	20.7604	20.9505	20.8314	20.4191	20.306	20.4318	20.6593	20.5291	20.6058	20.5858	20.9059	20.7051	20.7127	20.6747	20.5964
NRDE2	Q9H7Z3	18.435710971835299	17.6909	17.903582136378098	17.6063	17.5414	17.944769325951601	17.7796	18.2646	18.1791	18.1731	18.4304	18.3425	18.3945	17.8123	17.7899	17.5968	17.6839	17.8663	18.3091	18.3411	18.1493	18.1254	18.1546	18.1074
TRRAP	Q9Y4A5	19.488309096489399	19.5935	19.826163361014501	19.854491264386098	19.575931069646099	19.853469804358799	19.1508	19.5934	19.8027	19.919	20.2738	20.1454	19.4471	19.7149	19.7125	19.845	19.7184	19.775	19.6803	19.6699	19.7729	19.8713	19.998	19.9104
IGF2BP1	Q9NZI8	22.7145	22.981511523905901	23.454652443321201	23.318552022795298	23.182331321569801	23.360744576858501	20.2323	20.768	20.9903	20.9891	21.2167	21.1861	22.6733	23.1029	23.341	23.3091	23.3248	23.2823	20.7617	20.8444	20.9606	20.9413	20.9409	20.951
NIT1	Q86X76	20.2251	20.216550163559099	20.333426449544501	20.2676	20.034182627098801	20.347868427483998	17.9113	18.0474	18.0896	18.0705	18.5018	18.3234	20.1839	20.3379	20.2197	20.2582	20.1767	20.2694	18.4408	18.1238	18.0599	18.0228	18.2261	18.0883
RPL35A	P18077	23.487554716589699	23.212244571325702	23.614503105939399	23.427248484224599	23.389867844098099	23.626218202376599	23.1583	23.6983	23.8694	23.8595	24.0313	24.0509	23.4464	23.3336	23.5008	23.4178	23.5324	23.5477	23.6878	23.7747	23.8396	23.8118	23.7556	23.8158
DERL2	Q9GZP9	19.383928277790499	19.512880096984901	20.0068	NA	19.647826801749702	19.8236	19.703	20.2684	20.4163	20.4649	21.2312	21.0492	19.3428	19.6343	19.8931	#VALUE!	19.7903	19.7452	20.2325	20.3448	20.3865	20.4171	20.9554	20.8141
MRPL11	Q9Y3B7	20.402267540904401	21.228845025266502	21.640875428330801	21.397961842817299	21.3304	21.5379	20.2741	20.9457	21.0238	21.1817	21.5642	21.515	20.3611	21.3502	21.5272	21.3885	21.4729	21.4594	20.8036	21.0221	20.9941	21.134	21.2885	21.2799
CORO1B	Q9BR76	21.026782339878601	20.8431	21.069617958719601	20.9929	20.752755816417199	20.981631584497201	21.7149	22.3649	22.5188	22.6288	22.9127	22.8799	20.9856	20.9645	20.9559	20.9834	20.8953	20.9031	22.2444	22.4414	22.4891	22.5811	22.637	22.6448
CORO1C	Q9ULV4	21.6654	21.143435711964202	21.555002324942102	21.489879384338401	21.151098553916199	21.499980964513799	20.6833	21.4349	21.661	21.7911	22.1985	22.1159	21.6242	21.2648	21.4413	21.4804	21.2936	21.4215	21.2128	21.5113	21.6312	21.7434	21.9228	21.8808
GABARAPL2	P60520	21.946630577300699	21.754	21.8304	21.703628001853801	21.609	21.753019771714399	20.9928	21.4075	21.6434	21.5811	21.7166	21.6076	21.9055	21.8754	21.7167	21.6942	21.7515	21.6745	21.5223	21.484	21.6136	21.5334	21.4409	21.3725
DHX30	Q7L2E3	21.373374736698999	21.620347613344201	22.049700048142501	22.0514	21.723243552461199	21.9372	19.3777	19.7998	19.9828	20.0152	20.3786	20.29	21.3322	21.7417	21.936	22.0419	21.8658	21.8588	19.9072	19.8763	19.9531	19.9675	20.1028	20.0549
CTSD	P07339	22.8772	23.048	23.2819	23.334698798878598	22.9898	23.106971100156301	24.4502	25.1755	25.2323	25.3364	25.5803	25.5822	22.836	23.1694	23.1682	23.3252	23.1323	23.0285	24.9797	25.2519	25.2025	25.2886	25.3046	25.3472
GTF2A1	P52655	NA	20.1865	20.492881461917701	20.505992635523899	20.0555	20.397919691571001	19.1423	19.7931	19.9702	19.9598	20.4065	20.3537	#VALUE!	20.3079	20.3792	20.4965	20.198	20.3194	19.6718	19.8695	19.9405	19.912	20.1307	20.1187
PPM1G	O15355	23.8658	23.507558642985199	23.582807963497501	23.424169017939001	23.334043719967699	23.560010562248301	22.1815	22.9022	22.978	22.8413	23.144	23.1189	23.8246	23.6289	23.4691	23.4147	23.4766	23.4815	22.711	22.9786	22.9483	22.7936	22.8682	22.8839
PPM1F	P49593	20.9376	20.715755405611301	20.832796198541399	20.6494	20.5425	20.747608282009899	19.0298	19.4809	19.4511	19.5835	19.7239	19.6465	20.8964	20.8371	20.7191	20.6399	20.685	20.6691	19.5593	19.5573	19.4213	19.5358	19.4481	19.4114
SEPT3	Q9UH03	21.8509	21.2613	21.6563	21.527368596492899	21.329769028631699	21.645260431269701	NA	18.1025	17.9433	18.2577	18.3844	18.3724	21.8097	21.3827	21.5426	21.5179	21.4723	21.5668	#VALUE!	18.1789	17.9135	18.2099	18.1087	18.1373
ACACA	Q13085	21.0906	21.019201733591601	21.240402345495401	21.163018461878099	20.954529518286598	21.279998881535199	19.9377	20.577	20.6298	20.6615	20.9296	20.8579	21.0494	21.1406	21.1267	21.1535	21.097	21.2015	20.4672	20.6535	20.6001	20.6138	20.6538	20.6228
AKR1B1	P15121	24.1115	23.678269429124899	23.872553858544201	23.7699	23.5211	23.800876942928099	23.134	23.7766	23.8559	23.8625	24.1289	24.0718	24.0703	23.7997	23.7589	23.7605	23.6636	23.7224	23.6634	23.8531	23.8262	23.8148	23.8532	23.8367
NUBPL	Q8TB37	18.526653515925599	19.1418	19.349705190850699	19.537279955174501	19.028633609998401	19.168569550480701	18.3225	19.2636	19.6438	19.5661	19.802	19.7547	18.4855	19.2632	19.236	19.5278	19.1711	19.0901	18.852	19.3401	19.614	19.5184	19.5262	19.5196
PSMA5	P28066	23.070547531648899	22.883127468179801	23.086513342385398	23.059206542001899	22.802542674267698	22.869776036768702	21.9425	22.6225	22.6835	22.6199	22.943	22.9647	23.0294	23.0045	22.9728	23.0497	22.9451	22.7913	22.472	22.6989	22.6537	22.5721	22.6672	22.7297
RAVER1	Q8IY67	21.673653639943101	21.576064289382099	21.8166	21.840175784227899	21.4715	21.853728591549501	20.7966	21.1717	21.2984	21.4097	21.9259	21.7798	21.6325	21.6975	21.7029	21.8307	21.614	21.7752	21.3261	21.2481	21.2687	21.362	21.6502	21.5447
DNAJB12	Q9NXW2	20.210232294462099	19.940398582468401	20.133910795983802	19.988841999689999	20.010977970766799	20.241535691550698	19.7002	20.2891	20.2605	20.2858	20.4341	20.4061	20.1691	20.0618	20.0202	19.9794	20.1535	20.163	20.2296	20.3655	20.2308	20.2381	20.1584	20.171
NFS1	Q9Y697	19.9085	19.425764499551399	19.8164	19.525256519732601	19.596456502907198	19.790618417135999	19.1519	19.9767	20.0643	20.0545	20.3068	20.2326	19.8673	19.5472	19.7027	19.5158	19.739	19.7121	19.6814	20.0531	20.0346	20.0068	20.031	19.9975
IPO5	O00410	22.309935832574102	22.427072400998298	22.774230841993798	22.862025028852099	22.463426514985699	22.666775870150801	19.7814	20.4846	20.526	20.6061	20.9758	20.8534	22.2688	22.5485	22.6605	22.8526	22.6059	22.5883	20.3109	20.5611	20.4962	20.5583	20.7	20.6183
TNPO3	Q9Y5L0	20.062871719875101	19.9539	20.2388	20.261858824254301	19.9371	20.054183574101501	20.573	20.9675	21.0123	20.8087	21.4066	21.2875	20.0217	20.0753	20.1251	20.2524	20.0796	19.9757	21.1025	21.0439	20.9826	20.761	21.1308	21.0524
TBC1D4	O60343	21.662	21.306635964508601	21.599453995609402	21.5413	21.288742913235001	21.5957	18.2919	18.9703	19.298	19.3828	19.6402	19.5293	21.6208	21.428	21.4858	21.5319	21.4313	21.5172	18.8214	19.0467	19.2682	19.3351	19.3644	19.2942
PSMB4	P28070	22.472398823467099	22.578841909017999	22.447560845203299	22.433816097376301	22.328783697028701	22.565054115839001	23.142	23.6583	23.8083	23.8691	23.9932	24.1285	22.4312	22.7002	22.3339	22.4243	22.4713	22.4866	23.6715	23.7347	23.7785	23.8214	23.7174	23.8935
WDR55	Q9H6Y2	20.2221	20.221873346076698	20.268245807020399	20.188832561754801	20.015431812721101	20.083138923477598	18.7839	19.3743	19.4984	19.491	19.7469	19.7341	20.1809	20.3433	20.1545	20.1794	20.1579	20.0046	19.3133	19.4508	19.4686	19.4433	19.4712	19.4991
XPO1	O14980	22.713884058808102	22.615488623652698	22.911186071712802	22.9746	22.527037433341299	22.857130003291999	22.2968	22.9743	23.0233	23.1537	23.5107	23.4643	22.6727	22.7369	22.7975	22.9652	22.6695	22.7786	22.8263	23.0507	22.9935	23.106	23.2349	23.2293
SETMAR	Q53H47	NA	18.151397900939401	17.988015783166102	17.8319	18.141774922996799	18.141	NA	NA	NA	NA	NA	NA	#VALUE!	18.2728	17.8743	17.8224	18.2843	18.0625	#VALUE!	#VALUE!	#VALUE!	#VALUE!	#VALUE!	#VALUE!
CPD	O75976	21.311718242565199	21.010707094666401	21.118292387253099	20.9488	20.794194762142499	21.106381405829801	19.6821	20.1826	20.3375	20.2923	20.4691	20.4389	21.2705	21.1321	21.0046	20.9394	20.9367	21.0279	20.2115	20.259	20.3077	20.2446	20.1933	20.2038
SCRN1	Q12765	20.794348531532201	20.625775116185501	20.9173	20.8267	20.606374399069299	20.982409799354699	21.9096	22.5671	22.6627	22.7312	23.0488	22.9726	20.7532	20.7472	20.8036	20.8173	20.7489	20.9039	22.4391	22.6435	22.6329	22.6835	22.773	22.7375
DDX50	Q9BQ39	20.602782036123799	20.844836804470201	21.155912006501801	21.067444039434999	20.914345277479601	21.0962	19.6717	20.0991	20.2086	20.2507	20.3743	20.3151	20.5616	20.9662	21.0422	21.058	21.0569	21.0178	20.2012	20.1755	20.1788	20.203	20.0985	20.0801
RPS7	P62081	23.797772701262002	23.8633	24.498952075147901	24.7217	24.137463029009002	24.1639	23.9588	24.3653	24.5449	24.6403	25.3027	25.0288	23.7566	23.9847	24.3853	24.7122	24.28	24.0854	24.4883	24.4417	24.5151	24.5926	25.0269	24.7938
RXRB	P28702	19.783020359465802	19.0986	19.262202733895201	19.0919	19.1473	19.515014326642302	18.5799	18.6975	19.2507	19.0615	19.5994	19.5416	19.7418	19.22	19.1485	19.0824	19.2899	19.4365	19.1094	18.7739	19.221	19.0138	19.3237	19.3066
CCBL2	Q6YP21	21.427345400109999	21.436126775515699	21.571961851006598	21.5245	21.287522395241499	21.587316256162399	19.4087	19.8673	19.9794	19.9597	20.2143	20.1989	21.3862	21.5575	21.4583	21.5151	21.43	21.5088	19.9382	19.9438	19.9496	19.912	19.9385	19.9639
IPO9	Q96P70	20.998269890898701	20.611336126672899	21.0149	21.115059663882199	20.757062831310702	21.101788810646902	20.721	21.3199	21.5037	21.591	21.8554	21.807	20.9571	20.7327	20.9012	21.1056	20.8996	21.0233	21.2505	21.3963	21.474	21.5432	21.5796	21.572
MRPS5	P82675	20.8718	20.883374170614498	21.063131403599701	20.989474123875699	20.7685	21.171195086358001	19.4141	19.9281	20.0447	20.0709	20.3168	20.2019	20.8306	21.0048	20.9494	20.98	20.911	21.0927	19.9436	20.0045	20.0149	20.0232	20.041	19.9668
EIF5B	O60841	23.1222	22.8887	23.133508924652599	23.1654	22.885017954655002	23.111663270220799	21.4998	22.1259	22.2295	22.2762	22.5271	22.4988	23.081	23.0101	23.0198	23.156	23.0275	23.0332	22.0293	22.2024	22.1997	22.2285	22.2514	22.2637
FDFT1	P37268	21.5267	20.993212248419699	21.387053540703199	21.5814	21.164854118739299	21.478401320836099	19.2063	19.623	19.4759	19.6262	19.4093	19.7309	21.4856	21.1146	21.2734	21.572	21.3074	21.3999	19.7358	19.6994	19.4461	19.5785	19.1335	19.4959
MCM3	P25205	23.349190095064799	23.321710346811901	23.568809337368201	23.491058832964999	23.2922	23.5296	22.4245	22.9727	23.1716	23.0924	23.3884	23.3461	23.308	23.4431	23.4551	23.4816	23.4347	23.4511	22.954	23.0491	23.1418	23.0447	23.1126	23.1111
NHLRC2	Q8NBF2	20.842287852232602	20.560514700454998	20.7423	20.6348	20.4809	20.7214	19.7851	20.2337	20.4265	20.4721	20.8067	20.7204	20.8011	20.6819	20.6286	20.6254	20.6234	20.6429	20.3145	20.3101	20.3968	20.4244	20.531	20.4853
XPNPEP3	Q9NQH7	26.6893	26.4399	26.879714495911301	26.707443888093099	26.522279587569301	26.8443	19.8582	19.994	20.3026	20.5051	20.5735	20.4943	26.6481	26.5613	26.766	26.698	26.6648	26.7658	20.3877	20.0704	20.2728	20.4574	20.2978	20.2592
MAD1L1	Q9Y6D9	20.397416863959801	20.0885	20.119050312058501	20.046665187365502	19.9958	20.216263657921001	19.513	20.2001	20.302	20.3142	20.6162	20.5837	20.3562	20.2099	20.0054	20.0372	20.1383	20.1378	20.0425	20.2765	20.2723	20.2665	20.3404	20.3487
ACTR8	Q9H981	19.932338465538301	19.5167	19.802487745688499	19.621423611211299	19.492657411753498	19.8129	16.566	16.8445	16.9972	17.1341	16.905	16.9442	19.8912	19.6381	19.6888	19.612	19.6352	19.7344	17.0955	16.921	16.9674	17.0864	16.6293	16.7091
AP3S1	Q92572	20.3064	20.329225944921902	20.7516	20.8383	20.443742105546399	20.6622	21.15	19.7396	19.9067	20.0748	20.5876	20.538	20.2652	20.4506	20.6379	20.8288	20.5863	20.5837	21.6794	19.816	19.877	20.0271	20.3119	20.3029
COPZ1	P61923	22.899230574519599	22.7693	22.851995259225301	22.790843769356901	22.557522898901802	22.866083420911099	22.0819	22.4744	22.5376	22.6746	22.953	22.835	22.8581	22.8907	22.7383	22.7814	22.7	22.7876	22.6114	22.5508	22.5078	22.6268	22.6772	22.6
ALG8	Q9BVK2	19.8983	20.5103	NA	20.5518	20.693043915021999	20.810999170404099	NA	NA	19.5602	20.5292	NA	NA	19.8571	20.6317	#VALUE!	20.5423	20.8356	20.7325	#VALUE!	#VALUE!	19.5305	20.4815	#VALUE!	#VALUE!
AHCTF1	Q8WYP5	19.570022999368899	19.009674685455199	19.696133832471101	19.614801471097302	19.432439321492801	19.855818974832399	19.0819	19.6707	19.767	19.7285	19.905	19.9084	19.5289	19.1311	19.5824	19.6053	19.5749	19.7773	19.6114	19.7472	19.7372	19.6808	19.6292	19.6733
PWP2	Q15269	21.391819619404298	21.288594701931199	21.7397	21.642073896369599	21.433613700965299	21.831807706103302	NA	NA	NA	NA	NA	NA	21.3506	21.41	21.626	21.6326	21.5761	21.7533	#VALUE!	#VALUE!	#VALUE!	#VALUE!	#VALUE!	#VALUE!
EIF4A1	P60842	26.125630064865501	25.923230591551999	26.133712581660401	26.131258586359301	25.8773	26.094716942271699	24.4666	25.1372	25.2057	25.2359	25.5209	25.5138	26.0845	26.0446	26.02	26.1218	26.0198	26.0162	24.996	25.2137	25.1759	25.1882	25.2452	25.2788
LTA4H	P09960	23.405	23.2675	23.570954904880701	23.437411443992801	23.265210192972699	23.475916436324098	22.1973	22.7266	22.7743	22.8293	23.11	23.072	23.3639	23.3889	23.4573	23.4279	23.4077	23.3974	22.7268	22.803	22.7445	22.7815	22.8343	22.8369
AIMP1	Q12904	23.138271033370899	22.8354	23.060714671977799	22.931909808430898	22.7814	23.080169099765602	21.6692	22.2168	22.3487	22.3598	22.6418	22.5886	23.0971	22.9568	22.947	22.9224	22.9239	23.0017	22.1986	22.2932	22.3189	22.3121	22.3661	22.3535
HK2	P52789	21.630535688785301	21.4567	21.645711009611301	21.622505132807301	21.384377615850699	21.7158	21.2555	21.7449	21.9085	21.8853	22.1666	22.0663	21.5894	21.5781	21.532	21.613	21.5269	21.6373	21.785	21.8213	21.8787	21.8376	21.8908	21.8312
PUS7	Q96PZ0	20.951996959103599	20.910852948654401	21.176400431852301	21.0384	20.8984	21.0851	19.4006	19.9905	20.167	20.1934	20.4534	20.4177	20.9108	21.0322	21.0627	21.0289	21.0409	21.0066	19.9301	20.067	20.1372	20.1457	20.1777	20.1826
STAT3	P40763	19.871483064681101	19.739043926259701	19.979182563793199	19.840102193221199	19.6515	19.9331	20.0518	20.6426	20.6962	20.6959	20.9844	20.97	19.8303	19.8604	19.8655	19.8306	19.794	19.8546	20.5812	20.7191	20.6664	20.6482	20.7086	20.7349
CDC42BPB	Q9Y5S2	22.516834485339398	22.381645008055202	22.640374836503099	22.535484927752101	22.3126	22.628391004296802	23.5137	24.133	24.2915	24.2402	24.4908	24.4492	22.4757	22.503	22.5267	22.526	22.4551	22.5499	24.0432	24.2094	24.2618	24.1925	24.215	24.2142
TUBB	P07437	26.748369741121099	26.818191151078199	27.1357	27.029850482947499	26.6959	26.9686	25.0113	25.5687	25.6869	25.8407	26.4826	26.2998	26.7072	26.9396	27.022	27.0204	26.8384	26.8901	25.5408	25.6451	25.6572	25.793	26.2068	26.0647
ARL1	P40616	22.4267	22.653319353441798	22.975588647876499	22.947764888382899	22.519384030045899	22.668507069415998	21.7629	22.2842	22.548	22.5111	23.1072	22.9697	22.3855	22.7747	22.8619	22.9383	22.6619	22.59	22.2924	22.3606	22.5183	22.4634	22.8314	22.7347
CYB5R3	P00387	23.1182	22.932497817760702	23.2432	23.2898	22.912558887086899	23.2175	22.1427	22.8108	22.8	22.8779	23.3092	23.1597	23.077	23.0539	23.1295	23.2803	23.0551	23.139	22.6721	22.8873	22.7703	22.8301	23.0334	22.9246
FXR1	P51114	22.302979777236299	22.122771960669301	22.430285131935399	22.308922070337498	22.173627094480899	22.3605	21.6534	22.2716	22.3504	22.1749	22.5929	22.5173	22.2618	22.2442	22.3166	22.2995	22.3161	22.282	22.1829	22.348	22.3206	22.1272	22.3171	22.2823
ABHD11	Q8NFV4	19.719550235394099	19.3404	19.198531813480901	19.2369	19.095124390120699	19.212619828770301	20.9605	21.4306	21.4541	21.587	21.9707	21.9173	19.6784	19.4618	19.0848	19.2275	19.2376	19.1341	21.49	21.507	21.4243	21.5393	21.695	21.6823
ARHGAP1	Q07960	20.649736589730502	20.535855593621999	20.7367	20.813090253127999	20.482097514298601	20.674941404908399	20.9864	21.521	21.5668	21.6048	21.8705	21.8203	20.6086	20.6572	20.623	20.8036	20.6246	20.5964	21.5159	21.5974	21.5371	21.5571	21.5948	21.5853
PSMA6	P60900	23.683459867583199	23.507564834779199	23.705727208798901	23.652961142439199	23.4433	23.6528	22.9616	23.5205	23.6906	23.7026	24.0858	24.0407	23.6423	23.629	23.592	23.6435	23.5858	23.5743	23.4911	23.5969	23.6609	23.6549	23.81	23.8056
KHSRP	Q92945	24.781409448591202	24.625210985993199	24.761659623774499	24.642967658366601	24.5684	24.763033115040098	22.8318	23.4623	23.5698	23.5453	23.7185	23.7176	24.7402	24.7466	24.648	24.6335	24.7109	24.6845	23.3613	23.5387	23.5401	23.4976	23.4428	23.4826
LARP4	Q71RC2	21.102989134967501	21.021748467193898	21.282498684374101	21.270330862418799	21.114790950737699	21.286952072191902	19.6822	20.4115	20.4992	20.4033	20.7527	20.727	21.0618	21.1431	21.1688	21.2609	21.2573	21.2085	20.2117	20.488	20.4695	20.3555	20.477	20.4919
ELAVL1	Q15717	22.080216972164301	22.086593967517501	22.733165739962601	22.789729759740499	22.529461936562601	22.7056	22.4136	23.0505	23.2046	23.2793	23.6638	23.5773	22.039	22.208	22.6195	22.7803	22.672	22.6271	22.9431	23.127	23.1748	23.2316	23.388	23.3422
HIP1	O00291	19.5815	19.410106148167898	19.706437362787099	19.462224267227398	19.677107483211099	19.721534999504499	19.3109	19.8281	19.9576	19.8381	20.1697	20.0718	19.5404	19.5315	19.5927	19.4528	19.8196	19.643	19.8404	19.9045	19.9278	19.7904	19.8939	19.8368
UBAP2L	Q14157	22.261370045540801	21.998748799675202	22.311373194986501	22.1919	22.038234956174598	22.324133019801302	20.6665	21.3584	21.5051	21.5478	21.7005	21.6789	22.2202	22.1201	22.1977	22.1824	22.1807	22.2456	21.196	21.4348	21.4753	21.5001	21.4248	21.4439
FLVCR1	Q9Y5Y0	18.448520194520999	19.025691904388299	19.250883810664298	19.192767642226599	18.959662711379401	19.323699439010699	NA	NA	NA	NA	NA	NA	18.4073	19.1471	19.1372	19.1833	19.1022	19.2452	#VALUE!	#VALUE!	#VALUE!	#VALUE!	#VALUE!	#VALUE!
VCL	P18206	23.439838249522101	23.085883024329501	23.1468	22.991830087613501	22.913370789871301	23.1733	23.1966	23.8045	23.8747	23.8694	24.0335	24.0427	23.3987	23.2073	23.0332	22.9824	23.0559	23.0948	23.7261	23.8809	23.8449	23.8217	23.7577	23.8077
CPPED1	Q9BRF8	18.599999152473298	18.182704121986198	18.742267812280499	18.843913047633901	18.700202518111901	18.880570015846899	19.6631	20.2367	20.3509	20.342	20.6367	20.6169	18.5588	18.3041	18.6286	18.8344	18.8427	18.8021	20.1926	20.3131	20.3212	20.2943	20.361	20.3818
EDF1	O60869	23.593601479786798	22.9527	23.116666102226901	23.0192	23.184674526336799	23.168	22.4145	22.9022	22.8707	22.875	23.0179	23.0098	23.5524	23.0741	23.003	23.0097	23.3272	23.0895	22.944	22.9787	22.841	22.8273	22.7421	22.7748
DNM2	P50570	21.700294769014398	21.5733	21.8446	21.851348254469801	21.590458380661701	21.838269457376501	21.1178	21.7262	21.8177	21.9156	22.2308	22.148	21.6591	21.6947	21.7309	21.8419	21.733	21.7598	21.6473	21.8026	21.788	21.8679	21.9551	21.9129
RPL6	Q02878	25.0326	25.049899569720601	25.375676800698699	25.4298	25.363770982636598	25.0807	24.3539	25.033	25.0229	24.8155	25.2377	25.1927	24.9914	25.1713	25.262	25.4203	25.5063	25.0022	24.8834	25.1094	24.9932	24.7678	24.962	24.9576
PKN2	Q16513	21.383287435671399	21.287	21.476284856333201	21.351874192221199	21.1349	21.511819720729399	19.069	19.7024	19.7491	19.7835	20.0527	20.0238	21.3421	21.4084	21.3626	21.3424	21.2775	21.4333	19.5985	19.7788	19.7194	19.7358	19.777	19.7887
PPID	Q08752	22.058177221397699	21.791598982031701	21.9598	21.862269821732099	21.7545	21.9641	20.3361	20.7344	20.7834	20.8112	21.0798	21.0385	22.017	21.913	21.8461	21.8528	21.8971	21.8857	20.8656	20.8108	20.7536	20.7635	20.804	20.8034
ABCB6	Q9NP58	22.183	NA	NA	NA	NA	NA	20.7013	NA	18.6211	19.0621	19.6301	19.1624	22.1419	#VALUE!	#VALUE!	#VALUE!	#VALUE!	#VALUE!	21.2308	#VALUE!	18.5913	19.0143	19.3544	18.9274
CNOT4	O95628	20.947903152932099	20.582	20.725016115085701	20.517720183194498	20.450379976229399	20.696804492408301	22.3994	22.9075	22.8714	22.8447	23.0184	23.053	20.9067	20.7034	20.6113	20.5083	20.5929	20.6183	22.9289	22.984	22.8417	22.797	22.7426	22.818
MAD2L1	Q13257	22.4149	22.3726	22.641041003814401	22.592712623506301	22.3817	22.628228760810099	20.5158	21.1581	21.3731	21.5455	21.8169	21.8021	22.3737	22.494	22.5273	22.5832	22.5242	22.5497	21.0453	21.2345	21.3434	21.4978	21.5411	21.567
FAM3C	Q92520	20.807288650688601	20.452472669683299	20.491	20.468952075690101	20.314083170906699	20.493253739463601	20.9741	21.6406	21.8217	21.7513	21.9448	21.927	20.7661	20.5739	20.3773	20.4595	20.4566	20.4148	21.5036	21.717	21.7919	21.7036	21.6691	21.6919
APC	P25054	18.5508	17.914970239086902	18.308985521432501	17.935616897601999	18.089259726494198	18.368400465714501	18.0445	18.6558	18.6466	18.3239	18.7687	18.5133	18.5096	18.0364	18.1953	17.9261	18.2318	18.2899	18.574	18.7322	18.6169	18.2761	18.493	18.2783
GNPAT	O15228	19.399082472386901	19.6972	20.099097615469901	20.162066266585999	19.8206	20.1228	17.3693	18.1613	18.6458	18.2849	18.5828	18.6816	19.3579	19.8186	19.9854	20.1526	19.9631	20.0443	17.8988	18.2377	18.616	18.2372	18.3071	18.4465
ANKRD13A	Q8IZ07	18.6606	18.339717892246799	18.276783710654701	18.122371642605199	18.158783954292002	18.480561696626399	18.2699	19.0937	19.157	19.0854	19.2037	19.2404	18.6194	18.4611	18.1631	18.1129	18.3013	18.4021	18.7994	19.1701	19.1272	19.0376	18.9279	19.0053
POLRMT	O00411	20.5629	20.384351088418299	20.688707267994701	20.6542	20.461269923171599	20.636988852544999	NA	NA	NA	NA	16.4721	16.8363	20.5217	20.5057	20.575	20.6447	20.6038	20.5585	#VALUE!	#VALUE!	#VALUE!	#VALUE!	16.1963	16.6012
MIOS	Q9NXC5	19.036704918524102	18.571452343508899	18.672762707194899	18.652684531773101	18.636315205688199	18.698046701369702	17.8567	18.6899	18.7298	18.7299	18.9538	18.8669	18.9955	18.6928	18.5591	18.6432	18.7788	18.6196	18.3862	18.7663	18.7001	18.6822	18.6781	18.6318
CASP10	Q92851	19.021051432050999	18.595841958654201	19.022628562047601	18.868923854498501	18.764384824677698	18.891806637849101	NA	NA	NA	NA	NA	NA	18.9799	18.7172	18.9089	18.8595	18.9069	18.8133	#VALUE!	#VALUE!	#VALUE!	#VALUE!	#VALUE!	#VALUE!
TTC1	Q99614	22.478293243608199	22.182249140513299	22.337800467668401	22.139	22.191757865976999	22.4181	22.1293	22.9191	23.079	23.0739	23.2601	23.2546	22.4371	22.3036	22.2241	22.1295	22.3343	22.3396	22.6588	22.9956	23.0492	23.0262	22.9843	23.0195
RALGPS2	Q86X27	18.7438	18.411	18.467513328889499	18.550512895259601	18.420266376515801	18.7227	NA	NA	NA	NA	NA	NA	18.7026	18.5324	18.3538	18.541	18.5628	18.6442	#VALUE!	#VALUE!	#VALUE!	#VALUE!	#VALUE!	#VALUE!
KDM3B	Q7LBC6	20.678317937280902	20.3515	20.5831	20.635726127130201	20.434453005258501	20.609657130308101	19.1781	19.7747	19.839	19.7866	20.0947	20.0473	20.6371	20.4729	20.4694	20.6263	20.577	20.5312	19.7076	19.8511	19.8093	19.7388	19.8189	19.8122
ZC3H14	Q6PJT7	21.5863	20.988	21.172278403140901	21.053038965843999	21.1315	21.364319169028999	20.218	20.9154	21.0718	21.045	21.1946	21.1183	21.5452	21.1093	21.0586	21.0436	21.274	21.2858	20.7475	20.9919	21.0421	20.9973	20.9189	20.8833
HTT	P42858	19.7175	19.400380392095801	19.6855	19.606055953925999	19.441337091751802	19.741358037360399	18.0093	18.5292	18.714	18.6867	18.8674	18.9119	19.6763	19.5218	19.5718	19.5966	19.5838	19.6629	18.5388	18.6057	18.6842	18.639	18.5916	18.6768
ZNF259	O75312	21.070690327638602	20.952402946238799	21.0596	20.993720729318198	20.9126	21.060515006487002	19.2277	19.987	20.1781	20.0726	20.4182	20.4121	21.0295	21.0738	20.9459	20.9843	21.0551	20.982	19.7572	20.0634	20.1483	20.0249	20.1425	20.177
PPP2R1A	P30153	24.125467855703199	23.923201265810398	24.1236	24.124343785657398	23.8863	24.067677454681501	23.1748	23.7628	23.8609	23.9669	24.3793	24.267	24.0843	24.0446	24.0099	24.1149	24.0288	23.9892	23.7043	23.8392	23.8312	23.9192	24.1036	24.0319
RBM26	Q5T8P6	21.775403699086102	21.331026092577702	21.512426812576301	21.279947606233399	21.2886	21.504708056393898	19.6951	20.3208	20.466	20.3638	20.5806	20.5625	21.7342	21.4524	21.3987	21.2705	21.4311	21.4262	20.2246	20.3972	20.4362	20.3161	20.3048	20.3275
PTPN13	Q12923	19.5242	19.097322846739502	19.4391	19.180436690160899	19.2562	19.4823	NA	NA	NA	NA	NA	NA	19.4831	19.2187	19.3254	19.171	19.3987	19.4038	#VALUE!	#VALUE!	#VALUE!	#VALUE!	#VALUE!	#VALUE!
POLA2	Q14181	22.5151	22.2494	22.438868603747199	22.426403198674802	22.249880864520598	22.5146	19.906	20.318	20.2696	20.4192	20.7171	20.6266	22.4739	22.3708	22.3252	22.4169	22.3924	22.4361	20.4355	20.3945	20.2398	20.3715	20.4414	20.3916
TBRG4	Q969Z0	21.717423042858801	21.496102814903999	21.8288	21.898446919189499	21.4765	21.6546	19.8867	20.3688	20.3355	20.1541	20.7817	20.6693	21.6763	21.6175	21.7151	21.889	21.619	21.5761	20.4162	20.4452	20.3058	20.1064	20.506	20.4343
DHX16	O60231	20.634690073446698	20.446958456044701	20.654091054945098	20.564993307877799	20.390845756511901	20.6733	19.1865	19.7698	19.8872	19.9504	20.3051	20.2656	20.5935	20.5683	20.5404	20.5555	20.5334	20.5948	19.716	19.8463	19.8575	19.9026	20.0294	20.0306
YTHDF3	Q7Z739	20.658436842819601	20.609374535163401	20.905	20.675480974077502	20.6367	20.846686974272501	20.031	20.7017	20.8318	20.7502	21.062	21.007	20.6173	20.7308	20.7913	20.666	20.7792	20.7682	20.5605	20.7781	20.8021	20.7025	20.7863	20.772
DDX52	Q9Y2R4	19.335	19.423239901910001	20.258110760122101	20.431861464939001	20.014244584709999	20.137832063857701	19.0711	19.3177	19.4162	19.6097	20.0815	19.8747	19.2938	19.5446	20.1444	20.4224	20.1568	20.0593	19.6006	19.3942	19.3865	19.562	19.8057	19.6396
RFC4	P35249	21.850535878083601	21.700192436064299	21.995064537779601	21.909058192238199	21.708028695334999	21.912071070104901	20.8601	21.5123	21.587	21.5655	21.7861	21.7504	21.8094	21.8216	21.8814	21.8996	21.8505	21.8336	21.3896	21.5887	21.5572	21.5178	21.5103	21.5153
RPL24	P83731	23.988225472262901	23.982444542677801	24.645301371428101	24.7209	24.337305784235799	24.513374492192501	21.7067	22.2934	22.4368	22.5134	23.0676	22.9634	23.9471	24.1038	24.5316	24.7114	24.4798	24.4349	22.2362	22.3698	22.407	22.4657	22.7918	22.7284
TBK1	Q9UHD2	20.381510610377799	20.0336	20.1919	19.977360282115399	19.892594508929498	20.334285436548502	18.767	19.448	19.553	19.5558	19.7755	19.7704	20.3403	20.155	20.0782	19.9679	20.0351	20.2558	19.2965	19.5244	19.5233	19.5081	19.4998	19.5354
HNRNPL	P14866	23.0721	23.070164330448002	23.718750484549599	23.5511	23.414520017283799	23.6719	21.5422	22.1166	22.2721	22.2517	22.6011	22.5423	23.031	23.1916	23.6051	23.5416	23.557	23.5934	22.0717	22.1931	22.2424	22.2039	22.3254	22.3072
PCBP2	Q15366	24.586784745495098	24.949788291332499	25.1865	25.295547669858301	25.160753623524201	25.004632689860099	22.5472	23.1997	23.2628	23.139	23.4454	23.4246	24.5456	25.0712	25.0728	25.2861	25.3033	24.9261	23.0767	23.2762	23.233	23.0913	23.1697	23.1896
DPYSL2	Q16555	21.6044	21.366513531166799	21.605	21.4958	21.2871	21.684	21.1449	21.683	21.7879	21.9332	22.1108	22.087	21.5632	21.4879	21.4913	21.4863	21.4296	21.6055	21.6744	21.7594	21.7581	21.8855	21.835	21.8519
CDK12	Q9NYV4	20.218977840485699	20.174617645675902	20.389961049030699	20.311980603536998	20.175881412872702	20.465494401757098	18.8866	19.2563	19.3182	19.2022	19.4588	19.4228	20.1778	20.296	20.2763	20.3025	20.3184	20.387	19.4161	19.3327	19.2885	19.1545	19.1831	19.1877
RAB11B	Q15907	24.3642	23.966284460324999	24.2446	24.051183976645301	24.126	24.179485849631099	23.4214	24.0974	24.1842	24.1627	24.3105	24.335	24.323	24.0877	24.1309	24.0417	24.2685	24.101	23.9508	24.1739	24.1545	24.115	24.0347	24.0999
TSNAX	Q99598	21.241540076710699	20.950116339500099	21.198302485010501	21.246577195447699	20.8802	20.943707478628198	19.8202	20.1633	20.3181	20.3973	20.5136	20.4378	21.2004	21.0715	21.0846	21.2371	21.0227	20.8652	20.3497	20.2397	20.2884	20.3495	20.2378	20.2027
UGGT1	Q9NYU2	21.059410227542301	20.909453822731301	21.270303594424899	21.217070081291102	21.029269063580099	21.198350540439002	21.1109	21.7628	21.9029	21.9396	22.2978	22.2418	21.0182	21.0308	21.1566	21.2076	21.1718	21.1199	21.6404	21.8392	21.8732	21.8919	22.022	22.0067
PSMA7	O14818	24.306185695467601	24.045191558408899	24.251122133155398	24.176065546273001	23.995125154506699	24.250127654093099	23.6552	24.2085	24.3005	24.4236	24.761	24.669	24.265	24.1666	24.1374	24.1666	24.1376	24.1716	24.1847	24.2849	24.2707	24.3759	24.4852	24.434
TMEM70	Q9BUB7	19.1978	19.470557194923799	19.438028815823198	19.671	19.1634	19.440210166245599	18.4878	19.3933	19.6144	19.3872	19.7132	19.2875	19.1566	19.5919	19.3243	19.6616	19.3059	19.3617	19.0173	19.4698	19.5846	19.3395	19.4374	19.0524
FHL1	Q13642	23.550251219337301	23.192059502360699	23.514597546616901	23.382183324262101	23.2673	23.560746884667001	17.5791	18.3848	18.6529	18.8219	18.9183	18.7991	23.5091	23.3134	23.4009	23.3727	23.4098	23.4823	18.1086	18.4612	18.6232	18.7742	18.6426	18.5641
COPG1	Q9Y678	21.905304545143998	21.663838546327799	21.991547118742599	21.9264	21.578187989775198	21.883902089449801	21.5431	22.0789	22.1365	22.2161	22.6303	22.4419	21.8641	21.7852	21.8779	21.917	21.7207	21.8054	22.0725	22.1553	22.1068	22.1683	22.3545	22.2069
TRAF2	Q12933	19.0972	19.196462262420901	19.345839288048801	19.218152593565499	19.122487281744501	19.2875	18.9138	19.5531	19.8647	19.8081	20.0372	19.9499	19.056	19.3179	19.2321	19.2087	19.265	19.209	19.4432	19.6296	19.8349	19.7604	19.7614	19.7149
LPHN2	O95490	19.118526243406599	18.567827840253901	18.5091	18.786101134343902	18.7542	19.060274049367301	NA	NA	NA	NA	NA	NA	19.0774	18.6892	18.3954	18.7766	18.8968	18.9818	#VALUE!	#VALUE!	#VALUE!	#VALUE!	#VALUE!	#VALUE!
CHAF1B	Q13112	19.9406	19.9775	20.452440861454001	20.350588793980101	20.192331776755399	20.586845702559899	18.9314	19.253	19.309	19.2445	19.5718	19.5402	19.8994	20.0989	20.3387	20.3411	20.3348	20.5084	19.4609	19.3294	19.2792	19.1968	19.296	19.3052
RXRA	P19793	NA	19.0348	19.103809218825301	NA	19.0108	19.389097210429799	NA	NA	NA	NA	NA	NA	#VALUE!	19.1562	18.9901	#VALUE!	19.1533	19.3106	#VALUE!	#VALUE!	#VALUE!	#VALUE!	#VALUE!	#VALUE!
NR2F2	P24468	19.598236276920701	19.241327788347199	19.789976430378498	19.822818239235399	19.493440020870199	19.484940174978998	19.627	19.7152	19.774	19.6451	20.0762	19.8214	19.5571	19.3627	19.6763	19.8133	19.6359	19.4064	20.1564	19.7916	19.7443	19.5974	19.8005	19.5863
TCERG1	O14776	22.314921982204801	22.1424	22.359361981837601	22.195360668116798	22.064234411050499	22.3313	20.6564	21.1903	21.3653	21.3746	21.6691	21.6627	22.2738	22.2638	22.2457	22.1859	22.2067	22.2529	21.1859	21.2667	21.3356	21.3269	21.3933	21.4276
PAFAH1B3	Q15102	21.737846520807601	21.331	21.525842963742502	21.543470109799799	21.454172644022599	21.446254129083599	21.8179	22.4706	22.5291	22.4887	22.8024	22.8563	21.6967	21.4524	21.4121	21.534	21.5967	21.3678	22.3474	22.547	22.4993	22.441	22.5267	22.6213
EEF1E1	O43324	21.905150835323099	21.782715312894201	22.212194210450701	22.4113	21.9795	22.064608955727099	21.0056	21.4295	21.4297	21.8052	22.1609	22.014	21.864	21.9041	22.0985	22.4019	22.122	21.9861	21.5351	21.506	21.3999	21.7575	21.8852	21.7789
YEATS2	Q9ULM3	19.458599848009001	19.341	19.609692462417101	19.327817544345699	19.201859376105698	19.498153791325802	17.7218	18.0578	18.2053	17.9712	18.4083	18.3957	19.4174	19.4624	19.496	19.3183	19.3444	19.4197	18.2513	18.1342	18.1755	17.9235	18.1326	18.1606
ME1	P48163	19.965308554859199	19.851707909780401	19.9531	19.9953	19.576316173832701	19.755528822054799	19.432	19.7901	20.125	20.0959	20.8091	20.5745	19.9241	19.9731	19.8394	19.9858	19.7188	19.677	19.9615	19.8665	20.0952	20.0482	20.5333	20.3394
SOD2	P04179	22.1187	21.7763	22.076396005476202	22.205491183892899	21.875994104783899	22.103504546856101	20.1787	21.1354	21.2511	21.178	21.6936	21.6267	22.0775	21.8977	21.9627	22.196	22.0185	22.025	20.7081	21.2118	21.2213	21.1303	21.4178	21.3916
PDK1	Q15118	NA	NA	17.566	17.927477606202199	18.3356	18.506404247590002	NA	NA	NA	NA	NA	NA	#VALUE!	#VALUE!	17.4523	17.918	18.4781	18.4279	#VALUE!	#VALUE!	#VALUE!	#VALUE!	#VALUE!	#VALUE!
ABLIM1	O14639	20.082997769000698	19.120649263131899	19.355887124247001	19.273750466388101	19.343952989484499	19.7944	18.9714	19.3604	19.5546	19.7752	19.8989	19.8521	20.0418	19.242	19.2422	19.2643	19.4865	19.7159	19.5009	19.4368	19.5248	19.7275	19.6232	19.6171
PSMD12	O00232	22.8054	22.597425967318699	22.894738784755901	22.909077833240399	22.638029519771699	22.8407	21.7898	22.3692	22.359	22.3985	22.7771	22.6798	22.7643	22.7188	22.781	22.8996	22.7805	22.7622	22.3193	22.4456	22.3293	22.3508	22.5013	22.4448
GFM1	Q96RP9	22.131756444332598	21.964561119452402	22.222485208066701	22.0787	21.909493666863099	22.276	20.9397	21.4935	21.6331	21.6776	22.0333	21.9245	22.0906	22.086	22.1088	22.0693	22.052	22.1975	21.4691	21.5699	21.6033	21.6298	21.7575	21.6894
ATP6V0A1	Q93050	20.673160183746202	20.589276468885998	20.998034818320001	20.917811833938099	20.6728	20.925	18.969	19.725	19.8111	19.8152	20.1704	20.0888	20.632	20.7107	20.8843	20.9083	20.8153	20.8465	19.4984	19.8015	19.7813	19.7675	19.8946	19.8537
PSMB5	P28074	23.554183931311599	23.143456414902001	23.338255543114698	23.1693	23.0924	23.306535445854799	21.9281	22.4839	22.6868	22.7002	22.8663	22.8674	23.513	23.2648	23.2246	23.1598	23.2349	23.228	22.4576	22.5603	22.6571	22.6525	22.5906	22.6324
[truncated: 5,099 more rows]
